# Supplementary material for: Transcriptome Analysis Elucidates the Potential Key Genes Involved in Rib Development in bmp6-Deficient Silver Carp (Hypophthalmichthys molitrix)
Source: Animals (Basel). 2024 May 13;14(10):1451. doi: 10.3390/ani14101451 (PMC11117292; doi:10.3390/ani14101451)
Supplement: Supplementary file 1 [file animals-14-01451-s001.zip]

Archive with 5 entries (5 files):
- Figure S1.jpg
- Table S1.pdf
- Table S2.xlsx
- Table S3.xlsx
- Table S4.xlsx
