# Supplementary material for: Transcriptome Analysis Elucidates the Potential Key Genes Involved in Rib Development in bmp6-Deficient Silver Carp (Hypophthalmichthys molitrix)
Source: Animals (Basel). 2024 May 13;14(10):1451. doi: 10.3390/ani14101451 (PMC11117292; doi:10.3390/ani14101451)
Supplement: Supplementary file 1 [file animals-14-01451-s001.zip › Table S2.xlsx]

## Sheet: Up-regulates
Table S2. Genes exhibiting differential expression in ribs between wild type and P0 chimeras.
id	baseMean	baseMean_WT	baseMean_CH	foldChange(CH/WT)	log2FoldChange	FDR	Chromosome	Start Site	End Site	Direction	Length	Name	GO	KEGG	eggNOG	eggNOG_Category	Swissprot	NR	BP	CC	MF	Pathway
CAFS_HM_G_00034823	1700.58	225.214	3175.95	14.1019	3.81782	0	LG17	4208994	4212871	+	3130	CAFS_HM_G_00034823	GO:0031324;GO:0044849;GO:0042063;GO:0034465;GO:1990837;GO:0097237;GO:0043525;GO:0001975;GO:0097366;GO:0043900;GO:0071375;GO:0051674;GO:0042698;GO:0043901;GO:0032502;GO:0019219;GO:0002931;GO:0031667;GO:1903430;GO:0051248;GO:0042035;GO:0043618;GO:0061440;GO:0007165;GO:0018130;GO:0031326;GO:0009792;GO:0000982;GO:0031400;GO:0006357;GO:0043167;GO:0051247;GO:0035914;GO:0031401;GO:0030111;GO:0000003;GO:…	K09203	49QFZ	K	sp|P26632|EGR1_DANRE Early growth response protein 1 OS=Danio rerio OX=7955 GN=egr1 PE=2 SV=2	XP_026135673.1 early growth response protein 1 [Carassius auratus]	GO:0031324//negative regulation of cellular metabolic process;GO:0044849//estrous cycle;GO:0042063//gliogenesis;GO:0034465//response to carbon monoxide;GO:0097237//cellular response to toxic substance;GO:0043525//positive regulation of neuron apoptotic process;GO:0001975//response to amphetamine;GO:0097366//response to bronchodilator;GO:0043900//obsolete regulation of multi-organism process;GO:00…	GO:0044424//obsolete intracellular part;GO:0044444//obsolete cytoplasmic part;GO:0044446//obsolete intracellular organelle part;GO:0031981//nuclear lumen;GO:0005654//nucleoplasm;GO:0005622//intracellular anatomical structure;GO:0005623//obsolete cell;GO:0043231//intracellular membrane-bounded organelle;GO:0070013//intracellular organelle lumen;GO:0044422//obsolete organelle part;GO:0043226//organ…	GO:1990837//sequence-specific double-stranded DNA binding;GO:0000982//DNA-binding transcription factor activity, RNA polymerase II-specific;GO:0043167//ion binding;GO:0001047//core promoter sequence-specific DNA binding;GO:0140110//transcription regulator activity;GO:0000976//transcription cis-regulatory region binding;GO:0001077//DNA-binding transcription activator activity, RNA polymerase II-sp…	ko04928(Parathyroid hormone synthesis, secretion and action);ko04912(GnRH signaling pathway);ko04371(Apelin signaling pathway)
CAFS_HM_G_00031047	6600.01	1970.27	11229.8	5.69959	2.51086	7.06399e-270	LG16	744211	750569	+	2520	CAFS_HM_G_00031047	GO:0005576;GO:0005488;GO:0030239;GO:0048477;GO:0045466;GO:0006607;GO:0097159;GO:0050794;GO:0045184;GO:2000112;GO:0009887;GO:0032501;GO:0005815;GO:0016462;GO:0009790;GO:0002376;GO:0030182;GO:0010647;GO:0048584;GO:0031034;GO:0009966;GO:0060811;GO:0030554;GO:0001817;GO:0060810;GO:1901388;GO:0035639;GO:0006810;GO:0048769;GO:0007350;GO:0003674;GO:0043248;GO:0001818;GO:0005575;GO:0044464;GO:0010556;GO:…	K04079	49S27	O	sp|Q90474|H90A1_DANRE Heat shock protein HSP 90-alpha 1 OS=Danio rerio OX=7955 GN=hsp90a.1 PE=1 SV=3	AVO65120.1 heat shock protein 90alpha1 [Mylopharyngodon piceus]	GO:0030239//myofibril assembly;GO:0048477//oogenesis;GO:0045466//R7 cell differentiation;GO:0006607//NLS-bearing protein import into nucleus;GO:0050794//regulation of cellular process;GO:0045184//establishment of protein localization;GO:2000112//regulation of cellular macromolecule biosynthetic process;GO:0009887//animal organ morphogenesis;GO:0032501//multicellular organismal process;GO:0009790/…	GO:0005576//extracellular region;GO:0005815//microtubule organizing center;GO:0005575//cellular_component;GO:0044464//obsolete cell part;GO:0043235//receptor complex;GO:0015630//microtubule cytoskeleton;GO:0043229//intracellular organelle;GO:0005737//cytoplasm;GO:0034751//aryl hydrocarbon receptor complex;GO:0043228//non-membrane-bounded organelle;GO:0043227//membrane-bounded organelle;GO:0005856…	GO:0005488//binding;GO:0097159//organic cyclic compound binding;GO:0016462//pyrophosphatase activity;GO:0030554//adenyl nucleotide binding;GO:0035639//purine ribonucleoside triphosphate binding;GO:0003674//molecular_function;GO:0005524//ATP binding;GO:0008144//obsolete drug binding;GO:0032555//purine ribonucleotide binding;GO:0017111//nucleoside-triphosphatase activity;GO:0000166//nucleotide bind…	ko04915(Estrogen signaling pathway);ko04914(Progesterone-mediated oocyte maturation);ko04659(Th17 cell differentiation);ko04657(IL-17 signaling pathway);ko04621(NOD-like receptor signaling pathway);ko04612(Antigen processing and presentation);ko04217(Necroptosis);ko04151(PI3K-Akt signaling pathway);ko04141(Protein processing in endoplasmic reticulum)
CAFS_HM_G_00060027	724.128	87.1916	1361.06	15.61	3.9644	4.45687e-221	LG23	16704394	16715350	+	5784	CAFS_HM_G_00060027	GO:0005911;GO:0032991;GO:0005623;GO:0015629;GO:0005622;GO:0002064;GO:0007392;GO:0048732;GO:0009605;GO:0014883;GO:0022414;GO:0060142;GO:0046664;GO:0120036;GO:0035239;GO:0051259;GO:0010927;GO:0006942;GO:0032504;GO:0055059;GO:0009725;GO:0030898;GO:0019637;GO:0002066;GO:0003231;GO:0003002;GO:0009161;GO:0009611;GO:0009123;GO:0008356;GO:0051015;GO:0048646;GO:0097066;GO:0022008;GO:0035295;GO:0007298;GO:…	K10352	49TVH	Z	sp|Q91Z83|MYH7_MOUSE Myosin-7 OS=Mus musculus OX=10090 GN=Myh7 PE=2 SV=1	ROI48982.1 Myosin-7 [Anabarilius grahami]	GO:0002064//epithelial cell development;GO:0007392//initiation of dorsal closure;GO:0048732//gland development;GO:0009605//response to external stimulus;GO:0014883//transition between fast and slow fiber;GO:0022414//reproductive process;GO:0060142//regulation of syncytium formation by plasma membrane fusion;GO:0046664//dorsal closure, amnioserosa morphology change;GO:0120036//plasma membrane boun…	GO:0005911//cell-cell junction;GO:0032991//protein-containing complex;GO:0005623//obsolete cell;GO:0015629//actin cytoskeleton;GO:0005622//intracellular anatomical structure;GO:0001725//stress fiber;GO:0043226//organelle;GO:0044422//obsolete organelle part;GO:0030863//cortical cytoskeleton;GO:0005859//muscle myosin complex;GO:0031674//I band;GO:0030864//cortical actin cytoskeleton;GO:0044446//obs…	GO:0030898//microfilament motor activity;GO:0051015//actin filament binding;GO:0003824//catalytic activity;GO:0016787//hydrolase activity;GO:0036094//small molecule binding;GO:0032559//adenyl ribonucleotide binding;GO:1901265//nucleoside phosphate binding;GO:0003774//cytoskeletal motor activity;GO:0016887//ATP hydrolysis activity;GO:0016817//hydrolase activity, acting on acid anhydrides;GO:001681…	ko04810(Regulation of actin cytoskeleton);ko04530(Tight junction);ko04270(Vascular smooth muscle contraction)
CAFS_HM_G_00087431	6733.57	2512.24	10954.9	4.36061	2.12453	7.75109e-202	LG8	1371052	1379904	+	2536	CAFS_HM_G_00087431	GO:0048583;GO:0008150;GO:0010646;GO:0033365;GO:0009611;GO:0034613;GO:0045807;GO:0032879;GO:0048856;GO:0051179;GO:0060627;GO:0040007;GO:0051128;GO:0051641;GO:0030100;GO:0050794;GO:0097159;GO:0051049;GO:0032559;GO:0031099;GO:0048259;GO:0005488;GO:0048518;GO:0008144;GO:0040036;GO:0009888;GO:0036094;GO:0042060;GO:0032555;GO:0065007;GO:0051130;GO:0006950;GO:0043167;GO:0032553;GO:0005524;GO:0031101;GO:…	K03283	4A5QY	O	sp|P63017|HSP7C_MOUSE Heat shock cognate 71 kDa protein OS=Mus musculus OX=10090 GN=Hspa8 PE=1 SV=1	XP_016325846.1 PREDICTED: heat shock cognate 71 kDa protein-like isoform X1 [Sinocyclocheilus anshuiensis]	GO:0048583//regulation of response to stimulus;GO:0008150//biological_process;GO:0010646//regulation of cell communication;GO:0033365//protein localization to organelle;GO:0009611//response to wounding;GO:0034613//cellular protein localization;GO:0045807//positive regulation of endocytosis;GO:0032879//regulation of localization;GO:0048856//anatomical structure development;GO:0051179//localization…	-	GO:0097159//organic cyclic compound binding;GO:0032559//adenyl ribonucleotide binding;GO:0005488//binding;GO:0008144//obsolete drug binding;GO:0036094//small molecule binding;GO:0032555//purine ribonucleotide binding;GO:0043167//ion binding;GO:0032553//ribonucleotide binding;GO:0005524//ATP binding;GO:0000166//nucleotide binding;GO:1901265//nucleoside phosphate binding;GO:0043168//anion binding;G…	ko04915(Estrogen signaling pathway);ko04612(Antigen processing and presentation);ko04213(Longevity regulating pathway - multiple species);ko04144(Endocytosis);ko04141(Protein processing in endoplasmic reticulum);ko04010(MAPK signaling pathway);ko03040(Spliceosome)
CAFS_HM_G_00076364	1388.74	80.1127	2697.37	33.6697	5.07338	2.15572e-196	LG5	2535351	2538800	+	1166	CAFS_HM_G_00076364	GO:0045596;GO:0044428;GO:0016310;GO:0050262;GO:0043169;GO:1901576;GO:0006733;GO:0005488;GO:0006732;GO:0070013;GO:0044238;GO:0031981;GO:1901360;GO:0043226;GO:1901135;GO:0044249;GO:0044422;GO:0072525;GO:0050794;GO:1901293;GO:0097159;GO:0044237;GO:0009108;GO:0009165;GO:0019359;GO:1901265;GO:0043231;GO:0009987;GO:0006139;GO:0051186;GO:0009117;GO:0044446;GO:0005622;GO:0005623;GO:0072524;GO:0005886;GO:…	K10524	49SNT	F	sp|Q9NPI5|NRK2_HUMAN Nicotinamide riboside kinase 2 OS=Homo sapiens OX=9606 GN=NMRK2 PE=1 SV=1	KAF4117862.1 hypothetical protein G5714_002415 [Onychostoma macrolepis]	GO:0045596//negative regulation of cell differentiation;GO:0016310//phosphorylation;GO:1901576//organic substance biosynthetic process;GO:0006733//obsolete oxidoreduction coenzyme metabolic process;GO:0006732//obsolete coenzyme metabolic process;GO:0044238//primary metabolic process;GO:1901360//organic cyclic compound metabolic process;GO:1901135//carbohydrate derivative metabolic process;GO:0044…	GO:0044428//obsolete nuclear part;GO:0070013//intracellular organelle lumen;GO:0031981//nuclear lumen;GO:0043226//organelle;GO:0044422//obsolete organelle part;GO:0043231//intracellular membrane-bounded organelle;GO:0044446//obsolete intracellular organelle part;GO:0005622//intracellular anatomical structure;GO:0005623//obsolete cell;GO:0005886//plasma membrane;GO:0005737//cytoplasm;GO:0031974//m…	GO:0050262//ribosylnicotinamide kinase activity;GO:0043169//cation binding;GO:0005488//binding;GO:0097159//organic cyclic compound binding;GO:1901265//nucleoside phosphate binding;GO:0005524//ATP binding;GO:0032553//ribonucleotide binding;GO:0030554//adenyl nucleotide binding;GO:0035639//purine ribonucleoside triphosphate binding;GO:0097367//carbohydrate derivative binding;GO:0003674//molecular_f…	ko00760(Nicotinate and nicotinamide metabolism)
CAFS_HM_G_00038162	2514.5	1010.07	4018.94	3.97889	1.99237	7.01454e-140	LG18	6096711	6110460	+	3175	CAFS_HM_G_00038162	GO:0044425;GO:0051716;GO:0005938;GO:0033554;GO:0042692;GO:0044389;GO:0009266;GO:0048471;GO:0009792;GO:0030036;GO:0098590;GO:0031072;GO:0031625;GO:0006950;GO:0099512;GO:0001654;GO:0071840;GO:0043292;GO:0071944;GO:0032154;GO:0050896;GO:0007507;GO:0034622;GO:0055001;GO:0031674;GO:0007275;GO:0007610;GO:0065003;GO:0032502;GO:0051146;GO:0007517;GO:0043232;GO:0016043;GO:0048609;GO:0048513;GO:0043010;GO:…	-	49V0Z	DO	sp|Q6DGE9|UN45B_DANRE Protein unc-45 homolog B OS=Danio rerio OX=7955 GN=unc45b PE=1 SV=2	AMY62110.1 unc45b protein [Ctenopharyngodon idella]	GO:0051716//cellular response to stimulus;GO:0033554//cellular response to stress;GO:0042692//muscle cell differentiation;GO:0009266//response to temperature stimulus;GO:0009792//embryo development ending in birth or egg hatching;GO:0030036//actin cytoskeleton organization;GO:0006950//response to stress;GO:0001654//eye development;GO:0071840//cellular component organization or biogenesis;GO:00508…	GO:0044425//obsolete membrane part;GO:0005938//cell cortex;GO:0048471//perinuclear region of cytoplasm;GO:0098590//plasma membrane region;GO:0099512//supramolecular fiber;GO:0043292//contractile fiber;GO:0071944//cell periphery;GO:0032154//cleavage furrow;GO:0031674//I band;GO:0043232//intracellular non-membrane-bounded organelle;GO:0032155//obsolete cell division site part;GO:0016020//membrane;G…	GO:0044389//ubiquitin-like protein ligase binding;GO:0031072//heat shock protein binding;GO:0031625//ubiquitin protein ligase binding;GO:0005515//protein binding;GO:0051879//Hsp90 protein binding;GO:0042802//identical protein binding;GO:0003674//molecular_function;GO:0005488//binding;GO:0019899//enzyme binding;	-
CAFS_HM_G_00039858	840.92	237.135	1444.7	6.09233	2.60699	4.26009e-131	LG18	5832560	5858265	+	6199	CAFS_HM_G_00039858	GO:0016528;GO:0042592;GO:0006996;GO:1904064;GO:0030258;GO:0015399;GO:1901265;GO:0008344;GO:1905954;GO:0044446;GO:0060047;GO:0097470;GO:0070887;GO:0045202;GO:0032469;GO:0042742;GO:0050789;GO:0016818;GO:0016054;GO:0044444;GO:0016887;GO:0008015;GO:0016817;GO:0006875;GO:0015405;GO:1990036;GO:0022898;GO:0007009;GO:0006952;GO:0098662;GO:0006874;GO:0043169;GO:0010959;GO:0090257;GO:0099536;GO:0051179;GO:…	K05853	4A1NQ	P	sp|Q03669|AT2A2_CHICK Sarcoplasmic/endoplasmic reticulum calcium ATPase 2 OS=Gallus gallus OX=9031 GN=ATP2A2 PE=2 SV=2	ROI46617.1 Sarcoplasmic/endoplasmic reticulum calcium ATPase 2 [Anabarilius grahami]	GO:0042592//homeostatic process;GO:0006996//organelle organization;GO:1904064//positive regulation of cation transmembrane transport;GO:0030258//lipid modification;GO:0008344//adult locomotory behavior;GO:1905954//positive regulation of lipid localization;GO:0060047//heart contraction;GO:0070887//cellular response to chemical stimulus;GO:0032469//endoplasmic reticulum calcium ion homeostasis;GO:0…	GO:0016528//sarcoplasm;GO:0044446//obsolete intracellular organelle part;GO:0097470//ribbon synapse;GO:0045202//synapse;GO:0044444//obsolete cytoplasmic part;GO:0031981//nuclear lumen;GO:1990351//transporter complex;GO:0097708//intracellular vesicle;GO:0014801//longitudinal sarcoplasmic reticulum;GO:0044425//obsolete membrane part;GO:0005789//endoplasmic reticulum membrane;GO:0090534//calcium ion…	GO:0015399//primary active transmembrane transporter activity;GO:1901265//nucleoside phosphate binding;GO:0016818//hydrolase activity, acting on acid anhydrides, in phosphorus-containing anhydrides;GO:0016887//ATP hydrolysis activity;GO:0016817//hydrolase activity, acting on acid anhydrides;GO:0015405//ATPase-coupled transmembrane transporter activity;GO:0043169//cation binding;GO:0043167//ion bi…	ko04972(Pancreatic secretion);ko04919(Thyroid hormone signaling pathway);ko04261(Adrenergic signaling in cardiomyocytes);ko04260(Cardiac muscle contraction);ko04024(cAMP signaling pathway);ko04022(cGMP-PKG signaling pathway);ko04020(Calcium signaling pathway)
CAFS_HM_G_00053296	667.047	122.725	1211.37	9.8706	3.30314	4.30128e-130	LG21	9250629	9251768	+	1140	CAFS_HM_G_00053296	GO:0060255;GO:0044446;GO:0005622;GO:0140110;GO:0019222;GO:0005623;GO:0042221;GO:0003700;GO:0043231;GO:0009987;GO:0009059;GO:0006139;GO:0090304;GO:0003676;GO:0005737;GO:0019438;GO:0010033;GO:0008152;GO:0031974;GO:0031328;GO:0030154;GO:0000976;GO:0044212;GO:0010604;GO:0031323;GO:0005654;GO:0043229;GO:0080090;GO:0010556;GO:0005575;GO:0044464;GO:0050789;GO:0046483;GO:0003674;GO:0044260;GO:0006355;GO:…	-	4A7VA	S	sp|B7SXM5|IER2_DANRE Immediate early response gene 2 protein OS=Danio rerio OX=7955 GN=ier2 PE=1 SV=1	ROI16234.1 Immediate early response gene 2 protein [Anabarilius grahami]	GO:0060255//regulation of macromolecule metabolic process;GO:0019222//regulation of metabolic process;GO:0042221//response to chemical;GO:0009987//cellular process;GO:0009059//macromolecule biosynthetic process;GO:0006139//nucleobase-containing compound metabolic process;GO:0090304//nucleic acid metabolic process;GO:0019438//aromatic compound biosynthetic process;GO:0010033//response to organic s…	GO:0044446//obsolete intracellular organelle part;GO:0005622//intracellular anatomical structure;GO:0005623//obsolete cell;GO:0043231//intracellular membrane-bounded organelle;GO:0005737//cytoplasm;GO:0031974//membrane-enclosed lumen;GO:0005654//nucleoplasm;GO:0043229//intracellular organelle;GO:0005575//cellular_component;GO:0044464//obsolete cell part;GO:0044428//obsolete nuclear part;GO:003198…	GO:0140110//transcription regulator activity;GO:0003700//DNA-binding transcription factor activity;GO:0003676//nucleic acid binding;GO:0000976//transcription cis-regulatory region binding;GO:0044212//transcription cis-regulatory region binding;GO:0003674//molecular_function;GO:0000981//DNA-binding transcription factor activity, RNA polymerase II-specific;GO:0003690//double-stranded DNA binding;GO…	-
CAFS_HM_G_00059907	1815.52	756.516	2874.53	3.7997	1.92588	3.96099e-114	LG23	14417739	14419934	+	2196	CAFS_HM_G_00059907	GO:0008152;GO:0008150;GO:0016787;GO:0070647;GO:0070646;GO:0101005;GO:0016579;GO:0070536;GO:0043412;GO:0044260;GO:0140096;GO:0009987;GO:0008234;GO:0008233;GO:0019783;GO:0036459;GO:0044237;GO:0003824;GO:0019538;GO:0003674;GO:0006508;GO:0071704;GO:0004843;GO:0044238;GO:0006807;GO:0070011;GO:0036211;GO:0044267;GO:0043170;GO:0006464;GO:1901564	K13716	49V2N	OT	sp|Q5VV17|OTUD1_HUMAN OTU domain-containing protein 1 OS=Homo sapiens OX=9606 GN=OTUD1 PE=1 SV=1	ROJ70157.1 OTU domain-containing protein 1 [Anabarilius grahami]	GO:0008152//metabolic process;GO:0008150//biological_process;GO:0070647//protein modification by small protein conjugation or removal;GO:0070646//protein modification by small protein removal;GO:0016579//protein deubiquitination;GO:0070536//protein K63-linked deubiquitination;GO:0043412//macromolecule modification;GO:0044260//cellular macromolecule metabolic process;GO:0009987//cellular process;G…	-	GO:0016787//hydrolase activity;GO:0101005//deubiquitinase activity;GO:0140096//catalytic activity, acting on a protein;GO:0008234//cysteine-type peptidase activity;GO:0008233//peptidase activity;GO:0019783//ubiquitin-like protein-specific protease activity;GO:0036459//thiol-dependent deubiquitinase;GO:0003824//catalytic activity;GO:0003674//molecular_function;GO:0004843//thiol-dependent deubiquit…	-
CAFS_HM_G_00015286	511.431	127.281	895.581	7.03623	2.8148	9.1241e-106	LG11	19867937	19869270	+	1255	CAFS_HM_G_00015286	GO:0048518;GO:0043170;GO:0043227;GO:0001067;GO:0044424;GO:2001141;GO:0048856;GO:0071704;GO:0007399;GO:1903508;GO:0045944;GO:0043233;GO:0051252;GO:0006928;GO:0008150;GO:0097659;GO:0031325;GO:0048869;GO:0044271;GO:1902680;GO:0009058;GO:0048731;GO:0032774;GO:0050896;GO:0006807;GO:1990837;GO:0045893;GO:0071774;GO:0009889;GO:0048522;GO:0007275;GO:0034641;GO:0009891;GO:0051674;GO:1901363;GO:0032502;GO:…	-	4A7VA	S	sp|B7SXM5|IER2_DANRE Immediate early response gene 2 protein OS=Danio rerio OX=7955 GN=ier2 PE=1 SV=1	ROI15100.1 Immediate early response gene 2 protein [Anabarilius grahami]	GO:0048518//positive regulation of biological process;GO:0043170//macromolecule metabolic process;GO:2001141//regulation of RNA biosynthetic process;GO:0048856//anatomical structure development;GO:0071704//organic substance metabolic process;GO:0007399//nervous system development;GO:1903508//positive regulation of nucleic acid-templated transcription;GO:0045944//positive regulation of transcripti…	GO:0043227//membrane-bounded organelle;GO:0044424//obsolete intracellular part;GO:0043233//organelle lumen;GO:0005634//nucleus;GO:0031981//nuclear lumen;GO:0070013//intracellular organelle lumen;GO:0044422//obsolete organelle part;GO:0043226//organelle;GO:0044428//obsolete nuclear part;GO:0005654//nucleoplasm;GO:0005575//cellular_component;GO:0044464//obsolete cell part;GO:0043229//intracellular …	GO:0001067//transcription regulatory region nucleic acid binding;GO:1990837//sequence-specific double-stranded DNA binding;GO:1901363//heterocyclic compound binding;GO:0001228//DNA-binding transcription activator activity, RNA polymerase II-specific;GO:0000977//RNA polymerase II transcription regulatory region sequence-specific DNA binding;GO:0003677//DNA binding;GO:0003690//double-stranded DNA b…	-
CAFS_HM_G_00006938	4019.55	1880.52	6158.58	3.27494	1.71147	3.72135e-105	LG1	13868132	13872023	+	1126	CAFS_HM_G_00006938	-	-	4A45N	S	-	KAF4107937.1 hypothetical protein G5714_010696 [Onychostoma macrolepis]	-	-	-	-
CAFS_HM_G_00051134	1467.33	616.232	2318.42	3.76225	1.91159	3.6829e-104	LG20	2237143	2258727	+	5166	CAFS_HM_G_00051134	GO:0043933;GO:0051099;GO:0010468;GO:0005488;GO:0001822;GO:0005576;GO:0042325;GO:0045184;GO:0045766;GO:0006839;GO:0051240;GO:0005811;GO:0032501;GO:0007568;GO:0009893;GO:0009892;GO:0050794;GO:0017038;GO:0097159;GO:0043226;GO:0071702;GO:0051641;GO:0044085;GO:0051179;GO:0072001;GO:0006886;GO:0008340;GO:0010629;GO:0007005;GO:0072655;GO:0072594;GO:0033365;GO:0051171;GO:0043069;GO:0051649;GO:0010605;GO:…	K09489	4A0NS	O	sp|Q61316|HSP74_MOUSE Heat shock 70 kDa protein 4 OS=Mus musculus OX=10090 GN=Hspa4 PE=1 SV=1	ROJ62465.1 Heat shock 70 kDa protein 4 [Anabarilius grahami]	GO:0043933//protein-containing complex subunit organization;GO:0051099//positive regulation of binding;GO:0010468//regulation of gene expression;GO:0001822//kidney development;GO:0042325//regulation of phosphorylation;GO:0045184//establishment of protein localization;GO:0045766//positive regulation of angiogenesis;GO:0006839//mitochondrial transport;GO:0051240//positive regulation of multicellula…	GO:0005576//extracellular region;GO:0005811//lipid droplet;GO:0043226//organelle;GO:0044444//obsolete cytoplasmic part;GO:0043229//intracellular organelle;GO:0005575//cellular_component;GO:0044464//obsolete cell part;GO:0005829//cytosol;GO:0005623//obsolete cell;GO:0043230//extracellular organelle;GO:0005622//intracellular anatomical structure;GO:0043231//intracellular membrane-bounded organelle;…	GO:0005488//binding;GO:0097159//organic cyclic compound binding;GO:0033613//DNA-binding transcription factor binding;GO:0035639//purine ribonucleoside triphosphate binding;GO:0030554//adenyl nucleotide binding;GO:0008134//transcription factor binding;GO:0097367//carbohydrate derivative binding;GO:0003674//molecular_function;GO:0005515//protein binding;GO:1901265//nucleoside phosphate binding;GO:0…	ko04612(Antigen processing and presentation);ko04530(Tight junction)
CAFS_HM_G_00058411	2566.16	1221.8	3910.53	3.20062	1.67835	3.19641e-103	LG22	14670113	14675707	+	2914	CAFS_HM_G_00058411	GO:1901698;GO:0044260;GO:0051254;GO:0000981;GO:0012501;GO:0031090;GO:0052547;GO:0042330;GO:0048514;GO:0048646;GO:0001667;GO:0044344;GO:0065009;GO:0051346;GO:0052548;GO:0032870;GO:0009888;GO:0031975;GO:0070013;GO:0048870;GO:0038023;GO:0006915;GO:0035295;GO:0005488;GO:0050794;GO:0009892;GO:0097159;GO:0040011;GO:0009893;GO:0044422;GO:0060089;GO:0043434;GO:0032501;GO:0043565;GO:2000112;GO:0012505;GO:…	K04465	4A1VK	K	sp|Q04913|NR4A1_XENLA Nuclear receptor subfamily 4 group A member 1 OS=Xenopus laevis OX=8355 GN=nr4a1 PE=2 SV=1	ROL47014.1 Nuclear receptor subfamily 4 group A member 1 [Anabarilius grahami]	GO:1901698//response to nitrogen compound;GO:0044260//cellular macromolecule metabolic process;GO:0051254//positive regulation of RNA metabolic process;GO:0012501//programmed cell death;GO:0052547//regulation of peptidase activity;GO:0042330//taxis;GO:0048514//blood vessel morphogenesis;GO:0048646//anatomical structure formation involved in morphogenesis;GO:0001667//ameboidal-type cell migration;…	GO:0031090//organelle membrane;GO:0031975//envelope;GO:0070013//intracellular organelle lumen;GO:0044422//obsolete organelle part;GO:0012505//endomembrane system;GO:0043226//organelle;GO:0005622//intracellular anatomical structure;GO:0005623//obsolete cell;GO:0043231//intracellular membrane-bounded organelle;GO:0032991//protein-containing complex;GO:0031974//membrane-enclosed lumen;GO:0005737//cy…	GO:0000981//DNA-binding transcription factor activity, RNA polymerase II-specific;GO:0038023//signaling receptor activity;GO:0005488//binding;GO:0097159//organic cyclic compound binding;GO:0060089//molecular transducer activity;GO:0043565//sequence-specific DNA binding;GO:0003700//DNA-binding transcription factor activity;GO:0003676//nucleic acid binding;GO:0046914//transition metal ion binding;G…	ko04927(Cortisol synthesis and secretion);ko04925(Aldosterone synthesis and secretion);ko04151(PI3K-Akt signaling pathway);ko04010(MAPK signaling pathway)
CAFS_HM_G_00069365	2445.78	1156.13	3735.43	3.23098	1.69197	2.13257e-102	LG3	40979012	40984461	+	2547	CAFS_HM_G_00069365	GO:0008104;GO:0070887;GO:1903891;GO:0040029;GO:0043209;GO:0071345;GO:0050789;GO:0016818;GO:0016887;GO:0044444;GO:0090092;GO:0019904;GO:0104004;GO:1903322;GO:0016817;GO:0043066;GO:0042592;GO:0036503;GO:0008180;GO:0046677;GO:0071287;GO:0021695;GO:1901265;GO:0051962;GO:0051787;GO:0044446;GO:0051094;GO:0031344;GO:0005788;GO:0043161;GO:0045935;GO:0051179;GO:0051240;GO:0022037;GO:0021587;GO:1990090;GO:…	K09490	4A1BK	O	sp|Q91883|BIP_XENLA Endoplasmic reticulum chaperone BiP OS=Xenopus laevis OX=8355 GN=hspa5 PE=2 SV=1	AVO65117.1 glucose-regulated protein 78 [Mylopharyngodon piceus]	GO:0008104//protein localization;GO:0070887//cellular response to chemical stimulus;GO:1903891//regulation of ATF6-mediated unfolded protein response;GO:0040029//regulation of gene expression, epigenetic;GO:0071345//cellular response to cytokine stimulus;GO:0050789//regulation of biological process;GO:0090092//regulation of transmembrane receptor protein serine/threonine kinase signaling pathway;…	GO:0043209//myelin sheath;GO:0044444//obsolete cytoplasmic part;GO:0008180//COP9 signalosome;GO:0044446//obsolete intracellular organelle part;GO:0005788//endoplasmic reticulum lumen;GO:0042470//melanosome;GO:0005789//endoplasmic reticulum membrane;GO:0048770//pigment granule;GO:0097708//intracellular vesicle;GO:0044425//obsolete membrane part;GO:0044424//obsolete intracellular part;GO:0042175//n…	GO:0016818//hydrolase activity, acting on acid anhydrides, in phosphorus-containing anhydrides;GO:0016887//ATP hydrolysis activity;GO:0019904//protein domain specific binding;GO:0016817//hydrolase activity, acting on acid anhydrides;GO:1901265//nucleoside phosphate binding;GO:0051787//misfolded protein binding;GO:0043169//cation binding;GO:0051082//unfolded protein binding;GO:0043167//ion binding…	ko04918(Thyroid hormone synthesis);ko04612(Antigen processing and presentation);ko04141(Protein processing in endoplasmic reticulum);ko03060(Protein export)
CAFS_HM_G_00047601	252.01	29.1231	474.896	16.3065	4.02737	6.25739e-98	LG2	13243026	13244065	+	378	CAFS_HM_G_00047601	GO:0005622;GO:0005575;GO:0005623;GO:0044464;GO:0005615;GO:0005737;GO:0044424;GO:0005576;GO:0044421	-	4.8e+44	S	sp|Q1L6U9|MSMP_HUMAN Prostate-associated microseminoprotein OS=Homo sapiens OX=9606 GN=MSMP PE=1 SV=1	ROI46756.1 Prostate-associated microseminoprotein [Anabarilius grahami]	-	GO:0005622//intracellular anatomical structure;GO:0005575//cellular_component;GO:0005623//obsolete cell;GO:0044464//obsolete cell part;GO:0005615//extracellular space;GO:0005737//cytoplasm;GO:0044424//obsolete intracellular part;GO:0005576//extracellular region;GO:0044421//obsolete extracellular region part;	-	-
CAFS_HM_G_00073233	3838.77	1968.84	5708.7	2.89953	1.53582	1.57907e-97	LG4	29285449	29296883	+	2762	CAFS_HM_G_00073233	GO:0016020;GO:0044425;GO:0016021;GO:0005575;GO:0031224	-	49TAQ	S	sp|Q6NV38|T41AB_DANRE Transmembrane protein 41A-B OS=Danio rerio OX=7955 GN=tmem41ab PE=2 SV=1	XP_016132524.1 PREDICTED: transmembrane protein 41A-B-like isoform X1 [Sinocyclocheilus grahami]	-	GO:0016020//membrane;GO:0044425//obsolete membrane part;GO:0016021//integral component of membrane;GO:0005575//cellular_component;GO:0031224//intrinsic component of membrane;	-	-
CAFS_HM_G_00086227	345.354	70.2781	620.431	8.82823	3.14212	6.51874e-92	LG8	12770863	12776475	+	1884	CAFS_HM_G_00086227	GO:0019538;GO:0044421;GO:0051046;GO:0032502;GO:0042698;GO:0048736;GO:0035116;GO:0005102;GO:0070011;GO:0044849;GO:0050896;GO:0090186;GO:0044248;GO:0045137;GO:0002793;GO:0043167;GO:0051239;GO:0006518;GO:0003417;GO:0051716;GO:0033554;GO:0009612;GO:0031214;GO:0008406;GO:0050708;GO:0001649;GO:0051049;GO:0044424;GO:0006508;GO:0048856;GO:0022602;GO:0035265;GO:0000003;GO:1903532;GO:0003006;GO:0001501;GO:…	K07994	49SH4	OW	sp|P45452|MMP13_HUMAN Collagenase 3 OS=Homo sapiens OX=9606 GN=MMP13 PE=1 SV=1	XP_039526920.1 collagenase 3 [Pimephales promelas] &gt;KAG1951918.1 collagenase 3 preproprotein [Pimephales promelas]	GO:0019538//protein metabolic process;GO:0051046//regulation of secretion;GO:0032502//developmental process;GO:0042698//ovulation cycle;GO:0048736//appendage development;GO:0035116//embryonic hindlimb morphogenesis;GO:0044849//estrous cycle;GO:0050896//response to stimulus;GO:0090186//regulation of pancreatic juice secretion;GO:0044248//cellular catabolic process;GO:0045137//development of primar…	GO:0044421//obsolete extracellular region part;GO:0044424//obsolete intracellular part;GO:0044444//obsolete cytoplasmic part;GO:0030054//cell junction;GO:0000323//lytic vacuole;GO:0005773//vacuole;GO:0005764//lysosome;GO:0046581//intercellular canaliculus;GO:0031012//extracellular matrix;GO:0005615//extracellular space;GO:0043227//membrane-bounded organelle;GO:0005794//Golgi apparatus;GO:0043229/…	GO:0005102//signaling receptor binding;GO:0070011//peptidase activity;GO:0043167//ion binding;GO:0044877//protein-containing complex binding;GO:0004252//serine-type endopeptidase activity;GO:0050750//low-density lipoprotein particle receptor binding;GO:0005518//collagen binding;GO:0017171//serine hydrolase activity;GO:0070325//lipoprotein particle receptor binding;GO:0005515//protein binding;GO:0…	ko04928(Parathyroid hormone synthesis, secretion and action);ko04926(Relaxin signaling pathway);ko04657(IL-17 signaling pathway)
CAFS_HM_G_00037623	7549.81	4286.74	10812.9	2.5224	1.3348	1.86944e-85	LG17	29780773	29784167	+	2068	CAFS_HM_G_00037623	GO:0001932;GO:0000302;GO:0001933;GO:0060255;GO:0005623;GO:2000279;GO:0005622;GO:0051338;GO:0009987;GO:0043231;GO:0017017;GO:0090231;GO:1901990;GO:0005737;GO:0010941;GO:0008152;GO:0009416;GO:0051783;GO:0060548;GO:0031323;GO:0010038;GO:0042326;GO:0009966;GO:0048585;GO:0006464;GO:0032355;GO:0048519;GO:0080090;GO:0009725;GO:0043229;GO:0044464;GO:0005575;GO:0050790;GO:0010556;GO:0042578;GO:0003674;GO:…	K04459	4A1RN	V	sp|Q91790|DUS1A_XENLA Dual specificity protein phosphatase 1-A OS=Xenopus laevis OX=8355 GN=dusp1-a PE=1 SV=1	XP_016373013.1 PREDICTED: dual specificity protein phosphatase 1-like [Sinocyclocheilus rhinocerous]	GO:0001932//regulation of protein phosphorylation;GO:0000302//response to reactive oxygen species;GO:0001933//negative regulation of protein phosphorylation;GO:0060255//regulation of macromolecule metabolic process;GO:2000279//negative regulation of DNA biosynthetic process;GO:0051338//regulation of transferase activity;GO:0009987//cellular process;GO:0090231//regulation of spindle checkpoint;GO:…	GO:0005623//obsolete cell;GO:0005622//intracellular anatomical structure;GO:0043231//intracellular membrane-bounded organelle;GO:0005737//cytoplasm;GO:0043229//intracellular organelle;GO:0044464//obsolete cell part;GO:0005575//cellular_component;GO:0043226//organelle;GO:0043227//membrane-bounded organelle;GO:0005634//nucleus;GO:0044424//obsolete intracellular part;	GO:0017017//MAP kinase tyrosine/serine/threonine phosphatase activity;GO:0042578//phosphoric ester hydrolase activity;GO:0003674//molecular_function;GO:0140096//catalytic activity, acting on a protein;GO:0051019//mitogen-activated protein kinase binding;GO:0005488//binding;GO:0019899//enzyme binding;GO:0004721//phosphoprotein phosphatase activity;GO:0033549//MAP kinase phosphatase activity;GO:000…	ko04361(Axon regeneration);ko04010(MAPK signaling pathway)
CAFS_HM_G_00031270	433.796	127.595	739.997	5.79956	2.53594	3.48107e-79	LG16	3970682	3972837	+	1948	CAFS_HM_G_00031270	GO:0005623;GO:0005622;GO:0007179;GO:0000302;GO:0061061;GO:0060255;GO:0007519;GO:0032991;GO:0090304;GO:0009059;GO:0009987;GO:0043231;GO:0003700;GO:1902895;GO:0009605;GO:0008152;GO:0031974;GO:0006259;GO:0019438;GO:0014706;GO:0005737;GO:0003676;GO:0045595;GO:0010941;GO:0002684;GO:0044798;GO:0009416;GO:0002763;GO:0031323;GO:0010038;GO:0038093;GO:0071277;GO:0022414;GO:0008134;GO:0005654;GO:0005575;GO:…	K04379	49S5N	K	sp|P79702|FOS_CYPCA Proto-oncogene c-Fos OS=Cyprinus carpio OX=7962 GN=fos PE=2 SV=1	AHH92789.1 c-Fos proto-oncogene [Hypophthalmichthys molitrix]	GO:0007179//transforming growth factor beta receptor signaling pathway;GO:0000302//response to reactive oxygen species;GO:0061061//muscle structure development;GO:0060255//regulation of macromolecule metabolic process;GO:0007519//skeletal muscle tissue development;GO:0090304//nucleic acid metabolic process;GO:0009059//macromolecule biosynthetic process;GO:0009987//cellular process;GO:1902895//pos…	GO:0005623//obsolete cell;GO:0005622//intracellular anatomical structure;GO:0032991//protein-containing complex;GO:0043231//intracellular membrane-bounded organelle;GO:0031974//membrane-enclosed lumen;GO:0005737//cytoplasm;GO:0044798//transcription regulator complex;GO:0005654//nucleoplasm;GO:0005575//cellular_component;GO:0044464//obsolete cell part;GO:0097458//obsolete neuron part;GO:0043229//i…	GO:0003700//DNA-binding transcription factor activity;GO:0003676//nucleic acid binding;GO:0008134//transcription factor binding;GO:0003674//molecular_function;GO:0000981//DNA-binding transcription factor activity, RNA polymerase II-specific;GO:0003690//double-stranded DNA binding;GO:0000989//obsolete transcription factor activity, transcription factor binding;GO:0005488//binding;GO:0097159//organ…	ko04935(Growth hormone synthesis, secretion and action);ko04928(Parathyroid hormone synthesis, secretion and action);ko04926(Relaxin signaling pathway);ko04921(Oxytocin signaling pathway);ko04917(Prolactin signaling pathway);ko04915(Estrogen signaling pathway);ko04728(Dopaminergic synapse);ko04725(Cholinergic synapse);ko04713(Circadian entrainment);ko04668(TNF signaling pathway);ko04662(B cell re…
CAFS_HM_G_00004288	1848.65	964.357	2732.94	2.83395	1.50281	9.97451e-74	LG1	19333541	19338139	+	1569	CAFS_HM_G_00004288	-	K11276	49T6I	K	sp|P16039|NPM_CHICK Nucleophosmin OS=Gallus gallus OX=9031 GN=NPM1 PE=2 SV=1	XP_039533715.1 nucleophosmin 1a isoform X2 [Pimephales promelas]	-	-	-	-
CAFS_HM_G_00004032	1367.74	675.381	2060.11	3.05029	1.60895	2.15199e-73	LG1	16280665	16290829	+	3004	CAFS_HM_G_00004032	GO:0003824;GO:0007275;GO:0065003;GO:0071310;GO:0032502;GO:1901363;GO:0042493;GO:0050896;GO:0016765;GO:0014070;GO:0006730;GO:0017076;GO:0043167;GO:0051188;GO:0065007;GO:1990823;GO:0071840;GO:0043168;GO:0016740;GO:1905952;GO:0051716;GO:1905953;GO:1902494;GO:0065008;GO:0000166;GO:0006790;GO:0044424;GO:0032559;GO:0048856;GO:0031406;GO:0071704;GO:0008144;GO:0044281;GO:0036094;GO:0032555;GO:0014074;GO:…	K00789	49Q92	H	sp|P31153|METK2_HUMAN S-adenosylmethionine synthase isoform type-2 OS=Homo sapiens OX=9606 GN=MAT2A PE=1 SV=1	ROI48947.1 S-adenosylmethionine synthase isoform type-2 [Anabarilius grahami]	GO:0007275//multicellular organism development;GO:0065003//protein-containing complex assembly;GO:0071310//cellular response to organic substance;GO:0032502//developmental process;GO:0042493//response to xenobiotic stimulus;GO:0050896//response to stimulus;GO:0014070//response to organic cyclic compound;GO:0006730//one-carbon metabolic process;GO:0051188//obsolete cofactor biosynthetic process;GO…	GO:1902494//catalytic complex;GO:0044424//obsolete intracellular part;GO:1990234//transferase complex;GO:0044464//obsolete cell part;GO:0005575//cellular_component;GO:0005829//cytosol;GO:0044444//obsolete cytoplasmic part;GO:0005737//cytoplasm;GO:0048269//methionine adenosyltransferase complex;GO:0005623//obsolete cell;GO:0005622//intracellular anatomical structure;GO:0032991//protein-containing …	GO:0003824//catalytic activity;GO:1901363//heterocyclic compound binding;GO:0016765//transferase activity, transferring alkyl or aryl (other than methyl) groups;GO:0017076//purine nucleotide binding;GO:0043167//ion binding;GO:0043168//anion binding;GO:0016740//transferase activity;GO:0000166//nucleotide binding;GO:0032559//adenyl ribonucleotide binding;GO:0031406//carboxylic acid binding;GO:00081…	ko00270(Cysteine and methionine metabolism)
CAFS_HM_G_00019373	2016.07	1070.13	2962.02	2.76791	1.4688	2.98753e-73	LG12	22807938	22819349	+	2547	CAFS_HM_G_00019373	GO:0006139;GO:0017144;GO:1901575;GO:1901265;GO:0019222;GO:0043467;GO:0072524;GO:0051194;GO:0005975;GO:1900544;GO:0034404;GO:0051174;GO:0006096;GO:0046031;GO:0009144;GO:0016791;GO:0031328;GO:1900371;GO:0032553;GO:0044444;GO:0045821;GO:0044283;GO:0051196;GO:0062013;GO:0062012;GO:0006163;GO:0005829;GO:0046483;GO:0097367;GO:0046939;GO:0050789;GO:0006793;GO:0072521;GO:0019693;GO:0005996;GO:1903580;GO:…	K19030	49QW6	G	sp|Q16877|F264_HUMAN 6-phosphofructo-2-kinase/fructose-2,6-bisphosphatase 4 OS=Homo sapiens OX=9606 GN=PFKFB4 PE=1 SV=6	XP_016371445.1 PREDICTED: 6-phosphofructo-2-kinase/fructose-2,6-bisphosphatase 4 isoform X2 [Sinocyclocheilus rhinocerous]	GO:0006139//nucleobase-containing compound metabolic process;GO:0017144//xenobiotic metabolic process;GO:1901575//organic substance catabolic process;GO:0019222//regulation of metabolic process;GO:0043467//regulation of generation of precursor metabolites and energy;GO:0072524//pyridine-containing compound metabolic process;GO:0051194//obsolete positive regulation of cofactor metabolic process;GO…	GO:0044444//obsolete cytoplasmic part;GO:0005829//cytosol;GO:0044424//obsolete intracellular part;GO:0005623//obsolete cell;GO:0005622//intracellular anatomical structure;GO:0005737//cytoplasm;GO:0044464//obsolete cell part;GO:0005575//cellular_component;	GO:1901265//nucleoside phosphate binding;GO:0016791//phosphatase activity;GO:0032553//ribonucleotide binding;GO:0097367//carbohydrate derivative binding;GO:0003873//6-phosphofructo-2-kinase activity;GO:0043168//anion binding;GO:0016740//transferase activity;GO:0043167//ion binding;GO:0017076//purine nucleotide binding;GO:1901363//heterocyclic compound binding;GO:0019200//carbohydrate kinase activ…	ko04152(AMPK signaling pathway);ko00051(Fructose and mannose metabolism)
CAFS_HM_G_00083067	659.434	262.881	1055.99	4.01697	2.00611	5.56432e-72	LG7	23135112	23145949	+	3639	CAFS_HM_G_00083067	GO:0099587;GO:0003824;GO:0032502;GO:0098805;GO:0071944;GO:0044431;GO:0031982;GO:0015677;GO:0098660;GO:0005887;GO:0043167;GO:0065007;GO:0048878;GO:0016722;GO:0052851;GO:0016723;GO:0055114;GO:0044425;GO:0055076;GO:0015682;GO:0097708;GO:0065008;GO:0050801;GO:0031410;GO:0033216;GO:0044424;GO:0000041;GO:0043227;GO:0051234;GO:0030001;GO:0072512;GO:0031224;GO:0006812;GO:0055085;GO:0005794;GO:0046872;GO:…	K19876	49XG0	S	sp|Q687X5|STEA4_HUMAN Metalloreductase STEAP4 OS=Homo sapiens OX=9606 GN=STEAP4 PE=1 SV=1	XP_039535469.1 metalloreductase STEAP4 [Pimephales promelas] &gt;XP_039535470.1 metalloreductase STEAP4 [Pimephales promelas] &gt;KAG1947890.1 metalloreductase STEAP2 [Pimephales promelas]	GO:0099587//inorganic ion import across plasma membrane;GO:0032502//developmental process;GO:0015677//copper ion import;GO:0098660//inorganic ion transmembrane transport;GO:0065007//biological regulation;GO:0048878//chemical homeostasis;GO:0055114//obsolete oxidation-reduction process;GO:0055076//transition metal ion homeostasis;GO:0015682//iron ion transport;GO:0065008//regulation of biological …	GO:0098805//membrane;GO:0071944//cell periphery;GO:0044431//obsolete Golgi apparatus part;GO:0031982//vesicle;GO:0005887//integral component of plasma membrane;GO:0044425//obsolete membrane part;GO:0097708//intracellular vesicle;GO:0031410//cytoplasmic vesicle;GO:0044424//obsolete intracellular part;GO:0043227//membrane-bounded organelle;GO:0031224//intrinsic component of membrane;GO:0005794//Gol…	GO:0003824//catalytic activity;GO:0043167//ion binding;GO:0016722//oxidoreductase activity, acting on metal ions;GO:0052851//ferric-chelate reductase (NADPH) activity;GO:0016723//oxidoreductase activity, acting on metal ions, NAD or NADP as acceptor;GO:0046872//metal ion binding;GO:0008823//cupric reductase activity;GO:0003674//molecular_function;GO:0016491//oxidoreductase activity;GO:0005488//bi…	-
CAFS_HM_G_00004557	26197.7	16340.9	36054.5	2.2064	1.14169	3.29281e-70	LG1	23975483	23979816	+	2678	CAFS_HM_G_00004557	GO:0061200;GO:0033218;GO:0070013;GO:0001822;GO:0034097;GO:0043679;GO:2001024;GO:0099504;GO:1901360;GO:0043226;GO:0098794;GO:1901135;GO:0012505;GO:0097214;GO:0000398;GO:0044422;GO:0044456;GO:0007369;GO:0000377;GO:0009892;GO:0019899;GO:0050684;GO:0006397;GO:0009893;GO:0051702;GO:0009161;GO:0071241;GO:1904813;GO:0009611;GO:0032879;GO:1903313;GO:0006886;GO:0030674;GO:0030705;GO:0009123;GO:1901031;GO:…	K03283	49S07	O	sp|Q90473|HSP7C_DANRE Heat shock cognate 71 kDa protein OS=Danio rerio OX=7955 GN=hspa8 PE=2 SV=1	AVO65116.1 heat shock cognate 70 [Mylopharyngodon piceus]	GO:0001822//kidney development;GO:0034097//response to cytokine;GO:2001024//negative regulation of response to drug;GO:0099504//synaptic vesicle cycle;GO:1901360//organic cyclic compound metabolic process;GO:1901135//carbohydrate derivative metabolic process;GO:0097214//positive regulation of lysosomal membrane permeability;GO:0000398//mRNA splicing, via spliceosome;GO:0007369//gastrulation;GO:00…	GO:0061200//clathrin-sculpted gamma-aminobutyric acid transport vesicle;GO:0070013//intracellular organelle lumen;GO:0043679//axon terminus;GO:0043226//organelle;GO:0098794//postsynapse;GO:0012505//endomembrane system;GO:0044422//obsolete organelle part;GO:0044456//obsolete synapse part;GO:1904813//ficolin-1-rich granule lumen;GO:0030425//dendrite;GO:0005654//nucleoplasm;GO:0030141//secretory gra…	GO:0033218//amide binding;GO:0019899//enzyme binding;GO:0030674//protein-macromolecule adaptor activity;GO:0008134//transcription factor binding;GO:1904593//prostaglandin binding;GO:0051219//phosphoprotein binding;GO:0036094//small molecule binding;GO:0032559//adenyl ribonucleotide binding;GO:0001664//G protein-coupled receptor binding;GO:0003723//RNA binding;GO:0016787//hydrolase activity;GO:000…	ko04915(Estrogen signaling pathway);ko04612(Antigen processing and presentation);ko04213(Longevity regulating pathway - multiple species);ko04144(Endocytosis);ko04141(Protein processing in endoplasmic reticulum);ko04010(MAPK signaling pathway);ko03040(Spliceosome)
CAFS_HM_G_00043348	1375.81	698.474	2053.15	2.93947	1.55556	6.09599e-69	LG19	8430059	8433733	+	2288	CAFS_HM_G_00043348	GO:0050731;GO:0034097;GO:0009888;GO:0032446;GO:0050730;GO:0033673;GO:0005488;GO:0031099;GO:0043434;GO:0032501;GO:0042325;GO:0009892;GO:0050794;GO:0007568;GO:0009893;GO:0060669;GO:0044260;GO:0048568;GO:0035556;GO:0032094;GO:0050776;GO:1901698;GO:0009790;GO:0006469;GO:0010648;GO:0070647;GO:0001763;GO:0048584;GO:0065009;GO:0001959;GO:0010647;GO:0001892;GO:0060548;GO:0031323;GO:0004857;GO:0042326;GO:…	K04696	4A25N	T	sp|Q90X67|SOCS3_CHICK Suppressor of cytokine signaling 3 OS=Gallus gallus OX=9031 GN=SOCS3 PE=2 SV=1	ROI81933.1 Suppressor of cytokine signaling 3 [Anabarilius grahami]	GO:0050731//positive regulation of peptidyl-tyrosine phosphorylation;GO:0034097//response to cytokine;GO:0009888//tissue development;GO:0032446//protein modification by small protein conjugation;GO:0050730//regulation of peptidyl-tyrosine phosphorylation;GO:0033673//negative regulation of kinase activity;GO:0031099//regeneration;GO:0043434//response to peptide hormone;GO:0032501//multicellular or…	GO:0044464//obsolete cell part;GO:0005575//cellular_component;GO:0005622//intracellular anatomical structure;GO:0005623//obsolete cell;GO:0005737//cytoplasm;GO:0044444//obsolete cytoplasmic part;GO:0005829//cytosol;GO:0044424//obsolete intracellular part;	GO:0005488//binding;GO:0004857//enzyme inhibitor activity;GO:0003674//molecular_function;GO:0030234//enzyme regulator activity;GO:0051219//phosphoprotein binding;GO:0004860//protein kinase inhibitor activity;GO:0001784//phosphotyrosine residue binding;GO:0019207//kinase regulator activity;GO:0005515//protein binding;GO:0098772//molecular function regulator;GO:0019210//kinase inhibitor activity;GO…	ko04935(Growth hormone synthesis, secretion and action);ko04920(Adipocytokine signaling pathway);ko04917(Prolactin signaling pathway);ko04910(Insulin signaling pathway);ko04668(TNF signaling pathway);ko04630(JAK-STAT signaling pathway);ko04380(Osteoclast differentiation);ko04120(Ubiquitin mediated proteolysis)
CAFS_HM_G_00026586	1092.24	532.736	1651.74	3.10048	1.63249	2.1425e-67	LG14	22324548	22327859	+	2807	CAFS_HM_G_00026586	GO:0072593;GO:0072358;GO:0090153;GO:0060411;GO:0019220;GO:0045597;GO:0042981;GO:0045667;GO:0003170;GO:0090504;GO:0003171;GO:0010646;GO:0001525;GO:0051347;GO:1901564;GO:2000147;GO:0040008;GO:0045860;GO:0023052;GO:0043170;GO:0048518;GO:0071704;GO:0019838;GO:0016477;GO:0003179;GO:2001141;GO:0030162;GO:0030278;GO:0002011;GO:0043227;GO:0003278;GO:1902742;GO:0043412;GO:0003283;GO:0051173;GO:0071840;GO:…	K06829	49XI7	W	sp|O00622|CCN1_HUMAN CCN family member 1 OS=Homo sapiens OX=9606 GN=CCN1 PE=1 SV=1	ROL01484.1 Protein CYR61 [Anabarilius grahami]	GO:0072593//reactive oxygen species metabolic process;GO:0072358//circulatory system development;GO:0090153//regulation of sphingolipid biosynthetic process;GO:0060411//cardiac septum morphogenesis;GO:0019220//regulation of phosphate metabolic process;GO:0045597//positive regulation of cell differentiation;GO:0042981//regulation of apoptotic process;GO:0045667//regulation of osteoblast differenti…	GO:0043227//membrane-bounded organelle;GO:0031012//extracellular matrix;GO:0005783//endoplasmic reticulum;GO:0070013//intracellular organelle lumen;GO:0005576//extracellular region;GO:0044432//obsolete endoplasmic reticulum part;GO:0043226//organelle;GO:0012505//endomembrane system;GO:0044422//obsolete organelle part;GO:0043231//intracellular membrane-bounded organelle;GO:0005622//intracellular a…	GO:0019838//growth factor binding;GO:0005520//insulin-like growth factor binding;GO:0005488//binding;GO:0005539//glycosaminoglycan binding;GO:0003674//molecular_function;GO:0005178//integrin binding;GO:0008201//heparin binding;GO:0044877//protein-containing complex binding;GO:0043168//anion binding;GO:1901681//sulfur compound binding;GO:0043167//ion binding;GO:0005102//signaling receptor binding;…	-
CAFS_HM_G_00033671	8099.12	2867.6	13330.6	4.64871	2.21683	2.45479e-67	LG16	13691911	13693952	+	1532	CAFS_HM_G_00033671	GO:0010955;GO:1901576;GO:0051171;GO:0043604;GO:0010605;GO:0019184;GO:0010648;GO:0012501;GO:0042219;GO:0070059;GO:0006749;GO:0009056;GO:0010629;GO:0035556;GO:0043226;GO:0016840;GO:0044249;GO:0012505;GO:0097193;GO:0032501;GO:1903318;GO:0044422;GO:0044237;GO:0009892;GO:0050794;GO:0005488;GO:0045746;GO:0022008;GO:0006915;GO:0006575;GO:0010468;GO:1903317;GO:0030154;GO:0051246;GO:0035966;GO:0006751;GO:…	K07232	49TQD	P	sp|Q5SPB6|CHAC1_DANRE Glutathione-specific gamma-glutamylcyclotransferase 1 OS=Danio rerio OX=7955 GN=chac1 PE=3 SV=1	XP_026089118.1 glutathione-specific gamma-glutamylcyclotransferase 1-like [Carassius auratus]	GO:0010955//negative regulation of protein processing;GO:1901576//organic substance biosynthetic process;GO:0051171//regulation of nitrogen compound metabolic process;GO:0043604//amide biosynthetic process;GO:0010605//negative regulation of macromolecule metabolic process;GO:0019184//nonribosomal peptide biosynthetic process;GO:0010648//negative regulation of cell communication;GO:0012501//progra…	GO:0043226//organelle;GO:0012505//endomembrane system;GO:0044422//obsolete organelle part;GO:0005737//cytoplasm;GO:0043231//intracellular membrane-bounded organelle;GO:0044446//obsolete intracellular organelle part;GO:0005623//obsolete cell;GO:0005622//intracellular anatomical structure;GO:0005829//cytosol;GO:0098791//Golgi apparatus subcompartment;GO:0043229//intracellular organelle;GO:0005575//…	GO:0016840//carbon-nitrogen lyase activity;GO:0005488//binding;GO:0005515//protein binding;GO:0003674//molecular_function;GO:0061928//glutathione specific gamma-glutamylcyclotransferase activity;GO:0003839//gamma-glutamylcyclotransferase activity;GO:0005112//Notch binding;GO:0016740//transferase activity;GO:0016829//lyase activity;GO:0016842//amidine-lyase activity;GO:0003824//catalytic activity;…	ko00480(Glutathione metabolism)
CAFS_HM_G_00053795	2751.99	1604.2	3899.79	2.43098	1.28154	1.62812e-63	LG21	18662734	18684821	+	4795	CAFS_HM_G_00053795	GO:0030018;GO:0043933;GO:0099080;GO:0009888;GO:0019900;GO:0030239;GO:0051393;GO:0099081;GO:0005488;GO:0044422;GO:0030017;GO:0032501;GO:0019899;GO:0003008;GO:0008307;GO:0043226;GO:0055002;GO:0003779;GO:0044085;GO:0006936;GO:0097435;GO:0044449;GO:0009653;GO:0031034;GO:0048646;GO:0051015;GO:0007015;GO:0007423;GO:0010927;GO:0003012;GO:0044444;GO:0043229;GO:0031672;GO:0005575;GO:0044464;GO:0003674;GO:…	-	49Y2J	T	sp|P54296|MYOM2_HUMAN Myomesin-2 OS=Homo sapiens OX=9606 GN=MYOM2 PE=1 SV=2	KAF4107684.1 hypothetical protein G5714_012048 [Onychostoma macrolepis]	GO:0043933//protein-containing complex subunit organization;GO:0009888//tissue development;GO:0030239//myofibril assembly;GO:0032501//multicellular organismal process;GO:0003008//system process;GO:0055002//striated muscle cell development;GO:0044085//cellular component biogenesis;GO:0006936//muscle contraction;GO:0097435//supramolecular fiber organization;GO:0009653//anatomical structure morphoge…	GO:0030018//Z disc;GO:0099080//supramolecular complex;GO:0099081//supramolecular polymer;GO:0044422//obsolete organelle part;GO:0030017//sarcomere;GO:0043226//organelle;GO:0044449//obsolete contractile fiber part;GO:0044444//obsolete cytoplasmic part;GO:0043229//intracellular organelle;GO:0031672//A band;GO:0005575//cellular_component;GO:0044464//obsolete cell part;GO:0044446//obsolete intracellu…	GO:0019900//kinase binding;GO:0051393//alpha-actinin binding;GO:0005488//binding;GO:0019899//enzyme binding;GO:0008307//structural constituent of muscle;GO:0003779//actin binding;GO:0051015//actin filament binding;GO:0003674//molecular_function;GO:0005515//protein binding;GO:0097493//structural molecule activity conferring elasticity;GO:0044877//protein-containing complex binding;GO:0042805//acti…	-
CAFS_HM_G_00042011	516.15	199.439	832.862	4.17601	2.06213	2.07343e-63	LG19	12854664	12869560	+	5174	CAFS_HM_G_00042011	GO:0044464;GO:0005575;GO:0050789;GO:0031674;GO:0043229;GO:0048522;GO:0003674;GO:0032233;GO:0005829;GO:0016604;GO:1902905;GO:0044444;GO:0044087;GO:0005654;GO:0005634;GO:0044451;GO:0031974;GO:0051493;GO:0005737;GO:0099512;GO:0065007;GO:0030054;GO:0032970;GO:0051130;GO:0016607;GO:0043292;GO:0005623;GO:0005622;GO:0015629;GO:0005515;GO:0044446;GO:0010638;GO:0043231;GO:0032956;GO:0032231;GO:0008092;GO:…	-	49U11	TZ	sp|Q9H987|SYP2L_HUMAN Synaptopodin 2-like protein OS=Homo sapiens OX=9606 GN=SYNPO2L PE=1 SV=3	KAF4106543.1 hypothetical protein G5714_012533 [Onychostoma macrolepis]	GO:0050789//regulation of biological process;GO:0048522//positive regulation of cellular process;GO:0032233//positive regulation of actin filament bundle assembly;GO:1902905//positive regulation of supramolecular fiber organization;GO:0044087//regulation of cellular component biogenesis;GO:0051493//regulation of cytoskeleton organization;GO:0065007//biological regulation;GO:0032970//regulation of…	GO:0044464//obsolete cell part;GO:0005575//cellular_component;GO:0031674//I band;GO:0043229//intracellular organelle;GO:0005829//cytosol;GO:0016604//nuclear body;GO:0044444//obsolete cytoplasmic part;GO:0005654//nucleoplasm;GO:0005634//nucleus;GO:0044451//obsolete nucleoplasm part;GO:0031974//membrane-enclosed lumen;GO:0005737//cytoplasm;GO:0099512//supramolecular fiber;GO:0030054//cell junction;…	GO:0003674//molecular_function;GO:0005515//protein binding;GO:0008092//cytoskeletal protein binding;GO:0003779//actin binding;GO:0005488//binding;	-
CAFS_HM_G_00032212	2341.69	1339.2	3344.17	2.49714	1.32028	5.05353e-63	LG16	20292715	20295525	+	2070	CAFS_HM_G_00032212	GO:0071495;GO:1902903;GO:0008083;GO:0097659;GO:0010646;GO:0033993;GO:0001525;GO:0030323;GO:0009058;GO:0001101;GO:0060541;GO:0016020;GO:1901700;GO:0045597;GO:0019220;GO:0042981;GO:0072358;GO:0072593;GO:0070278;GO:0030162;GO:0046330;GO:1902533;GO:0070482;GO:0007229;GO:0043227;GO:0048705;GO:0032231;GO:0071704;GO:0019838;GO:0009749;GO:0016477;GO:0023052;GO:0043170;GO:0070542;GO:0001968;GO:0051726;GO:…	K06827	49X8D	W	sp|P29279|CCN2_HUMAN CCN family member 2 OS=Homo sapiens OX=9606 GN=CCN2 PE=1 SV=2	ABU24327.1 connective tissue growth factor, partial [Hypophthalmichthys molitrix]	GO:0071495//cellular response to endogenous stimulus;GO:1902903//regulation of supramolecular fiber organization;GO:0097659//nucleic acid-templated transcription;GO:0010646//regulation of cell communication;GO:0033993//response to lipid;GO:0001525//angiogenesis;GO:0030323//respiratory tube development;GO:0009058//biosynthetic process;GO:0001101//response to acid chemical;GO:0060541//respiratory s…	GO:0016020//membrane;GO:0043227//membrane-bounded organelle;GO:0005794//Golgi apparatus;GO:0005615//extracellular space;GO:0048471//perinuclear region of cytoplasm;GO:0031012//extracellular matrix;GO:0071944//cell periphery;GO:0044422//obsolete organelle part;GO:0043226//organelle;GO:0012505//endomembrane system;GO:0005576//extracellular region;GO:0005737//cytoplasm;GO:0005801//cis-Golgi network;…	GO:0008083//growth factor activity;GO:0019838//growth factor binding;GO:0001968//fibronectin binding;GO:0005520//insulin-like growth factor binding;GO:0005539//glycosaminoglycan binding;GO:0005488//binding;GO:0003674//molecular_function;GO:0008201//heparin binding;GO:0048018//receptor ligand activity;GO:0005178//integrin binding;GO:0098772//molecular function regulator;GO:0044877//protein-contain…	ko04390(Hippo signaling pathway);ko04371(Apelin signaling pathway)
CAFS_HM_G_00057959	294.593	53.0025	536.184	10.1162	3.3386	6.72958e-61	LG22	9585566	9587343	+	1429	CAFS_HM_G_00057959	GO:0005634;GO:0007219;GO:0043009;GO:0043067;GO:0006357;GO:0051172;GO:0001654;GO:0051239;GO:0007154;GO:0003677;GO:0065007;GO:0034645;GO:0051716;GO:0007165;GO:0021915;GO:0051093;GO:0034654;GO:0019219;GO:0031326;GO:0060429;GO:0009792;GO:0006725;GO:0018130;GO:0016070;GO:0007275;GO:0048523;GO:0009889;GO:0009890;GO:0048634;GO:2000026;GO:1901362;GO:0016202;GO:0045138;GO:1901363;GO:0032502;GO:0034641;GO:…	K06054	4A2JI	K	sp|Q90VV1|HES4B_XENLA Transcription factor HES-4-B OS=Xenopus laevis OX=8355 GN=hes4-b PE=1 SV=1	AXB88348.1 transcription factor HES-4 [Culter alburnus]	GO:0007219//Notch signaling pathway;GO:0043009//chordate embryonic development;GO:0043067//regulation of programmed cell death;GO:0006357//regulation of transcription by RNA polymerase II;GO:0051172//negative regulation of nitrogen compound metabolic process;GO:0001654//eye development;GO:0051239//regulation of multicellular organismal process;GO:0007154//cell communication;GO:0065007//biological…	GO:0005634//nucleus;GO:0044424//obsolete intracellular part;GO:0043227//membrane-bounded organelle;GO:0005623//obsolete cell;GO:0005622//intracellular anatomical structure;GO:0043231//intracellular membrane-bounded organelle;GO:0043229//intracellular organelle;GO:0005575//cellular_component;GO:0044464//obsolete cell part;GO:0043226//organelle;	GO:0003677//DNA binding;GO:1901363//heterocyclic compound binding;GO:0046983//protein dimerization activity;GO:0046982//protein heterodimerization activity;GO:0003676//nucleic acid binding;GO:0005515//protein binding;GO:0140110//transcription regulator activity;GO:0003700//DNA-binding transcription factor activity;GO:0003674//molecular_function;GO:0008134//transcription factor binding;GO:0000981/…	ko04330(Notch signaling pathway);ko03460(Fanconi anemia pathway)
CAFS_HM_G_00039890	1361.51	738.987	1984.02	2.68479	1.42481	3.77536e-58	LG18	6537600	6541564	+	2571	CAFS_HM_G_00039890	-	K04702	4A0WI	T	sp|Q95LJ0|PIM1_FELCA Serine/threonine-protein kinase pim-1 OS=Felis catus OX=9685 GN=PIM1 PE=2 SV=1	TRY72794.1 hypothetical protein DNTS_009499 [Danionella translucida]	-	-	-	ko04630(JAK-STAT signaling pathway)
CAFS_HM_G_00009470	612.744	271.135	954.354	3.51985	1.81551	2.61948e-57	LG10	7248584	7259507	+	3141	CAFS_HM_G_00009470	GO:0071902;GO:0071704;GO:1902533;GO:1902532;GO:0043227;GO:0040008;GO:1901564;GO:0043170;GO:0010035;GO:0045860;GO:0048518;GO:0030308;GO:0002119;GO:0010646;GO:0016787;GO:0051347;GO:0030516;GO:0051960;GO:0051961;GO:0016788;GO:0046329;GO:0019220;GO:0051348;GO:2000026;GO:0000188;GO:0032270;GO:0048523;GO:0007275;GO:0009968;GO:0060284;GO:0048522;GO:0003824;GO:0000187;GO:0048690;GO:0044093;GO:0045859;GO:…	K04459	4A1VD	V	sp|Q13202|DUS8_HUMAN Dual specificity protein phosphatase 8 OS=Homo sapiens OX=9606 GN=DUSP8 PE=1 SV=2	ROL52928.1 Dual specificity protein phosphatase 8 [Anabarilius grahami]	GO:0071902//positive regulation of protein serine/threonine kinase activity;GO:0071704//organic substance metabolic process;GO:1902533//positive regulation of intracellular signal transduction;GO:1902532//negative regulation of intracellular signal transduction;GO:0040008//regulation of growth;GO:1901564//organonitrogen compound metabolic process;GO:0043170//macromolecule metabolic process;GO:001…	GO:0043227//membrane-bounded organelle;GO:0043226//organelle;GO:0043229//intracellular organelle;GO:0044464//obsolete cell part;GO:0005575//cellular_component;GO:0005737//cytoplasm;GO:0043231//intracellular membrane-bounded organelle;GO:0005623//obsolete cell;GO:0005622//intracellular anatomical structure;GO:0044424//obsolete intracellular part;GO:0005634//nucleus;	GO:0016787//hydrolase activity;GO:0016788//hydrolase activity, acting on ester bonds;GO:0003824//catalytic activity;GO:0004725//protein tyrosine phosphatase activity;GO:0008138//protein tyrosine/serine/threonine phosphatase activity;GO:0004721//phosphoprotein phosphatase activity;GO:0033549//MAP kinase phosphatase activity;GO:0019899//enzyme binding;GO:0005488//binding;GO:0051019//mitogen-activat…	ko04361(Axon regeneration);ko04010(MAPK signaling pathway)
CAFS_HM_G_00025029	1391.35	763.15	2019.55	2.64634	1.404	2.75764e-57	LG14	24273440	24284345	+	4340	CAFS_HM_G_00025029	GO:0051179;GO:0071702;GO:0015893;GO:0032501;GO:0006868;GO:0034198;GO:0008514;GO:0008509;GO:0120025;GO:0015711;GO:0034220;GO:0072337;GO:0015291;GO:0007417;GO:0006835;GO:0006814;GO:0044703;GO:0021987;GO:0071260;GO:0032328;GO:0015695;GO:0097447;GO:0031460;GO:0030425;GO:1903825;GO:0006820;GO:0031669;GO:0003674;GO:0044459;GO:0044464;GO:0005575;GO:0097458;GO:0022414;GO:0006811;GO:0044297;GO:0030424;GO:…	K14207	49RQX	E	sp|Q5SPB1|S38A2_DANRE Sodium-coupled neutral amino acid transporter 2 OS=Danio rerio OX=7955 GN=slc38a2 PE=3 SV=1	KTF87056.1 hypothetical protein cypCar_00038766 [Cyprinus carpio]	GO:0051179//localization;GO:0071702//organic substance transport;GO:0015893//xenobiotic transport;GO:0032501//multicellular organismal process;GO:0006868//glutamine transport;GO:0034198//cellular response to amino acid starvation;GO:0015711//organic anion transport;GO:0034220//ion transmembrane transport;GO:0072337//modified amino acid transport;GO:0007417//central nervous system development;GO:0…	GO:0120025//plasma membrane bounded cell projection;GO:0097447//dendritic tree;GO:0030425//dendrite;GO:0044459//obsolete plasma membrane part;GO:0044464//obsolete cell part;GO:0005575//cellular_component;GO:0097458//obsolete neuron part;GO:0044297//cell body;GO:0030424//axon;GO:0005886//plasma membrane;GO:0005623//obsolete cell;GO:0042383//sarcolemma;GO:0031224//intrinsic component of membrane;GO…	GO:0008514//organic anion transmembrane transporter activity;GO:0008509//anion transmembrane transporter activity;GO:0015291//secondary active transmembrane transporter activity;GO:0003674//molecular_function;GO:0046943//carboxylic acid transmembrane transporter activity;GO:0015179//L-amino acid transmembrane transporter activity;GO:0015318//inorganic molecular entity transmembrane transporter ac…	ko04974(Protein digestion and absorption);ko04727(GABAergic synapse);ko04724(Glutamatergic synapse)
CAFS_HM_G_00000483	4587.72	2866.48	6308.96	2.20095	1.13812	2.79981e-57	1	2251168	2252777	+	1391	CAFS_HM_G_00000483	GO:0097659;GO:0071495;GO:0033993;GO:1901700;GO:0009058;GO:0045597;GO:1902679;GO:0009607;GO:0019221;GO:0072358;GO:0043227;GO:0001067;GO:2001141;GO:0071704;GO:0032496;GO:0043228;GO:0048518;GO:0051726;GO:0010035;GO:0023052;GO:0005667;GO:0000122;GO:0043170;GO:0014074;GO:0000790;GO:0006950;GO:1901652;GO:0010628;GO:0003677;GO:0065007;GO:0030099;GO:0051173;GO:0042594;GO:0051172;GO:0034645;GO:0016070;GO:…	K09028	4A18Z	K	sp|P79703|JUNB_CYPCA Transcription factor jun-B OS=Cyprinus carpio OX=7962 GN=junb PE=2 SV=1	ABB99426.1 Jun B protein [Ctenopharyngodon idella] &gt;ABB99428.1 Jun B protein [Ctenopharyngodon idella]	GO:0097659//nucleic acid-templated transcription;GO:0071495//cellular response to endogenous stimulus;GO:0033993//response to lipid;GO:1901700//response to oxygen-containing compound;GO:0009058//biosynthetic process;GO:0045597//positive regulation of cell differentiation;GO:1902679//negative regulation of RNA biosynthetic process;GO:0009607//response to biotic stimulus;GO:0019221//cytokine-mediat…	GO:0043227//membrane-bounded organelle;GO:0043228//non-membrane-bounded organelle;GO:0005667//transcription regulator complex;GO:0000790//chromatin;GO:0035976//transcription factor AP-1 complex;GO:0044454//obsolete nuclear chromosome part;GO:0044422//obsolete organelle part;GO:0043226//organelle;GO:0070013//intracellular organelle lumen;GO:0031974//membrane-enclosed lumen;GO:0044798//transcriptio…	GO:0001067//transcription regulatory region nucleic acid binding;GO:0003677//DNA binding;GO:0000987//cis-regulatory region sequence-specific DNA binding;GO:0000981//DNA-binding transcription factor activity, RNA polymerase II-specific;GO:0097159//organic cyclic compound binding;GO:0043565//sequence-specific DNA binding;GO:0003690//double-stranded DNA binding;GO:0005488//binding;GO:0003676//nuclei…	ko04935(Growth hormone synthesis, secretion and action);ko04668(TNF signaling pathway);ko04380(Osteoclast differentiation)
CAFS_HM_G_00078133	8163.05	5367.97	10958.1	2.04139	1.02955	9.42842e-52	LG5	34258831	34261919	+	2771	CAFS_HM_G_00078133	GO:2001141;GO:0044424;GO:0010562;GO:0070482;GO:0043227;GO:0051128;GO:0071902;GO:0005743;GO:0031224;GO:0045860;GO:0048518;GO:0033674;GO:0043085;GO:0009628;GO:0031325;GO:0010646;GO:2001234;GO:0051347;GO:0005739;GO:0016021;GO:0008150;GO:0048583;GO:0032268;GO:0001666;GO:0016020;GO:0051252;GO:0023057;GO:0009991;GO:0019220;GO:0036293;GO:0043233;GO:0071453;GO:0090199;GO:0042981;GO:0061418;GO:0048522;GO:…	-	4A4H9	S	sp|Q9JLR9|HIG1A_MOUSE HIG1 domain family member 1A, mitochondrial OS=Mus musculus OX=10090 GN=Higd1a PE=1 SV=1	ROL44142.1 HIG1 domain family member 1A, mitochondrial [Anabarilius grahami]	GO:2001141//regulation of RNA biosynthetic process;GO:0010562//positive regulation of phosphorus metabolic process;GO:0070482//response to oxygen levels;GO:0051128//regulation of cellular component organization;GO:0071902//positive regulation of protein serine/threonine kinase activity;GO:0045860//positive regulation of protein kinase activity;GO:0048518//positive regulation of biological process…	GO:0044424//obsolete intracellular part;GO:0043227//membrane-bounded organelle;GO:0005743//mitochondrial inner membrane;GO:0031224//intrinsic component of membrane;GO:0005739//mitochondrion;GO:0016021//integral component of membrane;GO:0016020//membrane;GO:0043233//organelle lumen;GO:0019866//organelle inner membrane;GO:0070469//respirasome;GO:0031966//mitochondrial membrane;GO:0044429//obsolete …	-	-
CAFS_HM_G_00079300	1185.33	654.595	1716.07	2.62158	1.39044	9.42842e-52	LG6	19383859	19397239	+	2025	CAFS_HM_G_00079300	GO:0007626;GO:0007611;GO:0051146;GO:0032502;GO:1901363;GO:0043666;GO:0014904;GO:0048523;GO:0007275;GO:0055001;GO:0007610;GO:0009968;GO:0019932;GO:0009889;GO:0050848;GO:0051151;GO:0019903;GO:0019902;GO:0030346;GO:0051150;GO:0050896;GO:0003677;GO:0007154;GO:0065007;GO:0070884;GO:0051336;GO:0005634;GO:0035303;GO:0006950;GO:0031326;GO:0031987;GO:0031399;GO:0042692;GO:0051716;GO:0007165;GO:0106056;GO:…	K17901	49V96	T	sp|O35847|RCAN1_CRIGR Calcipressin-1 OS=Cricetulus griseus OX=10029 GN=RCAN1 PE=2 SV=1	XP_039543788.1 calcipressin-1a isoform X1 [Pimephales promelas]	GO:0007626//locomotory behavior;GO:0007611//learning or memory;GO:0051146//striated muscle cell differentiation;GO:0032502//developmental process;GO:0043666//regulation of phosphoprotein phosphatase activity;GO:0014904//myotube cell development;GO:0048523//negative regulation of cellular process;GO:0007275//multicellular organism development;GO:0055001//muscle cell development;GO:0007610//behavio…	GO:0005634//nucleus;GO:0044424//obsolete intracellular part;GO:0043227//membrane-bounded organelle;GO:0043229//intracellular organelle;GO:0044464//obsolete cell part;GO:0005575//cellular_component;GO:0005737//cytoplasm;GO:0043231//intracellular membrane-bounded organelle;GO:0005623//obsolete cell;GO:0005622//intracellular anatomical structure;GO:0043226//organelle;	GO:1901363//heterocyclic compound binding;GO:0019903//protein phosphatase binding;GO:0019902//phosphatase binding;GO:0030346//protein phosphatase 2B binding;GO:0003677//DNA binding;GO:0019888//protein phosphatase regulator activity;GO:0008597//calcium-dependent protein serine/threonine phosphatase regulator activity;GO:0098772//molecular function regulator;GO:0003674//molecular_function;GO:001920…	ko04921(Oxytocin signaling pathway);ko04919(Thyroid hormone signaling pathway)
CAFS_HM_G_00016145	284.689	90.245	479.133	5.30925	2.40851	9.42842e-52	LG11	32437311	32440411	+	2321	CAFS_HM_G_00016145	GO:0043412;GO:0051248;GO:0031399;GO:0008330;GO:0005634;GO:0033549;GO:0031400;GO:0004721;GO:0065007;GO:0051172;GO:0006796;GO:0008138;GO:0006807;GO:0031324;GO:0044267;GO:0045859;GO:0004725;GO:0044092;GO:0043086;GO:0003824;GO:0007275;GO:0048523;GO:0009968;GO:0019538;GO:0000188;GO:0032502;GO:0016788;GO:0019220;GO:0051348;GO:0043407;GO:0023057;GO:0048598;GO:0016787;GO:0008150;GO:0010646;GO:0043408;GO:…	K04459	49PY4	V	sp|Q05922|DUS2_MOUSE Dual specificity protein phosphatase 2 OS=Mus musculus OX=10090 GN=Dusp2 PE=1 SV=2	ROL49070.1 Dual specificity protein phosphatase 2 [Anabarilius grahami]	GO:0043412//macromolecule modification;GO:0051248//negative regulation of protein metabolic process;GO:0031399//regulation of protein modification process;GO:0031400//negative regulation of protein modification process;GO:0065007//biological regulation;GO:0051172//negative regulation of nitrogen compound metabolic process;GO:0006796//phosphate-containing compound metabolic process;GO:0006807//nit…	GO:0005634//nucleus;GO:0016020//membrane;GO:0005635//nuclear envelope;GO:0043227//membrane-bounded organelle;GO:0031965//nuclear membrane;GO:0044424//obsolete intracellular part;GO:0005623//obsolete cell;GO:0005622//intracellular anatomical structure;GO:0044446//obsolete intracellular organelle part;GO:0043231//intracellular membrane-bounded organelle;GO:0031967//organelle envelope;GO:0044464//ob…	GO:0008330//protein tyrosine/threonine phosphatase activity;GO:0033549//MAP kinase phosphatase activity;GO:0004721//phosphoprotein phosphatase activity;GO:0008138//protein tyrosine/serine/threonine phosphatase activity;GO:0004725//protein tyrosine phosphatase activity;GO:0003824//catalytic activity;GO:0016788//hydrolase activity, acting on ester bonds;GO:0016787//hydrolase activity;GO:0005515//pr…	ko04361(Axon regeneration);ko04010(MAPK signaling pathway)
CAFS_HM_G_00086656	8312.28	5489.27	11135.3	2.02855	1.02045	1.27785e-51	LG8	22265020	22275373	+	3432	CAFS_HM_G_00086656	-	K08268	49XR9	K	sp|Q9YIB9|HIF1A_CHICK Hypoxia-inducible factor 1-alpha OS=Gallus gallus OX=9031 GN=HIF1A PE=2 SV=2	AFU07575.1 hypoxia-inducible factor 3 alpha subunit [Hypophthalmichthys molitrix]	-	-	-	ko04919(Thyroid hormone signaling pathway);ko04659(Th17 cell differentiation);ko04361(Axon regeneration);ko04212(Longevity regulating pathway - worm);ko04140(Autophagy - animal);ko04137(Mitophagy - animal);ko04066(HIF-1 signaling pathway)
CAFS_HM_G_00058555	933.494	499.105	1367.88	2.74067	1.45453	1.7727e-49	LG22	17316674	17337496	+	1530	CAFS_HM_G_00058555	GO:0071840;GO:0051239;GO:0043292;GO:0099512;GO:0065007;GO:0005859;GO:0016460;GO:0030036;GO:0042692;GO:0031430;GO:0051146;GO:0032502;GO:0065003;GO:0031674;GO:0055001;GO:0051371;GO:0034622;GO:0044430;GO:0045214;GO:0022607;GO:0005198;GO:0005856;GO:0048869;GO:0030029;GO:0008150;GO:0031033;GO:0031032;GO:0006937;GO:0016043;GO:0016459;GO:0043232;GO:0030016;GO:0070925;GO:0048856;GO:0044424;GO:0008092;GO:…	-	49UTN	T	sp|Q05623|MYBPH_CHICK Myosin-binding protein H OS=Gallus gallus OX=9031 GN=MYBPH PE=1 SV=1	XP_039545725.1 myosin-binding protein H-like isoform X1 [Pimephales promelas]	GO:0071840//cellular component organization or biogenesis;GO:0051239//regulation of multicellular organismal process;GO:0065007//biological regulation;GO:0030036//actin cytoskeleton organization;GO:0042692//muscle cell differentiation;GO:0051146//striated muscle cell differentiation;GO:0032502//developmental process;GO:0065003//protein-containing complex assembly;GO:0055001//muscle cell developme…	GO:0043292//contractile fiber;GO:0099512//supramolecular fiber;GO:0005859//muscle myosin complex;GO:0016460//myosin II complex;GO:0031430//M band;GO:0031674//I band;GO:0044430//obsolete cytoskeletal part;GO:0005856//cytoskeleton;GO:0016459//myosin complex;GO:0043232//intracellular non-membrane-bounded organelle;GO:0030016//myofibril;GO:0044424//obsolete intracellular part;GO:0032982//myosin filam…	GO:0051371//muscle alpha-actinin binding;GO:0005198//structural molecule activity;GO:0008092//cytoskeletal protein binding;GO:0042805//actinin binding;GO:0044877//protein-containing complex binding;GO:0097493//structural molecule activity conferring elasticity;GO:0005515//protein binding;GO:0003674//molecular_function;GO:0051015//actin filament binding;GO:0008307//structural constituent of muscle…	-
CAFS_HM_G_00019432	187.758	3.40304	372.113	109.347	6.77277	4.90466e-49	LG12	23230555	23240827	+	5903	CAFS_HM_G_00019432	GO:0009150;GO:0030554;GO:0016887;GO:0006464;GO:0003012;GO:0044444;GO:0014850;GO:0016817;GO:0035639;GO:0036211;GO:0097367;GO:0015631;GO:0046483;GO:0005829;GO:0003674;GO:0006163;GO:0003725;GO:0014704;GO:0043229;GO:0031672;GO:0006793;GO:0016818;GO:0019637;GO:0042578;GO:0044464;GO:0005575;GO:1901265;GO:0017144;GO:0009987;GO:0006139;GO:0032991;GO:0030049;GO:0005911;GO:0070252;GO:0009117;GO:0005515;GO:…	K10352	49WAH	Z	sp|Q90339|MYSS_CYPCA Myosin heavy chain, fast skeletal muscle OS=Cyprinus carpio OX=7962 PE=2 SV=2	XP_039545288.1 myosin heavy chain, fast skeletal muscle-like [Pimephales promelas] &gt;KAG1942694.1 myosin heavy chain, fast skeletal muscle [Pimephales promelas]	GO:0009150//purine ribonucleotide metabolic process;GO:0006464//cellular protein modification process;GO:0003012//muscle system process;GO:0014850//response to muscle activity;GO:0036211//protein modification process;GO:0046483//heterocycle metabolic process;GO:0006163//purine nucleotide metabolic process;GO:0006793//phosphorus metabolic process;GO:0019637//organophosphate metabolic process;GO:00…	GO:0044444//obsolete cytoplasmic part;GO:0005829//cytosol;GO:0014704//intercalated disc;GO:0043229//intracellular organelle;GO:0031672//A band;GO:0044464//obsolete cell part;GO:0005575//cellular_component;GO:0032991//protein-containing complex;GO:0005911//cell-cell junction;GO:0044446//obsolete intracellular organelle part;GO:0015629//actin cytoskeleton;GO:0005622//intracellular anatomical struct…	GO:0030554//adenyl nucleotide binding;GO:0016887//ATP hydrolysis activity;GO:0016817//hydrolase activity, acting on acid anhydrides;GO:0035639//purine ribonucleoside triphosphate binding;GO:0097367//carbohydrate derivative binding;GO:0015631//tubulin binding;GO:0003674//molecular_function;GO:0003725//double-stranded RNA binding;GO:0016818//hydrolase activity, acting on acid anhydrides, in phospho…	ko04810(Regulation of actin cytoskeleton);ko04530(Tight junction);ko04270(Vascular smooth muscle contraction)
CAFS_HM_G_00071147	657.713	324.309	991.117	3.05608	1.61168	1.21384e-48	LG4	33338390	33348369	+	3295	CAFS_HM_G_00071147	GO:0098655;GO:0031226;GO:0042623;GO:0098857;GO:0005391;GO:0030048;GO:0060541;GO:0098797;GO:1901700;GO:0061337;GO:0016020;GO:0033993;GO:0030029;GO:0016021;GO:0005794;GO:0042383;GO:0035637;GO:0015075;GO:0031224;GO:0032555;GO:0045823;GO:0008144;GO:0055085;GO:0045822;GO:0055119;GO:0040007;GO:0017111;GO:0045216;GO:0043227;GO:0009266;GO:0000166;GO:0098590;GO:0008556;GO:0050801;GO:0051087;GO:0031944;GO:…	K01539	49ZE1	P	sp|Q9YH26|AT1A1_OREMO Sodium/potassium-transporting ATPase subunit alpha-1 OS=Oreochromis mossambicus OX=8127 GN=atp1a1 PE=2 SV=2	XP_039504194.1 sodium/potassium-transporting ATPase subunit alpha-1 [Pimephales promelas]	GO:0098655//cation transmembrane transport;GO:0030048//actin filament-based movement;GO:0060541//respiratory system development;GO:1901700//response to oxygen-containing compound;GO:0061337//cardiac conduction;GO:0033993//response to lipid;GO:0030029//actin filament-based process;GO:0035637//multicellular organismal signaling;GO:0045823//positive regulation of heart contraction;GO:0055085//transm…	GO:0031226//intrinsic component of plasma membrane;GO:0098857//membrane microdomain;GO:0098797//plasma membrane protein complex;GO:0016020//membrane;GO:0016021//integral component of membrane;GO:0005794//Golgi apparatus;GO:0042383//sarcolemma;GO:0031224//intrinsic component of membrane;GO:0043227//membrane-bounded organelle;GO:0098590//plasma membrane region;GO:0099572//postsynaptic specializatio…	GO:0042623//ATP hydrolysis activity;GO:0005391//P-type sodium:potassium-exchanging transporter activity;GO:0015075//ion transmembrane transporter activity;GO:0032555//purine ribonucleotide binding;GO:0008144//obsolete drug binding;GO:0017111//nucleoside-triphosphatase activity;GO:0000166//nucleotide binding;GO:0008556//P-type potassium transmembrane transporter activity;GO:0051087//chaperone bind…	ko04978(Mineral absorption);ko04976(Bile secretion);ko04974(Protein digestion and absorption);ko04973(Carbohydrate digestion and absorption);ko04972(Pancreatic secretion);ko04971(Gastric acid secretion);ko04970(Salivary secretion);ko04964(Proximal tubule bicarbonate reclamation);ko04961(Endocrine and other factor-regulated calcium reabsorption);ko04960(Aldosterone-regulated sodium reabsorption);k…
CAFS_HM_G_00075674	1125.14	588.151	1662.13	2.82603	1.49878	1.28335e-48	LG5	28839070	28841226	+	1923	CAFS_HM_G_00075674	GO:0034698;GO:0090095;GO:1904627;GO:0097659;GO:0055080;GO:2000278;GO:0070646;GO:0001101;GO:0071300;GO:0046545;GO:0007517;GO:0045597;GO:0000320;GO:0008630;GO:0019221;GO:0030162;GO:0051817;GO:1902532;GO:0097327;GO:0071704;GO:0001783;GO:0048518;GO:0051054;GO:0060538;GO:0036120;GO:1901564;GO:1901653;GO:0050906;GO:0060216;GO:0055114;GO:0003677;GO:0065007;GO:1990776;GO:0021536;GO:0071840;GO:0045023;GO:…	K04377	49PV3	K	sp|Q7ZVS9|MYCB_DANRE Transcriptional regulator Myc-B OS=Danio rerio OX=7955 GN=mycb PE=2 SV=1	AVV48159.1 Myc [Megalobrama amblycephala]	GO:0034698//response to gonadotropin;GO:0090095//regulation of metanephric cap mesenchymal cell proliferation;GO:1904627//response to phorbol 13-acetate 12-myristate;GO:0097659//nucleic acid-templated transcription;GO:0055080//cation homeostasis;GO:2000278//regulation of DNA biosynthetic process;GO:0070646//protein modification by small protein removal;GO:0001101//response to acid chemical;GO:007…	GO:0005819//spindle;GO:0012505//endomembrane system;GO:0070013//intracellular organelle lumen;GO:0005622//intracellular anatomical structure;GO:0043231//intracellular membrane-bounded organelle;GO:0032991//protein-containing complex;GO:0097458//obsolete neuron part;GO:0030424//axon;GO:0005654//nucleoplasm;GO:0005694//chromosome;GO:0044424//obsolete intracellular part;GO:0043005//neuron projection…	GO:0003677//DNA binding;GO:0019899//enzyme binding;GO:0003690//double-stranded DNA binding;GO:0008134//transcription factor binding;GO:0071074//eukaryotic initiation factor eIF2 binding;GO:0000982//DNA-binding transcription factor activity, RNA polymerase II-specific;GO:0046982//protein heterodimerization activity;GO:0000976//transcription cis-regulatory region binding;GO:0001067//transcription r…	ko04919(Thyroid hormone signaling pathway);ko04630(JAK-STAT signaling pathway);ko04550(Signaling pathways regulating pluripotency of stem cells);ko04391(Hippo signaling pathway - fly);ko04390(Hippo signaling pathway);ko04350(TGF-beta signaling pathway);ko04310(Wnt signaling pathway);ko04218(Cellular senescence);ko04151(PI3K-Akt signaling pathway);ko04110(Cell cycle);ko04012(ErbB signaling pathway…
CAFS_HM_G_00063306	2666.01	1672.84	3659.19	2.18741	1.12922	1.49451e-48	LG24	3971496	3973301	+	1391	CAFS_HM_G_00063306	GO:0051171;GO:1903506;GO:0031669;GO:0007520;GO:0010720;GO:0071407;GO:0010467;GO:0051240;GO:0006366;GO:0071383;GO:0001709;GO:0055002;GO:0006351;GO:0045935;GO:0044249;GO:0010468;GO:0001077;GO:0031981;GO:0035051;GO:0048741;GO:0061041;GO:0006996;GO:0000976;GO:0044446;GO:0051094;GO:0140110;GO:1901741;GO:0014908;GO:0006139;GO:0071345;GO:0051147;GO:0050789;GO:0006793;GO:0016204;GO:0005829;GO:0070887;GO:…	K09064	49UB8	K	sp|Q90477|MYOD1_DANRE Myoblast determination protein 1 homolog OS=Danio rerio OX=7955 GN=myod1 PE=1 SV=2	AHW49178.1 myogenic differentiation 1 [Megalobrama amblycephala]	GO:0051171//regulation of nitrogen compound metabolic process;GO:1903506//regulation of nucleic acid-templated transcription;GO:0031669//cellular response to nutrient levels;GO:0007520//myoblast fusion;GO:0010720//positive regulation of cell development;GO:0071407//cellular response to organic cyclic compound;GO:0010467//gene expression;GO:0051240//positive regulation of multicellular organismal …	GO:0031981//nuclear lumen;GO:0044446//obsolete intracellular organelle part;GO:0005829//cytosol;GO:0044444//obsolete cytoplasmic part;GO:0005694//chromosome;GO:0044424//obsolete intracellular part;GO:0030016//myofibril;GO:0000785//chromatin;GO:0043292//contractile fiber;GO:0044454//obsolete nuclear chromosome part;GO:0044422//obsolete organelle part;GO:0043226//organelle;GO:0070013//intracellular…	GO:0001077//DNA-binding transcription activator activity, RNA polymerase II-specific;GO:0000976//transcription cis-regulatory region binding;GO:0140110//transcription regulator activity;GO:0070888//E-box binding;GO:0000982//DNA-binding transcription factor activity, RNA polymerase II-specific;GO:0005102//signaling receptor binding;GO:0046983//protein dimerization activity;GO:0046982//protein hete…	-
CAFS_HM_G_00032565	1909.52	1172.01	2647.04	2.25855	1.1754	1.56524e-46	LG16	26772914	26775679	+	2502	CAFS_HM_G_00032565	GO:2000142;GO:0043233;GO:1903508;GO:0045944;GO:0043232;GO:0051253;GO:0009991;GO:0051252;GO:1902680;GO:1901214;GO:0048869;GO:0071363;GO:0048731;GO:0032774;GO:0010942;GO:0032268;GO:0048583;GO:0048513;GO:0007391;GO:1903507;GO:0038095;GO:0043408;GO:0001836;GO:0001076;GO:0043085;GO:1902893;GO:0050678;GO:0048856;GO:0017053;GO:0090575;GO:0007399;GO:0001751;GO:0050793;GO:0050792;GO:0008284;GO:1903522;GO:…	K04448	49XN9	K	sp|P18870|JUN_CHICK Transcription factor AP-1 OS=Gallus gallus OX=9031 GN=JUN PE=1 SV=2	KAF4099312.1 hypothetical protein G5714_019438 [Onychostoma macrolepis]	GO:2000142//regulation of DNA-templated transcription, initiation;GO:1903508//positive regulation of nucleic acid-templated transcription;GO:0045944//positive regulation of transcription by RNA polymerase II;GO:0051253//negative regulation of RNA metabolic process;GO:0009991//response to extracellular stimulus;GO:0051252//regulation of RNA metabolic process;GO:1902680//positive regulation of RNA …	GO:0043233//organelle lumen;GO:0043232//intracellular non-membrane-bounded organelle;GO:0017053//transcription repressor complex;GO:0090575//RNA polymerase II transcription regulator complex;GO:0005634//nucleus;GO:0044428//obsolete nuclear part;GO:0044427//obsolete chromosomal part;GO:0000228//nuclear chromosome;GO:0000790//chromatin;GO:0000791//euchromatin;GO:0043228//non-membrane-bounded organe…	GO:0001076//obsolete transcription factor activity, RNA polymerase II transcription factor binding;GO:0044389//ubiquitin-like protein ligase binding;GO:0001228//DNA-binding transcription activator activity, RNA polymerase II-specific;GO:0000978//RNA polymerase II cis-regulatory region sequence-specific DNA binding;GO:0001190//obsolete transcriptional activator activity, RNA polymerase II transcri…	ko04926(Relaxin signaling pathway);ko04921(Oxytocin signaling pathway);ko04915(Estrogen signaling pathway);ko04912(GnRH signaling pathway);ko04722(Neurotrophin signaling pathway);ko04668(TNF signaling pathway);ko04662(B cell receptor signaling pathway);ko04660(T cell receptor signaling pathway);ko04659(Th17 cell differentiation);ko04658(Th1 and Th2 cell differentiation);ko04657(IL-17 signaling pa…
CAFS_HM_G_00063668	180.782	43.7471	317.817	7.26488	2.86094	4.20004e-46	LG24	10603460	10607677	+	1100	CAFS_HM_G_00063668	-	K10371	4A2TW	Z	sp|P19237|TNNI1_HUMAN Troponin I, slow skeletal muscle OS=Homo sapiens OX=9606 GN=TNNI1 PE=1 SV=3	XP_039513848.1 troponin I4b, tandem duplicate 3 [Pimephales promelas] &gt;XP_039513849.1 troponin I4b, tandem duplicate 3 [Pimephales promelas] &gt;XP_039513850.1 troponin I4b, tandem duplicate 3 [Pimephales promelas]	-	-	-	-
CAFS_HM_G_00088699	318.964	119.106	518.823	4.35599	2.123	5.70759e-46	LG8	26690963	26711822	+	3066	CAFS_HM_G_00088699	GO:0022008;GO:0010389;GO:0033673;GO:0005488;GO:0032870;GO:0022406;GO:1903749;GO:0044085;GO:0043226;GO:0045664;GO:0009892;GO:0019899;GO:0050794;GO:0043434;GO:0032501;GO:0042325;GO:0010564;GO:0045184;GO:1901030;GO:0006469;GO:0120031;GO:1901698;GO:0032879;GO:0033043;GO:0006886;GO:0010647;GO:0065009;GO:0048584;GO:0009966;GO:0042326;GO:0004857;GO:0000086;GO:0031323;GO:0120036;GO:0006810;GO:0003674;GO:…	K16198	49ZHS	O	sp|Q6UFZ2|143G2_ONCMY 14-3-3 protein gamma-2 OS=Oncorhynchus mykiss OX=8022 PE=2 SV=1	KAF7646147.1 hypothetical protein LDENG_00192370 [Lucifuga dentata]	GO:0022008//neurogenesis;GO:0010389//regulation of G2/M transition of mitotic cell cycle;GO:0033673//negative regulation of kinase activity;GO:0032870//cellular response to hormone stimulus;GO:0022406//membrane docking;GO:1903749//positive regulation of establishment of protein localization to mitochondrion;GO:0044085//cellular component biogenesis;GO:0045664//regulation of neuron differentiation…	GO:0043226//organelle;GO:0005575//cellular_component;GO:0044464//obsolete cell part;GO:0043229//intracellular organelle;GO:0043231//intracellular membrane-bounded organelle;GO:0005622//intracellular anatomical structure;GO:0005623//obsolete cell;GO:0005737//cytoplasm;GO:0043227//membrane-bounded organelle;GO:0005739//mitochondrion;GO:0031982//vesicle;GO:0044444//obsolete cytoplasmic part;GO:00058…	GO:0005488//binding;GO:0019899//enzyme binding;GO:0004857//enzyme inhibitor activity;GO:0003674//molecular_function;GO:1990782//protein tyrosine kinase binding;GO:0005080//protein kinase C binding;GO:0030234//enzyme regulator activity;GO:0030291//protein serine/threonine kinase inhibitor activity;GO:0005159//insulin-like growth factor receptor binding;GO:0030971//receptor tyrosine kinase binding;…	ko04390(Hippo signaling pathway);ko04151(PI3K-Akt signaling pathway);ko04114(Oocyte meiosis);ko04110(Cell cycle)
CAFS_HM_G_00045272	339.172	133.76	544.583	4.07133	2.0255	7.06178e-45	LG2	11969387	11972309	+	1776	CAFS_HM_G_00045272	GO:0016020;GO:1901700;GO:0010755;GO:0061043;GO:1904638;GO:0033993;GO:1901701;GO:0072358;GO:0006887;GO:0070062;GO:0071560;GO:0009607;GO:0045807;GO:1902041;GO:0042981;GO:0030194;GO:0040007;GO:0009749;GO:0031670;GO:0048146;GO:0043227;GO:0045861;GO:0001819;GO:0014074;GO:0010035;GO:0051173;GO:0051172;GO:2000351;GO:1901699;GO:0010628;GO:1900047;GO:0006950;GO:0071389;GO:0051336;GO:0030195;GO:1900048;GO:…	K03982	49Q2C	V	sp|P20961|PAI1_RAT Plasminogen activator inhibitor 1 OS=Rattus norvegicus OX=10116 GN=Serpine1 PE=2 SV=1	ROJ33130.1 Plasminogen activator inhibitor 1 [Anabarilius grahami]	GO:1901700//response to oxygen-containing compound;GO:0010755//regulation of plasminogen activation;GO:0061043//regulation of vascular wound healing;GO:1904638//response to resveratrol;GO:0033993//response to lipid;GO:1901701//cellular response to oxygen-containing compound;GO:0072358//circulatory system development;GO:0006887//exocytosis;GO:0071560//cellular response to transforming growth facto…	GO:0016020//membrane;GO:0070062//extracellular exosome;GO:0043227//membrane-bounded organelle;GO:0031983//vesicle lumen;GO:0060205//cytoplasmic vesicle lumen;GO:0031982//vesicle;GO:0071944//cell periphery;GO:0031091//platelet alpha granule;GO:0062023//collagen-containing extracellular matrix;GO:0005576//extracellular region;GO:0044433//obsolete cytoplasmic vesicle part;GO:0005886//plasma membrane…	GO:0004867//serine-type endopeptidase inhibitor activity;GO:0005488//binding;GO:0003674//molecular_function;GO:0061135//endopeptidase regulator activity;GO:0061134//peptidase regulator activity;GO:0005515//protein binding;GO:0035375//zymogen binding;GO:0004866//endopeptidase inhibitor activity;GO:0019899//enzyme binding;GO:0030234//enzyme regulator activity;GO:0004857//enzyme inhibitor activity;G…	ko04610(Complement and coagulation cascades);ko04390(Hippo signaling pathway);ko04371(Apelin signaling pathway);ko04218(Cellular senescence);ko04115(p53 signaling pathway);ko04066(HIF-1 signaling pathway)
CAFS_HM_G_00083121	1808.68	1076.24	2541.12	2.3611	1.23946	2.43636e-44	LG7	23778139	23782497	+	1666	CAFS_HM_G_00083121	GO:0000902;GO:0036094;GO:0043170;GO:0023052;GO:0032555;GO:0030030;GO:0048468;GO:0008144;GO:1901564;GO:0046872;GO:0035091;GO:0032559;GO:0044424;GO:0043227;GO:0007399;GO:0071704;GO:0048856;GO:0016043;GO:0016772;GO:0016773;GO:0006954;GO:0008150;GO:0048731;GO:0048869;GO:0002119;GO:0044267;GO:0050896;GO:0006807;GO:0018105;GO:0017076;GO:0004674;GO:0007275;GO:0019538;GO:0003824;GO:1901363;GO:0032502;GO:…	K13302	49QJC	T	sp|Q6GPN6|SGK1A_XENLA Serine/threonine-protein kinase Sgk1-A OS=Xenopus laevis OX=8355 GN=sgk1-a PE=2 SV=1	XP_016340781.1 PREDICTED: serine/threonine-protein kinase Sgk1-like [Sinocyclocheilus anshuiensis]	GO:0000902//cell morphogenesis;GO:0043170//macromolecule metabolic process;GO:0023052//signaling;GO:0030030//cell projection organization;GO:0048468//cell development;GO:1901564//organonitrogen compound metabolic process;GO:0007399//nervous system development;GO:0071704//organic substance metabolic process;GO:0048856//anatomical structure development;GO:0016043//cellular component organization;GO…	GO:0044424//obsolete intracellular part;GO:0043227//membrane-bounded organelle;GO:0005634//nucleus;GO:0043226//organelle;GO:0012505//endomembrane system;GO:0005783//endoplasmic reticulum;GO:0044444//obsolete cytoplasmic part;GO:0043229//intracellular organelle;GO:0005575//cellular_component;GO:0044464//obsolete cell part;GO:0005623//obsolete cell;GO:0005622//intracellular anatomical structure;GO:…	GO:0036094//small molecule binding;GO:0032555//purine ribonucleotide binding;GO:0008144//obsolete drug binding;GO:0046872//metal ion binding;GO:0035091//phosphatidylinositol binding;GO:0032559//adenyl ribonucleotide binding;GO:0016772//transferase activity, transferring phosphorus-containing groups;GO:0016773//phosphotransferase activity, alcohol group as acceptor;GO:0017076//purine nucleotide bi…	ko04960(Aldosterone-regulated sodium reabsorption);ko04151(PI3K-Akt signaling pathway);ko04150(mTOR signaling pathway);ko04068(FoxO signaling pathway)
CAFS_HM_G_00015308	3264.8	853.398	5676.2	6.65129	2.73364	7.37792e-44	LG11	20165818	20177523	+	983	CAFS_HM_G_00015308	-	-	4A4H2	S	sp|P42931|HSP30_ONCTS Heat shock protein 30 OS=Oncorhynchus tshawytscha OX=74940 GN=hsp30 PE=2 SV=1	ROI15105.1 Heat shock protein 30 [Anabarilius grahami]	-	-	-	-
CAFS_HM_G_00038040	255.511	87.9601	423.062	4.80971	2.26595	5.06629e-43	LG18	4680749	4688581	+	3088	CAFS_HM_G_00038040	-	-	4A1WE	S	sp|O94769|ECM2_HUMAN Extracellular matrix protein 2 OS=Homo sapiens OX=9606 GN=ECM2 PE=2 SV=1	XP_018932012.1 PREDICTED: extracellular matrix protein 2-like [Cyprinus carpio]	-	-	-	-
CAFS_HM_G_00067566	492.585	235.696	749.475	3.17984	1.66895	2.78546e-42	LG3	9986841	9997788	+	5787	CAFS_HM_G_00067566	-	K10352	4A157	Z	sp|Q90339|MYSS_CYPCA Myosin heavy chain, fast skeletal muscle OS=Cyprinus carpio OX=7962 PE=2 SV=2	XP_022523515.1 myosin heavy chain, fast skeletal muscle-like [Astyanax mexicanus]	-	-	-	ko04810(Regulation of actin cytoskeleton);ko04530(Tight junction);ko04270(Vascular smooth muscle contraction)
CAFS_HM_G_00046500	865.087	484.721	1245.45	2.56942	1.36144	5.233e-42	LG2	40628663	40678578	+	5180	CAFS_HM_G_00046500	GO:0009987;GO:0032991;GO:0005622;GO:0015629;GO:0032989;GO:0005623;GO:0019222;GO:0071688;GO:0060255;GO:0007519;GO:0044446;GO:0061061;GO:0005515;GO:0006996;GO:0042802;GO:0042803;GO:0030154;GO:0007010;GO:0005737;GO:0014706;GO:0003012;GO:0044444;GO:1903530;GO:0010927;GO:0090087;GO:0007015;GO:0007423;GO:0010604;GO:0003674;GO:0051047;GO:0050789;GO:0005575;GO:0044464;GO:0043229;GO:1904951;GO:0031672;GO:…	-	49VA5	T	sp|P52179|MYOM1_HUMAN Myomesin-1 OS=Homo sapiens OX=9606 GN=MYOM1 PE=1 SV=2	KAG1928061.1 myomesin-1 [Pimephales promelas]	GO:0009987//cellular process;GO:0032989//cellular component morphogenesis;GO:0019222//regulation of metabolic process;GO:0071688//striated muscle myosin thick filament assembly;GO:0060255//regulation of macromolecule metabolic process;GO:0007519//skeletal muscle tissue development;GO:0061061//muscle structure development;GO:0006996//organelle organization;GO:0030154//cell differentiation;GO:00070…	GO:0032991//protein-containing complex;GO:0005622//intracellular anatomical structure;GO:0015629//actin cytoskeleton;GO:0005623//obsolete cell;GO:0044446//obsolete intracellular organelle part;GO:0005737//cytoplasm;GO:0044444//obsolete cytoplasmic part;GO:0005575//cellular_component;GO:0044464//obsolete cell part;GO:0043229//intracellular organelle;GO:0031672//A band;GO:0044449//obsolete contract…	GO:0005515//protein binding;GO:0042802//identical protein binding;GO:0042803//protein homodimerization activity;GO:0003674//molecular_function;GO:0051015//actin filament binding;GO:0005488//binding;GO:0051393//alpha-actinin binding;GO:0019900//kinase binding;GO:0003779//actin binding;GO:0008307//structural constituent of muscle;GO:0019899//enzyme binding;GO:0046983//protein dimerization activity;…	-
CAFS_HM_G_00092037	3069.37	1120.12	5018.61	4.48042	2.16363	5.36525e-42	LG9	23447630	23448900	+	1159	CAFS_HM_G_00092037	GO:0043687;GO:0008152;GO:0008150;GO:0016787;GO:0005737;GO:0009987;GO:0005622;GO:0043412;GO:0005623;GO:0044260;GO:0003674;GO:0071704;GO:0005829;GO:0044237;GO:0003824;GO:0044464;GO:0005575;GO:0044424;GO:0019538;GO:0006464;GO:0044444;GO:1901564;GO:0006807;GO:0044238;GO:0036211;GO:0044267;GO:0043170	-	49PUI	S	sp|Q96BM1|ANKR9_HUMAN Ankyrin repeat domain-containing protein 9 OS=Homo sapiens OX=9606 GN=ANKRD9 PE=1 SV=1	ROL41583.1 Ankyrin repeat domain-containing protein 9 [Anabarilius grahami]	GO:0043687//post-translational protein modification;GO:0008152//metabolic process;GO:0008150//biological_process;GO:0009987//cellular process;GO:0043412//macromolecule modification;GO:0044260//cellular macromolecule metabolic process;GO:0071704//organic substance metabolic process;GO:0044237//cellular metabolic process;GO:0019538//protein metabolic process;GO:0006464//cellular protein modificatio…	GO:0005737//cytoplasm;GO:0005622//intracellular anatomical structure;GO:0005623//obsolete cell;GO:0005829//cytosol;GO:0044464//obsolete cell part;GO:0005575//cellular_component;GO:0044424//obsolete intracellular part;GO:0044444//obsolete cytoplasmic part;	GO:0016787//hydrolase activity;GO:0003674//molecular_function;GO:0003824//catalytic activity;	-
CAFS_HM_G_00040150	2125.97	1364.25	2887.68	2.11667	1.0818	1.65723e-41	LG18	10043367	10050905	+	2571	CAFS_HM_G_00040150	GO:0071704;GO:0051503;GO:0040007;GO:0048856;GO:0030001;GO:0005743;GO:0000295;GO:0051234;GO:0044424;GO:0043227;GO:1901564;GO:0009126;GO:0015980;GO:0046872;GO:0009199;GO:0015075;GO:0010035;GO:0006812;GO:0031224;GO:0055085;GO:0044281;GO:0048731;GO:0016020;GO:0015867;GO:0006855;GO:0005739;GO:0008150;GO:0006753;GO:0048513;GO:0043010;GO:0016021;GO:0098655;GO:0015868;GO:0015238;GO:0009991;GO:0042493;GO:…	K14684	4A21Z	C	sp|Q6NYZ6|SCM2A_DANRE Calcium-binding mitochondrial carrier protein SCaMC-2-A OS=Danio rerio OX=7955 GN=slc25a25a PE=2 SV=1	ROI64790.1 Calcium-binding mitochondrial carrier protein SCaMC-2-A [Anabarilius grahami]	GO:0071704//organic substance metabolic process;GO:0051503//adenine nucleotide transport;GO:0040007//growth;GO:0048856//anatomical structure development;GO:0030001//metal ion transport;GO:0051234//establishment of localization;GO:1901564//organonitrogen compound metabolic process;GO:0009126//purine nucleoside monophosphate metabolic process;GO:0015980//energy derivation by oxidation of organic co…	GO:0005743//mitochondrial inner membrane;GO:0044424//obsolete intracellular part;GO:0043227//membrane-bounded organelle;GO:0031224//intrinsic component of membrane;GO:0016020//membrane;GO:0005739//mitochondrion;GO:0016021//integral component of membrane;GO:0019866//organelle inner membrane;GO:0031966//mitochondrial membrane;GO:0044429//obsolete mitochondrial part;GO:0044425//obsolete membrane par…	GO:0000295//adenine nucleotide transmembrane transporter activity;GO:0046872//metal ion binding;GO:0015075//ion transmembrane transporter activity;GO:0015238//xenobiotic transmembrane transporter activity;GO:0005347//ATP transmembrane transporter activity;GO:0022857//transmembrane transporter activity;GO:0015217//ADP transmembrane transporter activity;GO:0005215//transporter activity;GO:0043167//…	-
CAFS_HM_G_00034703	2209.44	1435.07	2983.81	2.07921	1.05603	3.37525e-40	LG17	1761654	1786839	+	3719	CAFS_HM_G_00034703	GO:0032502;GO:1901363;GO:0019538;GO:0051593;GO:0044248;GO:0017076;GO:0070727;GO:0048872;GO:0051082;GO:2000737;GO:0050896;GO:0051239;GO:0007154;GO:0006913;GO:0002683;GO:0002682;GO:0031072;GO:0005634;GO:0044429;GO:0043167;GO:0043067;GO:0044389;GO:0007165;GO:0051716;GO:0031667;GO:0043168;GO:0051234;GO:0048856;GO:0044424;GO:0050793;GO:0042645;GO:1903706;GO:0071347;GO:0048731;GO:0007166;GO:0048869;GO:…	K04043	49WUV	O	sp|Q3ZCH0|GRP75_BOVIN Stress-70 protein, mitochondrial OS=Bos taurus OX=9913 GN=HSPA9 PE=2 SV=1	XP_039550108.1 stress-70 protein, mitochondrial [Pimephales promelas] &gt;KAG1940241.1 heat shock 70 kDa protein, mitochondrial [Pimephales promelas]	GO:0032502//developmental process;GO:0019538//protein metabolic process;GO:0051593//response to folic acid;GO:0044248//cellular catabolic process;GO:0070727//cellular macromolecule localization;GO:0048872//homeostasis of number of cells;GO:2000737//negative regulation of stem cell differentiation;GO:0050896//response to stimulus;GO:0051239//regulation of multicellular organismal process;GO:000715…	GO:0005634//nucleus;GO:0044429//obsolete mitochondrial part;GO:0044424//obsolete intracellular part;GO:0042645//mitochondrial nucleoid;GO:0043233//organelle lumen;GO:0043232//intracellular non-membrane-bounded organelle;GO:0043209//myelin sheath;GO:0044444//obsolete cytoplasmic part;GO:0044446//obsolete intracellular organelle part;GO:0005759//mitochondrial matrix;GO:0031981//nuclear lumen;GO:000…	GO:1901363//heterocyclic compound binding;GO:0017076//purine nucleotide binding;GO:0051082//unfolded protein binding;GO:0031072//heat shock protein binding;GO:0043167//ion binding;GO:0044389//ubiquitin-like protein ligase binding;GO:0043168//anion binding;GO:0017134//fibroblast growth factor binding;GO:0097367//carbohydrate derivative binding;GO:0032553//ribonucleotide binding;GO:1901265//nucleos…	ko04212(Longevity regulating pathway - worm);ko03018(RNA degradation)
CAFS_HM_G_00014403	577.662	300.294	855.03	2.84731	1.5096	3.46749e-39	LG11	3593554	3596469	+	2540	CAFS_HM_G_00014403	-	K04696	4A25N	T	sp|Q90X67|SOCS3_CHICK Suppressor of cytokine signaling 3 OS=Gallus gallus OX=9031 GN=SOCS3 PE=2 SV=1	RXN16472.1 suppressor of cytokine signaling 3-like protein [Labeo rohita]	-	-	-	ko04935(Growth hormone synthesis, secretion and action);ko04920(Adipocytokine signaling pathway);ko04917(Prolactin signaling pathway);ko04910(Insulin signaling pathway);ko04668(TNF signaling pathway);ko04630(JAK-STAT signaling pathway);ko04380(Osteoclast differentiation);ko04120(Ubiquitin mediated proteolysis)
CAFS_HM_G_00092102	628.617	334.11	923.125	2.76294	1.4662	6.61647e-39	LG9	24629486	24639677	+	1904	CAFS_HM_G_00092102	-	-	49YTW	S	sp|Q8BGW8|VGLL2_MOUSE Transcription cofactor vestigial-like protein 2 OS=Mus musculus OX=10090 GN=Vgll2 PE=1 SV=1	ROL41559.1 Transcription cofactor vestigial-like protein 2, partial [Anabarilius grahami]	-	-	-	-
CAFS_HM_G_00073332	698.722	382.215	1015.23	2.65618	1.40935	7.81616e-39	LG4	30332326	30345702	+	3338	CAFS_HM_G_00073332	GO:0050794;GO:0044237;GO:0097159;GO:0044422;GO:0006638;GO:0044249;GO:0043226;GO:1901135;GO:0044238;GO:0006071;GO:0031975;GO:0033500;GO:0005488;GO:0019563;GO:0046460;GO:0052646;GO:1901576;GO:0009636;GO:0098588;GO:0016310;GO:0019751;GO:0009056;GO:0019217;GO:0031090;GO:0006641;GO:0006793;GO:0019637;GO:0005575;GO:0044464;GO:0016301;GO:0005741;GO:0050789;GO:0043229;GO:0031968;GO:0009409;GO:0080090;GO:…	K00864	49XDI	G	sp|Q64516|GLPK_MOUSE Glycerol kinase OS=Mus musculus OX=10090 GN=Gk PE=1 SV=2	XP_026060081.1 glycerol kinase-like isoform X3 [Carassius auratus]	GO:0050794//regulation of cellular process;GO:0044237//cellular metabolic process;GO:0006638//neutral lipid metabolic process;GO:0044249//cellular biosynthetic process;GO:1901135//carbohydrate derivative metabolic process;GO:0044238//primary metabolic process;GO:0006071//glycerol metabolic process;GO:0033500//carbohydrate homeostasis;GO:0019563//glycerol catabolic process;GO:0046460//neutral lipi…	GO:0044422//obsolete organelle part;GO:0043226//organelle;GO:0031975//envelope;GO:0098588//bounding membrane of organelle;GO:0031090//organelle membrane;GO:0005575//cellular_component;GO:0044464//obsolete cell part;GO:0005741//mitochondrial outer membrane;GO:0043229//intracellular organelle;GO:0031968//organelle outer membrane;GO:0005740//mitochondrial envelope;GO:0019867//outer membrane;GO:00058…	GO:0097159//organic cyclic compound binding;GO:0005488//binding;GO:0016301//kinase activity;GO:0003674//molecular_function;GO:0097367//carbohydrate derivative binding;GO:0035639//purine ribonucleoside triphosphate binding;GO:0030554//adenyl nucleotide binding;GO:0032553//ribonucleotide binding;GO:0005524//ATP binding;GO:0005515//protein binding;GO:1901265//nucleoside phosphate binding;GO:0032559/…	ko03320(PPAR signaling pathway);ko00561(Glycerolipid metabolism)
CAFS_HM_G_00078433	166.392	47.9346	284.85	5.94246	2.57106	1.12659e-36	LG6	4779140	4785319	+	2267	CAFS_HM_G_00078433	GO:0060491;GO:0006941;GO:1901861;GO:0048468;GO:0051128;GO:0048747;GO:0048856;GO:0030016;GO:0031331;GO:0044424;GO:0031330;GO:0009894;GO:0050793;GO:0016529;GO:0042175;GO:0016043;GO:0031329;GO:0043232;GO:0031396;GO:0009896;GO:0032268;GO:0048731;GO:0048869;GO:0042995;GO:0031325;GO:0031032;GO:0048513;GO:0008150;GO:1990234;GO:0005789;GO:0031324;GO:0032502;GO:0051146;GO:0014904;GO:0019538;GO:0061136;GO:…	K10473	49X3A	T	sp|E9QIN8|KL41A_DANRE Kelch-like protein 41a OS=Danio rerio OX=7955 GN=klhl41a PE=2 SV=1	RXN23234.1 kelch 41a [Labeo rohita]	GO:0060491//regulation of cell projection assembly;GO:0006941//striated muscle contraction;GO:1901861//regulation of muscle tissue development;GO:0048468//cell development;GO:0051128//regulation of cellular component organization;GO:0048747//muscle cell development;GO:0048856//anatomical structure development;GO:0031331//positive regulation of cellular catabolic process;GO:0031330//negative regul…	GO:0030016//myofibril;GO:0044424//obsolete intracellular part;GO:0016529//sarcoplasmic reticulum;GO:0042175//nuclear outer membrane-endoplasmic reticulum membrane network;GO:0043232//intracellular non-membrane-bounded organelle;GO:0042995//cell projection;GO:1990234//transferase complex;GO:0005789//endoplasmic reticulum membrane;GO:0044425//obsolete membrane part;GO:0043292//contractile fiber;GO:…	-	-
CAFS_HM_G_00031060	1496.86	970.274	2023.44	2.08544	1.06035	1.99591e-34	LG16	919659	933548	+	3675	CAFS_HM_G_00031060	GO:0015101;GO:0015697;GO:0071705;GO:0005289;GO:1903352;GO:0044425;GO:0015651;GO:1903401;GO:0005342;GO:1990822;GO:0005215;GO:0015174;GO:0044429;GO:1903400;GO:0098656;GO:0031966;GO:0022857;GO:0050896;GO:1902616;GO:0042493;GO:0003333;GO:0006865;GO:0019866;GO:0015189;GO:0098655;GO:0015238;GO:0015227;GO:0016020;GO:0045117;GO:0015809;GO:0015171;GO:0006855;GO:1905039;GO:0006844;GO:0008324;GO:0005739;GO:…	K15109	4A0BG	C	sp|Q8N8R3|MCATL_HUMAN Mitochondrial basic amino acids transporter OS=Homo sapiens OX=9606 GN=SLC25A29 PE=1 SV=2	ROL50553.1 Mitochondrial basic amino acids transporter [Anabarilius grahami]	GO:0015697//quaternary ammonium group transport;GO:0071705//nitrogen compound transport;GO:1903352//L-ornithine transmembrane transport;GO:1903401//L-lysine transmembrane transport;GO:1990822//basic amino acid transmembrane transport;GO:1903400//L-arginine transmembrane transport;GO:0098656//anion transmembrane transport;GO:0050896//response to stimulus;GO:1902616//acyl carnitine transmembrane tr…	GO:0044425//obsolete membrane part;GO:0044429//obsolete mitochondrial part;GO:0031966//mitochondrial membrane;GO:0019866//organelle inner membrane;GO:0016020//membrane;GO:0005739//mitochondrion;GO:0016021//integral component of membrane;GO:0031224//intrinsic component of membrane;GO:0005743//mitochondrial inner membrane;GO:0043227//membrane-bounded organelle;GO:0044424//obsolete intracellular par…	GO:0015101//organic cation transmembrane transporter activity;GO:0005289//high-affinity L-arginine transmembrane transporter activity;GO:0015651//quaternary ammonium group transmembrane transporter activity;GO:0005342//organic acid transmembrane transporter activity;GO:0005215//transporter activity;GO:0015174//basic amino acid transmembrane transporter activity;GO:0022857//transmembrane transport…	ko04714(Thermogenesis)
CAFS_HM_G_00088422	1272.11	808.79	1735.43	2.14571	1.10146	4.26503e-34	LG8	22178313	22192739	+	2646	CAFS_HM_G_00088422	GO:0016462;GO:0016072;GO:0044428;GO:0090502;GO:0006364;GO:0000469;GO:0005488;GO:0019001;GO:0070013;GO:1990904;GO:0044238;GO:0031981;GO:0005525;GO:1901360;GO:0030684;GO:0090305;GO:0043226;GO:0044085;GO:0044422;GO:0010467;GO:0044237;GO:0097159;GO:1901265;GO:0006139;GO:0043231;GO:0009987;GO:0032991;GO:0090304;GO:0034470;GO:0044446;GO:0005622;GO:0001882;GO:0001883;GO:0005623;GO:0042274;GO:0005737;GO:…	K14799	49YKU	S	sp|Q5XGY1|TSR1_XENLA Pre-rRNA-processing protein TSR1 homolog OS=Xenopus laevis OX=8355 GN=tsr1 PE=2 SV=1	XP_039526976.1 pre-rRNA-processing protein TSR1 homolog [Pimephales promelas] &gt;KAG1951751.1 pre-rRNA-processing protein TSR1 [Pimephales promelas]	GO:0016072//rRNA metabolic process;GO:0090502//RNA phosphodiester bond hydrolysis, endonucleolytic;GO:0006364//rRNA processing;GO:0000469//cleavage involved in rRNA processing;GO:0044238//primary metabolic process;GO:1901360//organic cyclic compound metabolic process;GO:0090305//nucleic acid phosphodiester bond hydrolysis;GO:0044085//cellular component biogenesis;GO:0010467//gene expression;GO:00…	GO:0044428//obsolete nuclear part;GO:0070013//intracellular organelle lumen;GO:1990904//ribonucleoprotein complex;GO:0031981//nuclear lumen;GO:0030684//preribosome;GO:0043226//organelle;GO:0044422//obsolete organelle part;GO:0043231//intracellular membrane-bounded organelle;GO:0032991//protein-containing complex;GO:0044446//obsolete intracellular organelle part;GO:0005622//intracellular anatomica…	GO:0016462//pyrophosphatase activity;GO:0005488//binding;GO:0019001//guanyl nucleotide binding;GO:0005525//GTP binding;GO:0097159//organic cyclic compound binding;GO:1901265//nucleoside phosphate binding;GO:0001882//nucleoside binding;GO:0001883//purine nucleoside binding;GO:0003676//nucleic acid binding;GO:0032553//ribonucleotide binding;GO:0035639//purine ribonucleoside triphosphate binding;GO:…	-
CAFS_HM_G_00009187	104.821	20.2752	189.368	9.33985	3.2234	1.42564e-33	LG1	48208470	48226519	+	1492	CAFS_HM_G_00009187	-	-	-	-	-	KAG1946366.1 ribonuclease like [Pimephales promelas]	-	-	-	-
CAFS_HM_G_00069451	861.247	455.313	1267.18	2.7831	1.47669	2.70074e-33	LG3	42386296	42396077	+	2864	CAFS_HM_G_00069451	GO:0050767;GO:0043069;GO:0043204;GO:0010605;GO:0098840;GO:0051649;GO:0007167;GO:0044449;GO:0032651;GO:0006979;GO:0034614;GO:0032101;GO:0009719;GO:0030334;GO:0008340;GO:0051641;GO:0043549;GO:0032272;GO:0010243;GO:0003779;GO:0030017;GO:0099081;GO:0019901;GO:0051707;GO:0061013;GO:0030018;GO:0019900;GO:0099080;GO:0071398;GO:0006446;GO:0042802;GO:0042803;GO:0051174;GO:0051130;GO:0030154;GO:0035966;GO:…	K04455	4A2WW	O	sp|P04792|HSPB1_HUMAN Heat shock protein beta-1 OS=Homo sapiens OX=9606 GN=HSPB1 PE=1 SV=2	ROL53811.1 Heat shock protein beta-1 [Anabarilius grahami]	GO:0050767//regulation of neurogenesis;GO:0043069//negative regulation of programmed cell death;GO:0010605//negative regulation of macromolecule metabolic process;GO:0098840//protein transport along microtubule;GO:0051649//establishment of localization in cell;GO:0007167//enzyme linked receptor protein signaling pathway;GO:0032651//regulation of interleukin-1 beta production;GO:0006979//response …	GO:0043204//perikaryon;GO:0044449//obsolete contractile fiber part;GO:0030017//sarcomere;GO:0099081//supramolecular polymer;GO:0030018//Z disc;GO:0099080//supramolecular complex;GO:0014069//postsynaptic density;GO:0120111//neuron projection cytoplasm;GO:0043232//intracellular non-membrane-bounded organelle;GO:0043233//organelle lumen;GO:0099512//supramolecular fiber;GO:0044429//obsolete mitochond…	GO:0003779//actin binding;GO:0019901//protein kinase binding;GO:0019900//kinase binding;GO:0042802//identical protein binding;GO:0042803//protein homodimerization activity;GO:0005515//protein binding;GO:0019207//kinase regulator activity;GO:0044183//protein folding chaperone;GO:0017022//myosin binding;GO:0005488//binding;GO:0005080//protein kinase C binding;GO:0003674//molecular_function;GO:00321…	ko04370(VEGF signaling pathway);ko04010(MAPK signaling pathway)
CAFS_HM_G_00038826	782.778	432.197	1133.36	2.62233	1.39085	1.52937e-32	LG18	16659723	16685141	+	4183	CAFS_HM_G_00038826	GO:0050708;GO:0007049;GO:0008028;GO:0065008;GO:0019752;GO:0051716;GO:0031667;GO:0044425;GO:0071840;GO:0048878;GO:0065007;GO:0005342;GO:0006082;GO:0098656;GO:0015718;GO:0015130;GO:0005887;GO:0005215;GO:0046983;GO:0022857;GO:0014070;GO:0015293;GO:0015129;GO:0044430;GO:0071944;GO:0050896;GO:0022804;GO:0006629;GO:0005813;GO:0051046;GO:0071310;GO:0035879;GO:0051674;GO:0007610;GO:0022402;GO:0006928;GO:…	K08179	49PWE	G	sp|P53987|MOT1_RAT Monocarboxylate transporter 1 OS=Rattus norvegicus OX=10116 GN=Slc16a1 PE=1 SV=1	KAF4109906.1 hypothetical protein G5714_009158 [Onychostoma macrolepis]	GO:0050708//regulation of protein secretion;GO:0007049//cell cycle;GO:0065008//regulation of biological quality;GO:0019752//carboxylic acid metabolic process;GO:0051716//cellular response to stimulus;GO:0031667//response to nutrient levels;GO:0071840//cellular component organization or biogenesis;GO:0048878//chemical homeostasis;GO:0065007//biological regulation;GO:0006082//organic acid metabolic…	GO:0044425//obsolete membrane part;GO:0005887//integral component of plasma membrane;GO:0044430//obsolete cytoskeletal part;GO:0071944//cell periphery;GO:0005813//centrosome;GO:0031226//intrinsic component of plasma membrane;GO:0043232//intracellular non-membrane-bounded organelle;GO:0016020//membrane;GO:0005856//cytoskeleton;GO:0016021//integral component of membrane;GO:0031224//intrinsic compon…	GO:0008028//monocarboxylic acid transmembrane transporter activity;GO:0005342//organic acid transmembrane transporter activity;GO:0015130//mevalonate transmembrane transporter activity;GO:0005215//transporter activity;GO:0046983//protein dimerization activity;GO:0022857//transmembrane transporter activity;GO:0015293//symporter activity;GO:0015129//lactate transmembrane transporter activity;GO:002…	-
CAFS_HM_G_00077518	542.97	298.685	787.255	2.63574	1.39821	2.2765e-32	LG5	24378832	24396010	+	7555	CAFS_HM_G_00077518	GO:0048856;GO:0003674;GO:0003779;GO:0032502;GO:0005575;GO:0008092;GO:0032501;GO:0007275;GO:0005488;GO:0007507;GO:0072359;GO:0006996;GO:0071840;GO:0030054;GO:0048731;GO:0007010;GO:0008150;GO:0048513;GO:0030029;GO:0009987;GO:0030036;GO:0005515;GO:0016043	-	49XSV	Z	sp|Q5PZ43|XIRP1_DANRE Xin actin-binding repeat-containing protein 1 OS=Danio rerio OX=7955 GN=xirp1 PE=1 SV=1	XP_039534097.1 xin actin-binding repeat-containing protein 1 [Pimephales promelas]	GO:0048856//anatomical structure development;GO:0032502//developmental process;GO:0032501//multicellular organismal process;GO:0007275//multicellular organism development;GO:0007507//heart development;GO:0072359//circulatory system development;GO:0006996//organelle organization;GO:0071840//cellular component organization or biogenesis;GO:0048731//system development;GO:0007010//cytoskeleton organi…	GO:0005575//cellular_component;GO:0030054//cell junction;	GO:0003674//molecular_function;GO:0003779//actin binding;GO:0008092//cytoskeletal protein binding;GO:0005488//binding;GO:0005515//protein binding;	-
CAFS_HM_G_00008467	192.517	68.8223	316.211	4.5946	2.19994	3.76671e-32	LG1	38014506	38020599	+	1830	CAFS_HM_G_00008467	GO:0060255;GO:0007519;GO:0000302;GO:0061061;GO:0005622;GO:0005623;GO:0009987;GO:0043231;GO:0009059;GO:0032991;GO:0003676;GO:0005737;GO:0002443;GO:0014706;GO:0031974;GO:0008152;GO:0009605;GO:0005886;GO:0030141;GO:0006810;GO:0035639;GO:0031323;GO:0016234;GO:0006417;GO:0003012;GO:0043229;GO:0009725;GO:0080090;GO:0032355;GO:0001775;GO:0010556;GO:0005575;GO:0044464;GO:0045727;GO:0003674;GO:0044260;GO:…	K03234	4PTPU	J	sp|A0SXL6|EF2_CALJA Elongation factor 2 OS=Callithrix jacchus OX=9483 GN=EEF2 PE=2 SV=1	XP_039550931.1 elongation factor 2-like [Pimephales promelas] &gt;KAG1939801.1 elongation factor [Pimephales promelas]	GO:0060255//regulation of macromolecule metabolic process;GO:0007519//skeletal muscle tissue development;GO:0000302//response to reactive oxygen species;GO:0061061//muscle structure development;GO:0009987//cellular process;GO:0009059//macromolecule biosynthetic process;GO:0002443//leukocyte mediated immunity;GO:0014706//striated muscle tissue development;GO:0008152//metabolic process;GO:0009605//…	GO:0005622//intracellular anatomical structure;GO:0005623//obsolete cell;GO:0043231//intracellular membrane-bounded organelle;GO:0032991//protein-containing complex;GO:0005737//cytoplasm;GO:0031974//membrane-enclosed lumen;GO:0005886//plasma membrane;GO:0030141//secretory granule;GO:0016234//inclusion body;GO:0043229//intracellular organelle;GO:0005575//cellular_component;GO:0044464//obsolete cel…	GO:0003676//nucleic acid binding;GO:0035639//purine ribonucleoside triphosphate binding;GO:0003674//molecular_function;GO:0016462//pyrophosphatase activity;GO:0051015//actin filament binding;GO:0008135//translation factor activity, RNA binding;GO:0005525//GTP binding;GO:0005488//binding;GO:0019899//enzyme binding;GO:0097159//organic cyclic compound binding;GO:0000166//nucleotide binding;GO:003256…	ko04921(Oxytocin signaling pathway);ko04152(AMPK signaling pathway)
CAFS_HM_G_00029078	294.999	133.36	456.638	3.4241	1.77573	1.0091e-31	LG15	29880401	29885748	+	2449	CAFS_HM_G_00029078	-	K06827	49Q06	W	sp|P29279|CCN2_HUMAN CCN family member 2 OS=Homo sapiens OX=9606 GN=CCN2 PE=1 SV=2	AIZ09083.1 connective tissue growth factor b [Megalobrama amblycephala]	-	-	-	ko04390(Hippo signaling pathway);ko04371(Apelin signaling pathway)
CAFS_HM_G_00091495	215.904	84.8654	346.943	4.08816	2.03145	9.28048e-31	LG9	12397384	12408309	+	3724	CAFS_HM_G_00091495	GO:0009987;GO:0005623;GO:0005622;GO:0007165;GO:0030234;GO:0051716;GO:0051345;GO:0065007;GO:0060322;GO:0007154;GO:0021537;GO:0051336;GO:0005737;GO:0009966;GO:0044444;GO:0044093;GO:0030695;GO:0023051;GO:0050896;GO:0043547;GO:0003674;GO:0005829;GO:0032502;GO:1902531;GO:0043087;GO:0050789;GO:0044464;GO:0050790;GO:0005575;GO:0007275;GO:0051056;GO:0008047;GO:0005096;GO:0060589;GO:0021987;GO:0048731;GO:…	-	49Q70	T	sp|Q6P4F7|RHGBA_HUMAN Rho GTPase-activating protein 11A OS=Homo sapiens OX=9606 GN=ARHGAP11A PE=1 SV=2	ROL51318.1 Rho GTPase-activating protein 11A [Anabarilius grahami]	GO:0009987//cellular process;GO:0007165//signal transduction;GO:0051716//cellular response to stimulus;GO:0051345//positive regulation of hydrolase activity;GO:0065007//biological regulation;GO:0060322//head development;GO:0007154//cell communication;GO:0021537//telencephalon development;GO:0051336//regulation of hydrolase activity;GO:0009966//regulation of signal transduction;GO:0044093//positiv…	GO:0005623//obsolete cell;GO:0005622//intracellular anatomical structure;GO:0005737//cytoplasm;GO:0044444//obsolete cytoplasmic part;GO:0005829//cytosol;GO:0044464//obsolete cell part;GO:0005575//cellular_component;GO:0044424//obsolete intracellular part;	GO:0030234//enzyme regulator activity;GO:0030695//GTPase regulator activity;GO:0003674//molecular_function;GO:0008047//enzyme activator activity;GO:0005096//GTPase activator activity;GO:0060589//nucleoside-triphosphatase regulator activity;GO:0098772//molecular function regulator;	-
CAFS_HM_G_00017033	964.222	609.34	1319.1	2.16481	1.11424	1.57409e-30	LG12	14227827	14228663	+	837	CAFS_HM_G_00017033	GO:0043231;GO:0009987;GO:0016070;GO:0009059;GO:0006139;GO:0018130;GO:0090304;GO:0006725;GO:0031326;GO:0003700;GO:0005622;GO:0140110;GO:0019219;GO:0005623;GO:0019222;GO:0034654;GO:0060255;GO:0034645;GO:0003677;GO:0065007;GO:0043167;GO:0008152;GO:0006357;GO:0005634;GO:0003676;GO:0019438;GO:0006807;GO:0031323;GO:0003674;GO:0034641;GO:1901363;GO:1901362;GO:0046483;GO:0010556;GO:0044464;GO:0005575;GO:…	-	4A154	S	-	XP_005168801.2 zinc finger protein 648 [Danio rerio]	GO:0009987//cellular process;GO:0016070//RNA metabolic process;GO:0009059//macromolecule biosynthetic process;GO:0006139//nucleobase-containing compound metabolic process;GO:0018130//heterocycle biosynthetic process;GO:0090304//nucleic acid metabolic process;GO:0006725//cellular aromatic compound metabolic process;GO:0031326//regulation of cellular biosynthetic process;GO:0019219//regulation of n…	GO:0043231//intracellular membrane-bounded organelle;GO:0005622//intracellular anatomical structure;GO:0005623//obsolete cell;GO:0005634//nucleus;GO:0044464//obsolete cell part;GO:0005575//cellular_component;GO:0043229//intracellular organelle;GO:0043226//organelle;GO:0043227//membrane-bounded organelle;GO:0044424//obsolete intracellular part;	GO:0003700//DNA-binding transcription factor activity;GO:0140110//transcription regulator activity;GO:0003677//DNA binding;GO:0043167//ion binding;GO:0003676//nucleic acid binding;GO:0003674//molecular_function;GO:1901363//heterocyclic compound binding;GO:0000981//DNA-binding transcription factor activity, RNA polymerase II-specific;GO:0043169//cation binding;GO:0046872//metal ion binding;GO:0005…	-
CAFS_HM_G_00085144	1222.52	778.809	1666.23	2.13946	1.09725	1.31031e-29	LG7	26615930	26620373	+	2080	CAFS_HM_G_00085144	GO:0006479;GO:0001094;GO:0044452;GO:0140098;GO:0001650;GO:1990258;GO:0008150;GO:0001651;GO:0016074;GO:0000154;GO:0034963;GO:0036009;GO:0003723;GO:0005694;GO:0031123;GO:0043232;GO:0043233;GO:0016043;GO:0071704;GO:0006396;GO:0018364;GO:0043227;GO:0005730;GO:0044424;GO:0006325;GO:0042254;GO:1901564;GO:0008173;GO:0043228;GO:0043628;GO:0043170;GO:0008276;GO:0022613;GO:0071840;GO:0001091;GO:0015030;GO:…	K14563	49T3W	A	sp|P22232|FBRL_XENLA rRNA 2&apos;-O-methyltransferase fibrillarin OS=Xenopus laevis OX=8355 GN=fbl PE=2 SV=1	XP_028983968.1 rRNA 2&apos;-O-methyltransferase fibrillarin-like [Betta splendens]	GO:0006479//protein methylation;GO:1990258//histone glutamine methylation;GO:0008150//biological_process;GO:0016074//sno(s)RNA metabolic process;GO:0000154//rRNA modification;GO:0034963//box C/D RNA processing;GO:0031123//RNA 3'-end processing;GO:0016043//cellular component organization;GO:0071704//organic substance metabolic process;GO:0006396//RNA processing;GO:0018364//peptidyl-glutamine methy…	GO:0044452//obsolete nucleolar part;GO:0001650//fibrillar center;GO:0001651//dense fibrillar component;GO:0005694//chromosome;GO:0043232//intracellular non-membrane-bounded organelle;GO:0043233//organelle lumen;GO:0043227//membrane-bounded organelle;GO:0005730//nucleolus;GO:0044424//obsolete intracellular part;GO:0043228//non-membrane-bounded organelle;GO:0015030//Cajal body;GO:0032040//small-sub…	GO:0001094//TFIID-class transcription factor complex binding;GO:0140098//catalytic activity, acting on RNA;GO:0036009//protein-glutamine N-methyltransferase activity;GO:0003723//RNA binding;GO:0008173//RNA methyltransferase activity;GO:0008276//protein methyltransferase activity;GO:0001091//RNA polymerase II general transcription initiation factor binding;GO:0051117//ATPase binding;GO:0001085//RN…	ko03008(Ribosome biogenesis in eukaryotes)
CAFS_HM_G_00008487	235.109	100.483	369.734	3.67956	1.87953	3.39076e-29	LG1	38622216	38653454	+	3941	CAFS_HM_G_00008487	GO:0006814;GO:0072718;GO:0030551;GO:0032870;GO:0007584;GO:0120025;GO:0005488;GO:0034220;GO:0022410;GO:0032501;GO:0050794;GO:0032947;GO:0097159;GO:0007568;GO:0032890;GO:0034705;GO:0051591;GO:1904045;GO:0030431;GO:0060004;GO:0032879;GO:0098739;GO:0005217;GO:0008076;GO:1901698;GO:0042753;GO:0042752;GO:0030425;GO:0005272;GO:0098796;GO:0006810;GO:0030424;GO:1903530;GO:0007637;GO:0006811;GO:0030554;GO:…	K04955	49YDG	PT	sp|Q9JKA9|HCN2_RAT Potassium/sodium hyperpolarization-activated cyclic nucleotide-gated channel 2 OS=Rattus norvegicus OX=10116 GN=Hcn2 PE=1 SV=3	ROL40834.1 Potassium/sodium hyperpolarization-activated cyclic nucleotide-gated channel 2 [Anabarilius grahami]	GO:0006814//sodium ion transport;GO:0072718//response to cisplatin;GO:0032870//cellular response to hormone stimulus;GO:0007584//response to nutrient;GO:0034220//ion transmembrane transport;GO:0022410//circadian sleep/wake cycle process;GO:0032501//multicellular organismal process;GO:0050794//regulation of cellular process;GO:0007568//aging;GO:0032890//regulation of organic acid transport;GO:0051…	GO:0120025//plasma membrane bounded cell projection;GO:0034705//potassium channel complex;GO:0008076//voltage-gated potassium channel complex;GO:0030425//dendrite;GO:0098796//membrane protein complex;GO:0030424//axon;GO:0097458//obsolete neuron part;GO:0044464//obsolete cell part;GO:0005575//cellular_component;GO:0032589//neuron projection membrane;GO:0044459//obsolete plasma membrane part;GO:000…	GO:0030551//cyclic nucleotide binding;GO:0005488//binding;GO:0032947//molecular adaptor activity;GO:0097159//organic cyclic compound binding;GO:0005217//intracellular ligand-gated ion channel activity;GO:0005272//sodium channel activity;GO:0030554//adenyl nucleotide binding;GO:0015077//inorganic cation transmembrane transporter activity;GO:0022832//voltage-gated channel activity;GO:0003674//molec…	ko04929(GnRH secretion);ko04024(cAMP signaling pathway)
CAFS_HM_G_00071113	746.285	461.147	1031.42	2.23665	1.16134	1.66173e-28	LG4	32581022	32587426	+	4046	CAFS_HM_G_00071113	GO:0051239;GO:0014910;GO:1901681;GO:0090068;GO:0050769;GO:0007154;GO:1902808;GO:0014911;GO:0043167;GO:0031668;GO:0097708;GO:0051716;GO:0008285;GO:0007165;GO:0043168;GO:0008406;GO:0030728;GO:0031667;GO:0044421;GO:0032502;GO:0040012;GO:0042698;GO:0019538;GO:2000181;GO:0045137;GO:0071379;GO:0050896;GO:0070011;GO:0016525;GO:0007166;GO:0071107;GO:0048731;GO:0048869;GO:1901992;GO:0008201;GO:1901987;GO:…	K08617	49VK3	O	sp|Q9WUQ1|ATS1_RAT A disintegrin and metalloproteinase with thrombospondin motifs 1 OS=Rattus norvegicus OX=10116 GN=Adamts1 PE=2 SV=1	ROL45376.1 A disintegrin and metalloproteinase with thrombospondin motifs 1 [Anabarilius grahami]	GO:0051239//regulation of multicellular organismal process;GO:0014910//regulation of smooth muscle cell migration;GO:0090068//positive regulation of cell cycle process;GO:0050769//positive regulation of neurogenesis;GO:0007154//cell communication;GO:1902808//positive regulation of cell cycle G1/S phase transition;GO:0014911//positive regulation of smooth muscle cell migration;GO:0031668//cellular…	GO:0097708//intracellular vesicle;GO:0044421//obsolete extracellular region part;GO:0044424//obsolete intracellular part;GO:0031410//cytoplasmic vesicle;GO:0044444//obsolete cytoplasmic part;GO:0005604//basement membrane;GO:0031982//vesicle;GO:0031012//extracellular matrix;GO:0043227//membrane-bounded organelle;GO:0005737//cytoplasm;GO:0005622//intracellular anatomical structure;GO:0005623//obsol…	GO:1901681//sulfur compound binding;GO:0043167//ion binding;GO:0043168//anion binding;GO:0070011//peptidase activity;GO:0008201//heparin binding;GO:0008233//peptidase activity;GO:0097367//carbohydrate derivative binding;GO:0043169//cation binding;GO:0004175//endopeptidase activity;GO:0008270//zinc ion binding;GO:0003824//catalytic activity;GO:0016787//hydrolase activity;GO:0046872//metal ion bind…	-
CAFS_HM_G_00008893	876.093	551.631	1200.56	2.17637	1.12193	3.27346e-28	LG1	44739692	44741509	+	1522	CAFS_HM_G_00008893	GO:2000177;GO:0031175;GO:0009888;GO:0022008;GO:0009892;GO:0050794;GO:0042770;GO:2000178;GO:0009893;GO:2000113;GO:0043434;GO:0032501;GO:0010564;GO:2000112;GO:0007612;GO:0008213;GO:1901360;GO:0035556;GO:0034248;GO:0010629;GO:1901698;GO:0044260;GO:1902403;GO:1903313;GO:0051254;GO:0043523;GO:1902402;GO:0072413;GO:0000981;GO:0003002;GO:0030182;GO:0031323;GO:0120036;GO:0060548;GO:0006464;GO:0006417;GO:…	K14443	4A3JH	T	sp|P53348|BTG1_BOVIN Protein BTG1 OS=Bos taurus OX=9913 GN=BTG1 PE=2 SV=2	ROL43519.1 Protein BTG2 [Anabarilius grahami]	GO:2000177//regulation of neural precursor cell proliferation;GO:0031175//neuron projection development;GO:0009888//tissue development;GO:0022008//neurogenesis;GO:0009892//negative regulation of metabolic process;GO:0050794//regulation of cellular process;GO:0042770//signal transduction in response to DNA damage;GO:2000178//negative regulation of neural precursor cell proliferation;GO:0009893//po…	GO:0005575//cellular_component;GO:0044464//obsolete cell part;GO:0005622//intracellular anatomical structure;GO:0005623//obsolete cell;GO:0005737//cytoplasm;GO:0044444//obsolete cytoplasmic part;GO:0005829//cytosol;GO:0044424//obsolete intracellular part;	GO:0000981//DNA-binding transcription factor activity, RNA polymerase II-specific;GO:0003674//molecular_function;GO:0003700//DNA-binding transcription factor activity;GO:0001078//DNA-binding transcription repressor activity, RNA polymerase II-specific;GO:0140110//transcription regulator activity;GO:0000982//DNA-binding transcription factor activity, RNA polymerase II-specific;GO:0001227//DNA-bind…	ko03018(RNA degradation)
CAFS_HM_G_00036653	143.597	46.113	241.08	5.22804	2.38627	3.5166e-28	LG17	9210370	9222899	+	1334	CAFS_HM_G_00036653	GO:0010927;GO:0044444;GO:0005575;GO:0044464;GO:0055001;GO:0031674;GO:0043229;GO:0003674;GO:0032502;GO:0051146;GO:0005623;GO:0005622;GO:0015629;GO:0032989;GO:0061061;GO:0005515;GO:0042692;GO:0009987;GO:0030036;GO:0007010;GO:0005737;GO:0099512;GO:0030154;GO:0071840;GO:0006996;GO:0043292;GO:0048468;GO:0030239;GO:0043228;GO:0099080;GO:0030018;GO:0005488;GO:0099081;GO:0008092;GO:0030017;GO:0044424;GO:…	-	49XYV	S	sp|Q9JJW5|MYOZ2_MOUSE Myozenin-2 OS=Mus musculus OX=10090 GN=Myoz2 PE=1 SV=1	XP_026137175.1 myozenin-2-like [Carassius auratus]	GO:0010927//cellular component assembly involved in morphogenesis;GO:0055001//muscle cell development;GO:0032502//developmental process;GO:0051146//striated muscle cell differentiation;GO:0032989//cellular component morphogenesis;GO:0061061//muscle structure development;GO:0042692//muscle cell differentiation;GO:0009987//cellular process;GO:0030036//actin cytoskeleton organization;GO:0007010//cyt…	GO:0044444//obsolete cytoplasmic part;GO:0005575//cellular_component;GO:0044464//obsolete cell part;GO:0031674//I band;GO:0043229//intracellular organelle;GO:0005623//obsolete cell;GO:0005622//intracellular anatomical structure;GO:0015629//actin cytoskeleton;GO:0005737//cytoplasm;GO:0099512//supramolecular fiber;GO:0043292//contractile fiber;GO:0043228//non-membrane-bounded organelle;GO:0099080//…	GO:0003674//molecular_function;GO:0005515//protein binding;GO:0005488//binding;GO:0008092//cytoskeletal protein binding;GO:0003779//actin binding;GO:0051373//FATZ binding;GO:0031433//telethonin binding;	-
CAFS_HM_G_00044268	8820.74	5557.77	12083.7	2.1742	1.12049	1.31998e-27	LG19	24601983	24658722	+	3593	CAFS_HM_G_00044268	GO:0043255;GO:0097708;GO:0031326;GO:0043168;GO:0010919;GO:0072503;GO:0007165;GO:0016740;GO:0043167;GO:0007204;GO:0004674;GO:0046983;GO:0031324;GO:0051674;GO:0051046;GO:0032502;GO:0019932;GO:2001257;GO:0006937;GO:0016043;GO:0008150;GO:0098772;GO:0097755;GO:0048468;GO:0032409;GO:0032414;GO:0051270;GO:0099503;GO:0051271;GO:0043269;GO:0044424;GO:0010563;GO:1901265;GO:2001259;GO:0044446;GO:0003018;GO:…	K07376	49VZE	T	sp|P00516|KGP1_BOVIN cGMP-dependent protein kinase 1 OS=Bos taurus OX=9913 GN=PRKG1 PE=1 SV=2	XP_026133005.1 cGMP-dependent protein kinase 1 isoform X2 [Carassius auratus]	GO:0043255//regulation of carbohydrate biosynthetic process;GO:0031326//regulation of cellular biosynthetic process;GO:0010919//regulation of inositol phosphate biosynthetic process;GO:0072503//cellular divalent inorganic cation homeostasis;GO:0007165//signal transduction;GO:0007204//positive regulation of cytosolic calcium ion concentration;GO:0031324//negative regulation of cellular metabolic p…	GO:0097708//intracellular vesicle;GO:0099503//secretory vesicle;GO:0044424//obsolete intracellular part;GO:0044446//obsolete intracellular organelle part;GO:0044444//obsolete cytoplasmic part;GO:0005829//cytosol;GO:0031981//nuclear lumen;GO:0097223//obsolete sperm part;GO:0043231//intracellular membrane-bounded organelle;GO:0005622//intracellular anatomical structure;GO:0005623//obsolete cell;GO:…	GO:0043168//anion binding;GO:0016740//transferase activity;GO:0043167//ion binding;GO:0004674//protein serine/threonine kinase activity;GO:0046983//protein dimerization activity;GO:0098772//molecular function regulator;GO:1901265//nucleoside phosphate binding;GO:0019001//guanyl nucleotide binding;GO:0099106//ion channel regulator activity;GO:0003824//catalytic activity;GO:0036094//small molecule …	ko04970(Salivary secretion);ko04923(Regulation of lipolysis in adipocytes);ko04740(Olfactory transduction);ko04730(Long-term depression);ko04714(Thermogenesis);ko04713(Circadian entrainment);ko04611(Platelet activation);ko04540(Gap junction);ko04270(Vascular smooth muscle contraction);ko04022(cGMP-PKG signaling pathway)
CAFS_HM_G_00007331	440.977	243.493	638.461	2.62209	1.39072	1.6075e-27	LG1	20745133	20758090	+	3327	CAFS_HM_G_00007331	GO:0031226;GO:1903825;GO:0071705;GO:0015849;GO:0005623;GO:0006820;GO:0044425;GO:1905039;GO:0015807;GO:0005886;GO:0016020;GO:0005342;GO:0046942;GO:0015171;GO:0046943;GO:0098656;GO:0005887;GO:0005215;GO:0008150;GO:0016021;GO:0022857;GO:0006811;GO:0034220;GO:0015711;GO:0008509;GO:0008514;GO:0015075;GO:0015175;GO:0031224;GO:0006810;GO:0055085;GO:1902475;GO:0071944;GO:0071702;GO:0015804;GO:0044459;GO:…	K08229	49Q4B	S	sp|Q0VCM6|LAT4_BOVIN Large neutral amino acids transporter small subunit 4 OS=Bos taurus OX=9913 GN=SLC43A2 PE=2 SV=1	KAF4108182.1 hypothetical protein G5714_010941 [Onychostoma macrolepis]	GO:1903825//organic acid transmembrane transport;GO:0071705//nitrogen compound transport;GO:0015849//organic acid transport;GO:0006820//anion transport;GO:1905039//carboxylic acid transmembrane transport;GO:0015807//L-amino acid transport;GO:0046942//carboxylic acid transport;GO:0098656//anion transmembrane transport;GO:0008150//biological_process;GO:0006811//ion transport;GO:0034220//ion transme…	GO:0031226//intrinsic component of plasma membrane;GO:0005623//obsolete cell;GO:0044425//obsolete membrane part;GO:0005886//plasma membrane;GO:0016020//membrane;GO:0005887//integral component of plasma membrane;GO:0016021//integral component of membrane;GO:0031224//intrinsic component of membrane;GO:0071944//cell periphery;GO:0044459//obsolete plasma membrane part;GO:0044464//obsolete cell part;G…	GO:0005342//organic acid transmembrane transporter activity;GO:0015171//amino acid transmembrane transporter activity;GO:0046943//carboxylic acid transmembrane transporter activity;GO:0005215//transporter activity;GO:0022857//transmembrane transporter activity;GO:0008509//anion transmembrane transporter activity;GO:0008514//organic anion transmembrane transporter activity;GO:0015075//ion transmem…	-
CAFS_HM_G_00090173	684.781	422.012	947.55	2.24532	1.16692	3.88289e-27	LG9	19221999	19237667	+	4231	CAFS_HM_G_00090173	GO:1901566;GO:0010212;GO:0016773;GO:0016772;GO:0006753;GO:0033865;GO:0016020;GO:0007476;GO:0005856;GO:0034030;GO:0071479;GO:0009058;GO:0043228;GO:0009260;GO:0044281;GO:0051726;GO:0008144;GO:0051321;GO:0032555;GO:0036094;GO:1901564;GO:0007276;GO:0010332;GO:0043227;GO:0032559;GO:0009886;GO:0071704;GO:0015936;GO:0072522;GO:0007560;GO:0065008;GO:0006725;GO:0000166;GO:0007049;GO:0033866;GO:0006950;GO:…	K09680	49YUU	H	sp|Q8TE04|PANK1_HUMAN Pantothenate kinase 1 OS=Homo sapiens OX=9606 GN=PANK1 PE=1 SV=2	XP_016091182.1 PREDICTED: pantothenate kinase 3 isoform X1 [Sinocyclocheilus grahami]	GO:1901566//organonitrogen compound biosynthetic process;GO:0010212//response to ionizing radiation;GO:0006753//nucleoside phosphate metabolic process;GO:0033865//nucleoside bisphosphate metabolic process;GO:0007476//imaginal disc-derived wing morphogenesis;GO:0034030//ribonucleoside bisphosphate biosynthetic process;GO:0071479//cellular response to ionizing radiation;GO:0009058//biosynthetic pro…	GO:0016020//membrane;GO:0005856//cytoskeleton;GO:0043228//non-membrane-bounded organelle;GO:0043227//membrane-bounded organelle;GO:0071944//cell periphery;GO:0031982//vesicle;GO:0048475//coated membrane;GO:0098796//membrane protein complex;GO:0005819//spindle;GO:0044422//obsolete organelle part;GO:0012505//endomembrane system;GO:0043226//organelle;GO:0005622//intracellular anatomical structure;GO…	GO:0016773//phosphotransferase activity, alcohol group as acceptor;GO:0016772//transferase activity, transferring phosphorus-containing groups;GO:0008144//obsolete drug binding;GO:0032555//purine ribonucleotide binding;GO:0036094//small molecule binding;GO:0032559//adenyl ribonucleotide binding;GO:0000166//nucleotide binding;GO:0003824//catalytic activity;GO:0005488//binding;GO:0097159//organic c…	ko00770(Pantothenate and CoA biosynthesis)
CAFS_HM_G_00000636	357.031	188.339	525.722	2.79136	1.48097	1.43809e-26	1	5100156	5110827	+	3346	CAFS_HM_G_00000636	GO:0005783;GO:0001676;GO:0031090;GO:0019748;GO:0042180;GO:0042175;GO:0032787;GO:1901568;GO:0016020;GO:0043436;GO:0008391;GO:0018904;GO:0006690;GO:0043169;GO:0016021;GO:0020037;GO:0008150;GO:0009404;GO:0005488;GO:0016705;GO:0098827;GO:0046872;GO:0046906;GO:0031224;GO:0008395;GO:0019369;GO:0044432;GO:0044238;GO:0033559;GO:0046222;GO:0044281;GO:0071704;GO:1901360;GO:0043226;GO:0012505;GO:0044424;GO:…	K17854	48YCB	Q	sp|F1Q8C3|CP2K6_DANRE Cytochrome P450 2K6 OS=Danio rerio OX=7955 GN=cyp2k6 PE=1 SV=1	ROL51115.1 Cytochrome P450 2K1 [Anabarilius grahami]	GO:0001676//long-chain fatty acid metabolic process;GO:0019748//secondary metabolic process;GO:0042180//cellular ketone metabolic process;GO:0032787//monocarboxylic acid metabolic process;GO:1901568//fatty acid derivative metabolic process;GO:0043436//oxoacid metabolic process;GO:0018904//ether metabolic process;GO:0006690//icosanoid metabolic process;GO:0008150//biological_process;GO:0009404//to…	GO:0005783//endoplasmic reticulum;GO:0031090//organelle membrane;GO:0042175//nuclear outer membrane-endoplasmic reticulum membrane network;GO:0016020//membrane;GO:0016021//integral component of membrane;GO:0098827//endoplasmic reticulum subcompartment;GO:0031224//intrinsic component of membrane;GO:0044432//obsolete endoplasmic reticulum part;GO:0043226//organelle;GO:0012505//endomembrane system;G…	GO:0008391//arachidonic acid monooxygenase activity;GO:0043169//cation binding;GO:0020037//heme binding;GO:0005488//binding;GO:0016705//oxidoreductase activity, acting on paired donors, with incorporation or reduction of molecular oxygen;GO:0046872//metal ion binding;GO:0046906//tetrapyrrole binding;GO:0008395//steroid hydroxylase activity;GO:0097159//organic cyclic compound binding;GO:0016491//o…	-
CAFS_HM_G_00045134	54.8773	5.41843	104.336	19.2558	4.26722	1.67528e-25	LG2	9533054	9539389	+	3873	CAFS_HM_G_00045134	GO:0032559;GO:0032501;GO:0044424;GO:0044237;GO:0043227;GO:0097159;GO:0071704;GO:0043226;GO:0055002;GO:0048856;GO:0060537;GO:0032555;GO:0036094;GO:0009888;GO:0043170;GO:0044238;GO:0048468;GO:0008144;GO:1901564;GO:0005488;GO:0008150;GO:0055006;GO:0048513;GO:0055007;GO:0016310;GO:0048731;GO:0048869;GO:0044260;GO:0140096;GO:0016773;GO:0016772;GO:0043229;GO:0019538;GO:0007275;GO:0055001;GO:0006793;GO:…	K08868	48X7H	T	sp|Q924C5|ALPK3_MOUSE Alpha-protein kinase 3 OS=Mus musculus OX=10090 GN=Alpk3 PE=1 SV=1	XP_026123091.1 titin homolog isoform X1 [Carassius auratus]	GO:0032501//multicellular organismal process;GO:0044237//cellular metabolic process;GO:0071704//organic substance metabolic process;GO:0055002//striated muscle cell development;GO:0048856//anatomical structure development;GO:0060537//muscle tissue development;GO:0009888//tissue development;GO:0043170//macromolecule metabolic process;GO:0044238//primary metabolic process;GO:0048468//cell developme…	GO:0044424//obsolete intracellular part;GO:0043227//membrane-bounded organelle;GO:0043226//organelle;GO:0043229//intracellular organelle;GO:0005575//cellular_component;GO:0044464//obsolete cell part;GO:0005634//nucleus;GO:0005622//intracellular anatomical structure;GO:0005623//obsolete cell;GO:0043231//intracellular membrane-bounded organelle;	GO:0032559//adenyl ribonucleotide binding;GO:0097159//organic cyclic compound binding;GO:0032555//purine ribonucleotide binding;GO:0036094//small molecule binding;GO:0008144//obsolete drug binding;GO:0005488//binding;GO:0140096//catalytic activity, acting on a protein;GO:0016773//phosphotransferase activity, alcohol group as acceptor;GO:0016772//transferase activity, transferring phosphorus-conta…	-
CAFS_HM_G_00050325	307.466	158.921	456.011	2.86942	1.52076	1.01038e-24	LG20	17100551	17106788	+	2564	CAFS_HM_G_00050325	GO:0010648;GO:0009653;GO:0006469;GO:0009790;GO:0140096;GO:0044260;GO:0044428;GO:0004722;GO:0065009;GO:0010605;GO:0048646;GO:0016311;GO:0051171;GO:0070013;GO:0007492;GO:0033673;GO:0044238;GO:0031981;GO:0009888;GO:0043549;GO:0043226;GO:0044237;GO:0050794;GO:0009892;GO:0032501;GO:0007369;GO:0044422;GO:0035335;GO:0042325;GO:0043231;GO:0032269;GO:0009987;GO:0051338;GO:0005622;GO:0043409;GO:0019222;GO:…	K04459	49PZ1	V	sp|Q62767|DUS4_RAT Dual specificity protein phosphatase 4 OS=Rattus norvegicus OX=10116 GN=Dusp4 PE=1 SV=1	ROL47530.1 Dual specificity protein phosphatase 4 [Anabarilius grahami]	GO:0010648//negative regulation of cell communication;GO:0009653//anatomical structure morphogenesis;GO:0006469//negative regulation of protein kinase activity;GO:0009790//embryo development;GO:0044260//cellular macromolecule metabolic process;GO:0065009//regulation of molecular function;GO:0010605//negative regulation of macromolecule metabolic process;GO:0048646//anatomical structure formation …	GO:0044428//obsolete nuclear part;GO:0070013//intracellular organelle lumen;GO:0031981//nuclear lumen;GO:0043226//organelle;GO:0044422//obsolete organelle part;GO:0043231//intracellular membrane-bounded organelle;GO:0005622//intracellular anatomical structure;GO:0005623//obsolete cell;GO:0044446//obsolete intracellular organelle part;GO:0031974//membrane-enclosed lumen;GO:0005654//nucleoplasm;GO:…	GO:0140096//catalytic activity, acting on a protein;GO:0004722//protein serine/threonine phosphatase activity;GO:0016791//phosphatase activity;GO:0017017//MAP kinase tyrosine/serine/threonine phosphatase activity;GO:0003674//molecular_function;GO:0042578//phosphoric ester hydrolase activity;GO:0016788//hydrolase activity, acting on ester bonds;GO:0016787//hydrolase activity;GO:0008330//protein ty…	ko04361(Axon regeneration);ko04010(MAPK signaling pathway)
CAFS_HM_G_00064914	1000.05	385.574	1614.53	4.18736	2.06604	2.35721e-24	LG3	9337758	9340332	+	963	CAFS_HM_G_00064914	GO:0046782;GO:0044444;GO:0060337;GO:0006810;GO:0001503;GO:2000145;GO:0070887;GO:0048519;GO:0071345;GO:0043229;GO:0005575;GO:0044464;GO:0050789;GO:0010008;GO:0042221;GO:0009987;GO:0043231;GO:1903901;GO:0000323;GO:0044446;GO:0045071;GO:0005623;GO:1903900;GO:0051094;GO:0005622;GO:0005886;GO:0098657;GO:0072359;GO:0045669;GO:0046596;GO:0005765;GO:0005737;GO:0045595;GO:0009605;GO:0010033;GO:0030336;GO:…	K06566	49BZF	S	sp|P13164|IFM1_HUMAN Interferon-induced transmembrane protein 1 OS=Homo sapiens OX=9606 GN=IFITM1 PE=1 SV=3	XP_016348863.1 PREDICTED: dispanin subfamily A member 2b-like [Sinocyclocheilus anshuiensis]	GO:0046782//regulation of viral transcription;GO:0060337//type I interferon signaling pathway;GO:0006810//transport;GO:0001503//ossification;GO:2000145//regulation of cell motility;GO:0070887//cellular response to chemical stimulus;GO:0048519//negative regulation of biological process;GO:0071345//cellular response to cytokine stimulus;GO:0050789//regulation of biological process;GO:0042221//respo…	GO:0044444//obsolete cytoplasmic part;GO:0043229//intracellular organelle;GO:0005575//cellular_component;GO:0044464//obsolete cell part;GO:0010008//endosome membrane;GO:0043231//intracellular membrane-bounded organelle;GO:0000323//lytic vacuole;GO:0044446//obsolete intracellular organelle part;GO:0005623//obsolete cell;GO:0005622//intracellular anatomical structure;GO:0005886//plasma membrane;GO:…	-	-
CAFS_HM_G_00066843	2053.49	1268.31	2838.67	2.23814	1.1623	6.2162e-24	LG3	38155729	38171470	+	2804	CAFS_HM_G_00066843	-	K11426	4A6B4	B	sp|Q8NB12|SMYD1_HUMAN Histone-lysine N-methyltransferase SMYD1 OS=Homo sapiens OX=9606 GN=SMYD1 PE=1 SV=1	ROL44420.1 Histone-lysine N-methyltransferase Smyd1 [Anabarilius grahami]	-	-	-	ko00310(Lysine degradation)
CAFS_HM_G_00070677	506.562	306.381	706.743	2.30674	1.20586	8.80158e-24	LG4	21528510	21549769	+	2619	CAFS_HM_G_00070677	-	K08446	49QSY	T	sp|Q8SQA4|AGRE5_BOVIN Adhesion G protein-coupled receptor E5 OS=Bos taurus OX=9913 GN=ADGRE5 PE=2 SV=1	XP_016407712.1 PREDICTED: CD97 antigen-like isoform X1 [Sinocyclocheilus rhinocerous]	-	-	-	-
CAFS_HM_G_00058288	853.219	546.556	1159.88	2.12217	1.08554	8.84309e-24	LG22	13308117	13319438	+	1762	CAFS_HM_G_00058288	GO:0019219;GO:0044425;GO:0034654;GO:2000377;GO:1900542;GO:0051716;GO:0034645;GO:0007165;GO:1901679;GO:0016070;GO:0018130;GO:0065008;GO:0006725;GO:0071705;GO:1901653;GO:0005215;GO:0044429;GO:0006390;GO:1901652;GO:1903578;GO:0017062;GO:1901699;GO:0015931;GO:0007154;GO:0065007;GO:0071840;GO:0050896;GO:0006807;GO:0033108;GO:0031966;GO:0022857;GO:0034622;GO:0000959;GO:0009889;GO:0015218;GO:0019866;GO:…	K15116	49VJR	C	sp|Q6P036|S2533_DANRE Solute carrier family 25 member 33 OS=Danio rerio OX=7955 GN=slc25a33 PE=2 SV=1	XP_039507495.1 solute carrier family 25 member 33 [Pimephales promelas] &gt;KAG1961145.1 solute carrier family [Pimephales promelas]	GO:0019219//regulation of nucleobase-containing compound metabolic process;GO:0034654//nucleobase-containing compound biosynthetic process;GO:2000377//regulation of reactive oxygen species metabolic process;GO:1900542//regulation of purine nucleotide metabolic process;GO:0051716//cellular response to stimulus;GO:0034645//cellular macromolecule biosynthetic process;GO:0007165//signal transduction;…	GO:0044425//obsolete membrane part;GO:0044429//obsolete mitochondrial part;GO:0031966//mitochondrial membrane;GO:0019866//organelle inner membrane;GO:0005739//mitochondrion;GO:0016021//integral component of membrane;GO:0016020//membrane;GO:0031224//intrinsic component of membrane;GO:0043227//membrane-bounded organelle;GO:0044424//obsolete intracellular part;GO:0005743//mitochondrial inner membran…	GO:0005215//transporter activity;GO:0022857//transmembrane transporter activity;GO:0015218//pyrimidine nucleotide transmembrane transporter activity;GO:0015605//organophosphate ester transmembrane transporter activity;GO:0003674//molecular_function;GO:0015932//nucleobase-containing compound transmembrane transporter activity;GO:0015215//nucleotide transmembrane transporter activity;	-
CAFS_HM_G_00009588	536.875	223.291	850.459	3.80874	1.92931	2.44444e-23	LG10	8753651	8770463	+	3857	CAFS_HM_G_00009588	GO:0071705;GO:0009987;GO:0035725;GO:0015296;GO:0015849;GO:0044425;GO:0005623;GO:0071804;GO:0005886;GO:0098661;GO:0015698;GO:0046943;GO:0046942;GO:0005342;GO:0015379;GO:0098656;GO:0005215;GO:0098660;GO:0022890;GO:0022857;GO:0006811;GO:0015294;GO:0015293;GO:0006810;GO:0071944;GO:0022804;GO:0008511;GO:0003333;GO:1902476;GO:0003674;GO:0015672;GO:0009674;GO:0015370;GO:0044464;GO:0005575;GO:0015077;GO:…	K14425	49S4R	P	sp|Q13621|S12A1_HUMAN Solute carrier family 12 member 1 OS=Homo sapiens OX=9606 GN=SLC12A1 PE=1 SV=2	ROL42149.1 Solute carrier family 12 member 1 [Anabarilius grahami]	GO:0071705//nitrogen compound transport;GO:0009987//cellular process;GO:0035725//sodium ion transmembrane transport;GO:0015849//organic acid transport;GO:0071804//potassium ion transport;GO:0098661//inorganic anion transmembrane transport;GO:0015698//inorganic anion transport;GO:0046942//carboxylic acid transport;GO:0098656//anion transmembrane transport;GO:0098660//inorganic ion transmembrane tr…	GO:0044425//obsolete membrane part;GO:0005623//obsolete cell;GO:0005886//plasma membrane;GO:0071944//cell periphery;GO:0044464//obsolete cell part;GO:0005575//cellular_component;GO:0016020//membrane;GO:0016021//integral component of membrane;GO:0031224//intrinsic component of membrane;	GO:0015296//anion:cation symporter activity;GO:0046943//carboxylic acid transmembrane transporter activity;GO:0005342//organic acid transmembrane transporter activity;GO:0015379//potassium:chloride symporter activity;GO:0005215//transporter activity;GO:0022890//inorganic cation transmembrane transporter activity;GO:0022857//transmembrane transporter activity;GO:0015294//solute:cation symporter ac…	-
CAFS_HM_G_00057231	822.378	547.297	1097.46	2.00524	1.00377	1.23015e-22	LG22	24656142	24660618	+	2247	CAFS_HM_G_00057231	-	K07605	4A1CA	S	sp|Q6NWF6|K2C8_DANRE Keratin, type II cytoskeletal 8 OS=Danio rerio OX=7955 GN=krt8 PE=1 SV=1	NP_571231.2 keratin, type II cytoskeletal 5 [Danio rerio]	-	-	-	-
CAFS_HM_G_00020342	2875.36	1669	4081.72	2.44561	1.2902	1.83201e-22	LG13	5958152	6020001	+	6465	CAFS_HM_G_00020342	GO:0044877;GO:0060538;GO:0006941;GO:0042805;GO:0043228;GO:0048468;GO:0097493;GO:0032982;GO:0060537;GO:0048856;GO:0030016;GO:0070925;GO:0008092;GO:0044424;GO:0007517;GO:0043232;GO:0016459;GO:0016043;GO:0048869;GO:0005856;GO:0005198;GO:0022607;GO:0045214;GO:0048731;GO:0031032;GO:0048513;GO:0043010;GO:0031033;GO:0008150;GO:0030029;GO:0034622;GO:0044430;GO:0065003;GO:0032502;GO:0051146;GO:0051371;GO:…	-	49WHY	T	sp|P54296|MYOM2_HUMAN Myomesin-2 OS=Homo sapiens OX=9606 GN=MYOM2 PE=1 SV=2	XP_003201626.4 myomesin-2 [Danio rerio]	GO:0060538//skeletal muscle organ development;GO:0006941//striated muscle contraction;GO:0048468//cell development;GO:0060537//muscle tissue development;GO:0048856//anatomical structure development;GO:0070925//organelle assembly;GO:0007517//muscle organ development;GO:0016043//cellular component organization;GO:0048869//cellular developmental process;GO:0022607//cellular component assembly;GO:004…	GO:0043228//non-membrane-bounded organelle;GO:0032982//myosin filament;GO:0030016//myofibril;GO:0044424//obsolete intracellular part;GO:0043232//intracellular non-membrane-bounded organelle;GO:0016459//myosin complex;GO:0005856//cytoskeleton;GO:0044430//obsolete cytoskeletal part;GO:0031674//I band;GO:0016460//myosin II complex;GO:0031430//M band;GO:0099512//supramolecular fiber;GO:0043292//contr…	GO:0044877//protein-containing complex binding;GO:0042805//actinin binding;GO:0097493//structural molecule activity conferring elasticity;GO:0008092//cytoskeletal protein binding;GO:0005198//structural molecule activity;GO:0051371//muscle alpha-actinin binding;GO:0005488//binding;GO:0051393//alpha-actinin binding;GO:0019900//kinase binding;GO:0003779//actin binding;GO:0008307//structural constitu…	-
CAFS_HM_G_00057951	665.535	430.577	900.492	2.09136	1.06444	1.89061e-22	LG22	9428561	9459228	+	2892	CAFS_HM_G_00057951	GO:0051276;GO:0035067;GO:0005634;GO:0006357;GO:0043067;GO:0031400;GO:0022613;GO:2001242;GO:0008219;GO:2001243;GO:0051716;GO:0051248;GO:0034654;GO:0008406;GO:0019219;GO:0031326;GO:0018130;GO:0031399;GO:0009890;GO:1901362;GO:2000106;GO:0032502;GO:0071214;GO:0031324;GO:0050896;GO:0002039;GO:0045137;GO:0003712;GO:0009628;GO:0048513;GO:0008150;GO:1903507;GO:0048731;GO:0030687;GO:0032774;GO:0048583;GO:…	K14833	49V31	J	sp|Q9WV70|NOC2L_MOUSE Nucleolar complex protein 2 homolog OS=Mus musculus OX=10090 GN=Noc2l PE=1 SV=2	XP_026097599.1 nucleolar complex protein 2 homolog [Carassius auratus]	GO:0051276//chromosome organization;GO:0035067//negative regulation of histone acetylation;GO:0006357//regulation of transcription by RNA polymerase II;GO:0043067//regulation of programmed cell death;GO:0031400//negative regulation of protein modification process;GO:0022613//ribonucleoprotein complex biogenesis;GO:2001242//regulation of intrinsic apoptotic signaling pathway;GO:0008219//cell death…	GO:0005634//nucleus;GO:0030687//preribosome, large subunit precursor;GO:0043233//organelle lumen;GO:0043232//intracellular non-membrane-bounded organelle;GO:0044424//obsolete intracellular part;GO:0030689//Noc complex;GO:0044446//obsolete intracellular organelle part;GO:0005829//cytosol;GO:0044444//obsolete cytoplasmic part;GO:0030686//90S preribosome;GO:0044428//obsolete nuclear part;GO:0030684/…	GO:0002039//p53 binding;GO:0003712//transcription coregulator activity;GO:0042393//histone binding;GO:0044877//protein-containing complex binding;GO:0031493//nucleosomal histone binding;GO:0005515//protein binding;GO:0140110//transcription regulator activity;GO:0003682//chromatin binding;GO:0031491//nucleosome binding;GO:0070491//DNA-binding transcription factor binding;GO:0003674//molecular_func…	-
CAFS_HM_G_00073473	18924.7	10391.9	27457.6	2.6422	1.40174	3.22209e-22	LG4	33823092	33829377	+	2655	CAFS_HM_G_00073473	-	K05738	4A53Z	Z	sp|P82160|MLE3_CHERA Myosin light chain 3, skeletal muscle isoform OS=Chelon ramada OX=30804 PE=1 SV=1	TRY82574.1 hypothetical protein DNTS_030582, partial [Danionella translucida]	-	-	-	-
CAFS_HM_G_00090166	111.48	36.7725	186.188	5.06325	2.34006	5.98664e-22	LG9	19094127	19096139	+	1598	CAFS_HM_G_00090166	GO:0045471;GO:0030534;GO:0051336;GO:0035303;GO:0034637;GO:0055114;GO:0006112;GO:0065007;GO:0034645;GO:0044262;GO:0019888;GO:0031399;GO:0009250;GO:1902494;GO:0007610;GO:0042493;GO:0048149;GO:0043666;GO:0019902;GO:0019903;GO:0050896;GO:0000164;GO:0010906;GO:0006073;GO:0005977;GO:0008150;GO:0032268;GO:0009058;GO:0000271;GO:1901700;GO:0005978;GO:0031329;GO:0019220;GO:2001069;GO:0010921;GO:0044424;GO:…	K07189	4A9EK	OT	sp|Q6P950|PR3CB_DANRE Protein phosphatase 1 regulatory subunit 3C-B OS=Danio rerio OX=7955 GN=ppp1r3cb PE=2 SV=1	ROJ78891.1 Protein phosphatase 1 regulatory subunit 3C-B [Anabarilius grahami]	GO:0045471//response to ethanol;GO:0030534//adult behavior;GO:0051336//regulation of hydrolase activity;GO:0035303//regulation of dephosphorylation;GO:0034637//cellular carbohydrate biosynthetic process;GO:0055114//obsolete oxidation-reduction process;GO:0006112//energy reserve metabolic process;GO:0065007//biological regulation;GO:0034645//cellular macromolecule biosynthetic process;GO:0044262//…	GO:1902494//catalytic complex;GO:0000164//protein phosphatase type 1 complex;GO:0044424//obsolete intracellular part;GO:0005737//cytoplasm;GO:0005622//intracellular anatomical structure;GO:0005623//obsolete cell;GO:0032991//protein-containing complex;GO:0044464//obsolete cell part;GO:0005575//cellular_component;GO:0044444//obsolete cytoplasmic part;GO:1903293//phosphatase complex;GO:0008287//prot…	GO:0019888//protein phosphatase regulator activity;GO:0019902//phosphatase binding;GO:0019903//protein phosphatase binding;GO:2001069//glycogen binding;GO:0001871//obsolete pattern binding;GO:0030246//carbohydrate binding;GO:0098772//molecular function regulator;GO:0005515//protein binding;GO:0030234//enzyme regulator activity;GO:0008157//protein phosphatase 1 binding;GO:0019208//phosphatase regu…	ko04910(Insulin signaling pathway)
CAFS_HM_G_00005902	50.8928	6.35145	95.4342	15.0256	3.90935	1.3188e-21	LG1	44101150	44129509	+	5897	CAFS_HM_G_00005902	GO:0043292;GO:0006796;GO:0033275;GO:0099512;GO:0000146;GO:0004721;GO:0043167;GO:0005859;GO:0016460;GO:0000166;GO:0006725;GO:0043168;GO:0043412;GO:0009612;GO:0032502;GO:0035994;GO:1901363;GO:0003777;GO:0034641;GO:0055086;GO:0019538;GO:0003824;GO:0032027;GO:0017076;GO:0009259;GO:0003009;GO:0044430;GO:0044267;GO:0009167;GO:0050896;GO:0006807;GO:0030048;GO:0005856;GO:0005198;GO:0030029;GO:0009628;GO:…	K10352	49WAH	Z	sp|Q90339|MYSS_CYPCA Myosin heavy chain, fast skeletal muscle OS=Cyprinus carpio OX=7962 PE=2 SV=2	XP_026118762.1 myosin heavy chain, fast skeletal muscle-like [Carassius auratus]	GO:0006796//phosphate-containing compound metabolic process;GO:0033275//actin-myosin filament sliding;GO:0006725//cellular aromatic compound metabolic process;GO:0043412//macromolecule modification;GO:0009612//response to mechanical stimulus;GO:0032502//developmental process;GO:0035994//response to muscle stretch;GO:0034641//cellular nitrogen compound metabolic process;GO:0055086//nucleobase-cont…	GO:0043292//contractile fiber;GO:0099512//supramolecular fiber;GO:0005859//muscle myosin complex;GO:0016460//myosin II complex;GO:0044430//obsolete cytoskeletal part;GO:0005856//cytoskeleton;GO:0044291//cell-cell contact zone;GO:0043232//intracellular non-membrane-bounded organelle;GO:0016459//myosin complex;GO:0036464//cytoplasmic ribonucleoprotein granule;GO:0030016//myofibril;GO:0044424//obsol…	GO:0000146//microfilament motor activity;GO:0004721//phosphoprotein phosphatase activity;GO:0043167//ion binding;GO:0000166//nucleotide binding;GO:0043168//anion binding;GO:1901363//heterocyclic compound binding;GO:0003777//microtubule motor activity;GO:0003824//catalytic activity;GO:0032027//myosin light chain binding;GO:0017076//purine nucleotide binding;GO:0005198//structural molecule activity…	ko04810(Regulation of actin cytoskeleton);ko04530(Tight junction);ko04270(Vascular smooth muscle contraction)
CAFS_HM_G_00006165	728.299	479.802	976.795	2.03583	1.02562	1.33436e-21	LG1	45555069	45568987	+	3123	CAFS_HM_G_00006165	GO:0008150;GO:0030687;GO:0000453;GO:0140098;GO:0006364;GO:0044428;GO:0044260;GO:0043233;GO:0043232;GO:0000154;GO:0016072;GO:0008168;GO:0008650;GO:0010467;GO:0044424;GO:0005730;GO:0044422;GO:0043227;GO:0044237;GO:0000460;GO:0043226;GO:0030684;GO:1901360;GO:0071704;GO:0006396;GO:0044085;GO:0043170;GO:1990904;GO:0000470;GO:0031981;GO:0032259;GO:0043228;GO:0044238;GO:0008173;GO:0016435;GO:0070013;GO:…	K14857	49V4Z	A	sp|Q5RJT2|SPB1_RAT pre-rRNA 2&apos;-O-ribose RNA methyltransferase FTSJ3 OS=Rattus norvegicus OX=10116 GN=Ftsj3 PE=1 SV=1	XP_039540305.1 pre-rRNA 2&apos;-O-ribose RNA methyltransferase FTSJ3-like [Pimephales promelas] &gt;KAG1925487.1 pre-rRNA 2&apos;-O-ribose RNA methyltransferase FTSJ3 [Pimephales promelas]	GO:0008150//biological_process;GO:0000453//enzyme-directed rRNA 2'-O-methylation;GO:0006364//rRNA processing;GO:0044260//cellular macromolecule metabolic process;GO:0000154//rRNA modification;GO:0016072//rRNA metabolic process;GO:0010467//gene expression;GO:0044237//cellular metabolic process;GO:0000460//maturation of 5.8S rRNA;GO:1901360//organic cyclic compound metabolic process;GO:0071704//org…	GO:0030687//preribosome, large subunit precursor;GO:0044428//obsolete nuclear part;GO:0043233//organelle lumen;GO:0043232//intracellular non-membrane-bounded organelle;GO:0044424//obsolete intracellular part;GO:0005730//nucleolus;GO:0044422//obsolete organelle part;GO:0043227//membrane-bounded organelle;GO:0043226//organelle;GO:0030684//preribosome;GO:1990904//ribonucleoprotein complex;GO:0031981…	GO:0140098//catalytic activity, acting on RNA;GO:0008168//methyltransferase activity;GO:0008650//rRNA (uridine-2'-O-)-methyltransferase activity;GO:0008173//RNA methyltransferase activity;GO:0016435//rRNA (guanine) methyltransferase activity;GO:0016740//transferase activity;GO:0016741//transferase activity, transferring one-carbon groups;GO:0016436//rRNA (uridine) methyltransferase activity;GO:00…	-
CAFS_HM_G_00043128	2647.74	1710.16	3585.32	2.09648	1.06797	1.7115e-20	LG19	2062125	2070232	+	1574	CAFS_HM_G_00043128	GO:0043226;GO:0005740;GO:0005743;GO:0044424;GO:0043229;GO:0044422;GO:0019866;GO:0044464;GO:0005575;GO:0043227;GO:0006915;GO:0044444;GO:0031966;GO:0031975;GO:0031224;GO:0031967;GO:0008219;GO:0016020;GO:0005737;GO:0016021;GO:0044429;GO:0008150;GO:0005739;GO:0031090;GO:0009987;GO:0043231;GO:0044446;GO:0012501;GO:0044425;GO:0005623;GO:0005622	-	49XED	T	sp|Q9H3K2|GHITM_HUMAN Growth hormone-inducible transmembrane protein OS=Homo sapiens OX=9606 GN=GHITM PE=1 SV=2	ROI83847.1 Growth hormone-inducible transmembrane protein [Anabarilius grahami]	GO:0006915//apoptotic process;GO:0008219//cell death;GO:0008150//biological_process;GO:0009987//cellular process;GO:0012501//programmed cell death;	GO:0043226//organelle;GO:0005740//mitochondrial envelope;GO:0005743//mitochondrial inner membrane;GO:0044424//obsolete intracellular part;GO:0043229//intracellular organelle;GO:0044422//obsolete organelle part;GO:0019866//organelle inner membrane;GO:0044464//obsolete cell part;GO:0005575//cellular_component;GO:0043227//membrane-bounded organelle;GO:0044444//obsolete cytoplasmic part;GO:0031966//m…	-	-
CAFS_HM_G_00070331	65.3999	9.11095	121.689	13.3563	3.73945	2.57508e-20	LG4	15746408	15748082	+	815	CAFS_HM_G_00070331	-	-	-	-	-	AXF84166.1 chemokine ligand 18b [Ctenopharyngodon idella]	-	-	-	-
CAFS_HM_G_00052900	252.553	132.389	372.716	2.81531	1.49329	2.7876e-20	LG21	1991389	2000808	+	3802	CAFS_HM_G_00052900	GO:0006979;GO:0051091;GO:0006355;GO:0044428;GO:0009719;GO:0051090;GO:0007005;GO:0046627;GO:1903506;GO:1903580;GO:0051171;GO:1901576;GO:0060249;GO:0010468;GO:0070050;GO:0044238;GO:0031981;GO:0044249;GO:1903862;GO:0010243;GO:0006351;GO:0045935;GO:0010467;GO:0044237;GO:0042221;GO:0006139;GO:1900544;GO:0005515;GO:0032868;GO:0044446;GO:0030374;GO:0140110;GO:0019222;GO:0043467;GO:0042592;GO:0006996;GO:…	K17963	49SFW	A	sp|Q6NZN1|PPRC1_MOUSE Peroxisome proliferator-activated receptor gamma coactivator-related protein 1 OS=Mus musculus OX=10090 GN=Pprc1 PE=1 SV=1	RXN23053.1 O- case-like protein [Labeo rohita]	GO:0006979//response to oxidative stress;GO:0051091//positive regulation of DNA-binding transcription factor activity;GO:0006355//regulation of transcription, DNA-templated;GO:0009719//response to endogenous stimulus;GO:0051090//regulation of DNA-binding transcription factor activity;GO:0007005//mitochondrion organization;GO:0046627//negative regulation of insulin receptor signaling pathway;GO:19…	GO:0044428//obsolete nuclear part;GO:0031981//nuclear lumen;GO:0044446//obsolete intracellular organelle part;GO:0044444//obsolete cytoplasmic part;GO:0016604//nuclear body;GO:0005829//cytosol;GO:0043233//organelle lumen;GO:0044424//obsolete intracellular part;GO:0016607//nuclear speck;GO:0005634//nucleus;GO:0070013//intracellular organelle lumen;GO:0043226//organelle;GO:0044422//obsolete organel…	GO:0005515//protein binding;GO:0030374//nuclear receptor coactivator activity;GO:0140110//transcription regulator activity;GO:0003729//mRNA binding;GO:0003712//transcription coregulator activity;GO:0003713//transcription coactivator activity;GO:1901363//heterocyclic compound binding;GO:0005488//binding;GO:0097159//organic cyclic compound binding;GO:0003676//nucleic acid binding;GO:0008134//transc…	-
CAFS_HM_G_00060582	515.411	325.509	705.313	2.1668	1.11557	3.46481e-20	LG23	1143261	1173310	+	4249	CAFS_HM_G_00060582	GO:0005198;GO:0005856;GO:0048869;GO:0022607;GO:0030048;GO:0045214;GO:0031032;GO:0008150;GO:0031033;GO:0030029;GO:0006928;GO:0043232;GO:0016459;GO:0005200;GO:0016043;GO:0048856;GO:0070925;GO:0030016;GO:0008092;GO:0044424;GO:0044877;GO:0006941;GO:0042805;GO:0007155;GO:0043228;GO:0048468;GO:0097493;GO:0032982;GO:0033275;GO:0099512;GO:0043292;GO:0071840;GO:0005859;GO:0042692;GO:0016460;GO:0030036;GO:…	K12558	4A2J9	T	sp|Q5XKE0|MYPC2_MOUSE Myosin-binding protein C, fast-type OS=Mus musculus OX=10090 GN=Mybpc2 PE=1 SV=1	ROI16491.1 Myosin-binding protein C, fast-type [Anabarilius grahami]	GO:0048869//cellular developmental process;GO:0022607//cellular component assembly;GO:0030048//actin filament-based movement;GO:0045214//sarcomere organization;GO:0031032//actomyosin structure organization;GO:0008150//biological_process;GO:0031033//myosin filament organization;GO:0030029//actin filament-based process;GO:0006928//movement of cell or subcellular component;GO:0016043//cellular compo…	GO:0005856//cytoskeleton;GO:0043232//intracellular non-membrane-bounded organelle;GO:0016459//myosin complex;GO:0030016//myofibril;GO:0044424//obsolete intracellular part;GO:0043228//non-membrane-bounded organelle;GO:0032982//myosin filament;GO:0099512//supramolecular fiber;GO:0043292//contractile fiber;GO:0005859//muscle myosin complex;GO:0016460//myosin II complex;GO:0031430//M band;GO:0031674/…	GO:0005198//structural molecule activity;GO:0005200//structural constituent of cytoskeleton;GO:0008092//cytoskeletal protein binding;GO:0044877//protein-containing complex binding;GO:0042805//actinin binding;GO:0097493//structural molecule activity conferring elasticity;GO:0051371//muscle alpha-actinin binding;GO:0051015//actin filament binding;GO:0003779//actin binding;GO:0008307//structural con…	-
CAFS_HM_G_00012454	149.716	63.2047	236.228	3.73751	1.90208	9.5924e-20	LG11	4851887	4858602	+	1016	CAFS_HM_G_00012454	-	-	4A33G	S	sp|P01898|HA10_MOUSE H-2 class I histocompatibility antigen, Q10 alpha chain OS=Mus musculus OX=10090 GN=H2-Q10 PE=1 SV=3	ROL45690.1 Class I histocompatibility antigen, F10 alpha chain [Anabarilius grahami]	-	-	-	-
CAFS_HM_G_00049099	26.7085	0	53.417	Inf	Inf	1.79731e-19	LG2	44201525	44206702	+	582	CAFS_HM_G_00049099	GO:0030246;GO:0005576;GO:0005488;GO:0001501;GO:0008150;GO:0005575;GO:0007275;GO:0032501;GO:0048856;GO:0003674;GO:0048731;GO:0032502	K17519	49S8F	TV	sp|Q9EPW4|CLC3A_MOUSE C-type lectin domain family 3 member A OS=Mus musculus OX=10090 GN=Clec3a PE=3 SV=1	KAF4110620.1 hypothetical protein G5714_007651 [Onychostoma macrolepis]	GO:0001501//skeletal system development;GO:0008150//biological_process;GO:0007275//multicellular organism development;GO:0032501//multicellular organismal process;GO:0048856//anatomical structure development;GO:0048731//system development;GO:0032502//developmental process;	GO:0005576//extracellular region;GO:0005575//cellular_component;	GO:0030246//carbohydrate binding;GO:0005488//binding;GO:0003674//molecular_function;	-
CAFS_HM_G_00038854	100.194	33.3948	166.994	5.00059	2.3221	2.20871e-19	LG18	17029649	17048211	+	4243	CAFS_HM_G_00038854	GO:0005623;GO:0044425;GO:0006820;GO:0015849;GO:1903825;GO:0031226;GO:0008028;GO:0008150;GO:0016021;GO:0005887;GO:0005215;GO:0098656;GO:0015718;GO:0046943;GO:0016020;GO:0005342;GO:0046942;GO:0005886;GO:1905039;GO:0071944;GO:0015291;GO:0022804;GO:0055085;GO:0006810;GO:0015075;GO:0031224;GO:0015293;GO:0008509;GO:0008514;GO:0015711;GO:0034220;GO:0022857;GO:0006811;GO:0044464;GO:0005575;GO:0015318;GO:…	K08181	49TMA	G	sp|Q8R0M8|MOT5_MOUSE Monocarboxylate transporter 5 OS=Mus musculus OX=10090 GN=Slc16a4 PE=2 SV=1	XP_039513940.1 monocarboxylate transporter 5 [Pimephales promelas] &gt;KAG1933106.1 monocarboxylate transporter [Pimephales promelas] &gt;KAG1933107.1 monocarboxylate transporter [Pimephales promelas] &gt;KAG1933108.1 monocarboxylate transporter [Pimephales promelas] &gt;KAG1933109.1 monocarboxylate transporter [Pimephales promelas]	GO:0006820//anion transport;GO:0015849//organic acid transport;GO:1903825//organic acid transmembrane transport;GO:0008150//biological_process;GO:0098656//anion transmembrane transport;GO:0015718//monocarboxylic acid transport;GO:0046942//carboxylic acid transport;GO:1905039//carboxylic acid transmembrane transport;GO:0055085//transmembrane transport;GO:0006810//transport;GO:0015711//organic anio…	GO:0005623//obsolete cell;GO:0044425//obsolete membrane part;GO:0031226//intrinsic component of plasma membrane;GO:0016021//integral component of membrane;GO:0005887//integral component of plasma membrane;GO:0016020//membrane;GO:0005886//plasma membrane;GO:0071944//cell periphery;GO:0031224//intrinsic component of membrane;GO:0044464//obsolete cell part;GO:0005575//cellular_component;GO:0044459//…	GO:0008028//monocarboxylic acid transmembrane transporter activity;GO:0005215//transporter activity;GO:0046943//carboxylic acid transmembrane transporter activity;GO:0005342//organic acid transmembrane transporter activity;GO:0015291//secondary active transmembrane transporter activity;GO:0022804//active transmembrane transporter activity;GO:0015075//ion transmembrane transporter activity;GO:0015…	-
CAFS_HM_G_00076275	542.111	350.88	733.343	2.09001	1.06351	3.45113e-19	LG5	944757	952899	+	2240	CAFS_HM_G_00076275	GO:0003674;GO:0097159;GO:0003676;GO:1901363;GO:0003723;GO:0005488	K14790	49UM1	J	sp|Q86U38|NOP9_HUMAN Nucleolar protein 9 OS=Homo sapiens OX=9606 GN=NOP9 PE=1 SV=1	ROL51463.1 Nucleolar protein 9 [Anabarilius grahami]	-	-	GO:0003674//molecular_function;GO:0097159//organic cyclic compound binding;GO:0003676//nucleic acid binding;GO:1901363//heterocyclic compound binding;GO:0003723//RNA binding;GO:0005488//binding;	-
CAFS_HM_G_00005930	38.256	0	76.512	Inf	Inf	3.79592e-19	LG1	44164791	44179449	+	5920	CAFS_HM_G_00005930	GO:0017111;GO:0036464;GO:0006470;GO:0071704;GO:0030016;GO:0008017;GO:0048856;GO:0032559;GO:0044424;GO:0050879;GO:0008092;GO:0007017;GO:0009126;GO:1901564;GO:0009199;GO:0044877;GO:0006941;GO:0032982;GO:0036094;GO:0043170;GO:0032555;GO:0044281;GO:0008144;GO:0007018;GO:0050881;GO:0043228;GO:0030048;GO:0005198;GO:0005856;GO:0009628;GO:0030029;GO:0006753;GO:0008150;GO:0016787;GO:0003723;GO:0006928;GO:…	K10352	49WAH	Z	sp|Q90339|MYSS_CYPCA Myosin heavy chain, fast skeletal muscle OS=Cyprinus carpio OX=7962 PE=2 SV=2	ROL54777.1 Myosin heavy chain, fast skeletal muscle [Anabarilius grahami]	GO:0006470//protein dephosphorylation;GO:0071704//organic substance metabolic process;GO:0048856//anatomical structure development;GO:0050879//multicellular organismal movement;GO:0007017//microtubule-based process;GO:0009126//purine nucleoside monophosphate metabolic process;GO:1901564//organonitrogen compound metabolic process;GO:0009199//ribonucleoside triphosphate metabolic process;GO:0006941…	GO:0036464//cytoplasmic ribonucleoprotein granule;GO:0030016//myofibril;GO:0044424//obsolete intracellular part;GO:0032982//myosin filament;GO:0043228//non-membrane-bounded organelle;GO:0005856//cytoskeleton;GO:0044291//cell-cell contact zone;GO:0016459//myosin complex;GO:0043232//intracellular non-membrane-bounded organelle;GO:0044430//obsolete cytoskeletal part;GO:0043292//contractile fiber;GO:…	GO:0017111//nucleoside-triphosphatase activity;GO:0008017//microtubule binding;GO:0032559//adenyl ribonucleotide binding;GO:0008092//cytoskeletal protein binding;GO:0044877//protein-containing complex binding;GO:0036094//small molecule binding;GO:0032555//purine ribonucleotide binding;GO:0008144//obsolete drug binding;GO:0005198//structural molecule activity;GO:0016787//hydrolase activity;GO:0003…	ko04810(Regulation of actin cytoskeleton);ko04530(Tight junction);ko04270(Vascular smooth muscle contraction)
CAFS_HM_G_00034898	369.679	221.777	517.582	2.3338	1.22268	6.75318e-19	LG17	7234986	7237932	+	1206	CAFS_HM_G_00034898	GO:1901363;GO:0034641;GO:0003674;GO:0019538;GO:0043229;GO:0005575;GO:0044464;GO:0043043;GO:0044267;GO:0006807;GO:0006518;GO:0003676;GO:0008152;GO:0003743;GO:0005634;GO:0009059;GO:0009987;GO:0006413;GO:0043231;GO:0006412;GO:0034645;GO:0005622;GO:0005623;GO:0071704;GO:0043226;GO:0044249;GO:0044424;GO:0010467;GO:0097159;GO:0044237;GO:0043227;GO:1901564;GO:0005488;GO:0043170;GO:0044238;GO:0009058;GO:…	K15025	4A3FP	J	sp|Q7SY07|EIF1A_DANRE Probable RNA-binding protein EIF1AD OS=Danio rerio OX=7955 GN=eif1ad PE=2 SV=1	ROI37374.1 putative RNA-binding protein EIF1AD [Anabarilius grahami]	GO:0034641//cellular nitrogen compound metabolic process;GO:0019538//protein metabolic process;GO:0043043//peptide biosynthetic process;GO:0044267//cellular protein metabolic process;GO:0006807//nitrogen compound metabolic process;GO:0006518//peptide metabolic process;GO:0008152//metabolic process;GO:0009059//macromolecule biosynthetic process;GO:0009987//cellular process;GO:0006413//translationa…	GO:0043229//intracellular organelle;GO:0005575//cellular_component;GO:0044464//obsolete cell part;GO:0005634//nucleus;GO:0043231//intracellular membrane-bounded organelle;GO:0005622//intracellular anatomical structure;GO:0005623//obsolete cell;GO:0043226//organelle;GO:0044424//obsolete intracellular part;GO:0043227//membrane-bounded organelle;	GO:1901363//heterocyclic compound binding;GO:0003674//molecular_function;GO:0003676//nucleic acid binding;GO:0003743//translation initiation factor activity;GO:0097159//organic cyclic compound binding;GO:0005488//binding;GO:0008135//translation factor activity, RNA binding;GO:0003723//RNA binding;	-
CAFS_HM_G_00032526	209.744	106.466	313.022	2.9401	1.55586	7.36328e-19	LG16	25302039	25309791	+	2988	CAFS_HM_G_00032526	-	-	4A55Y	O	sp|Q8BFW4|TRI65_MOUSE Tripartite motif-containing protein 65 OS=Mus musculus OX=10090 GN=Trim65 PE=1 SV=1	XP_039549471.1 tripartite motif-containing protein 16-like protein [Pimephales promelas] &gt;KAG1964597.1 tripartite motif-containing protein [Pimephales promelas]	-	-	-	-
CAFS_HM_G_00084880	215.246	111.214	319.279	2.87087	1.52149	1.30092e-18	LG7	23638078	23653419	+	3662	CAFS_HM_G_00084880	GO:0048518;GO:0055085;GO:0023052;GO:0031224;GO:0044877;GO:0046872;GO:0007155;GO:0045216;GO:0043227;GO:0007229;GO:0044424;GO:0034332;GO:0016323;GO:0051234;GO:0048856;GO:0043254;GO:0051128;GO:0016043;GO:0005178;GO:0033625;GO:0031226;GO:0008150;GO:0002366;GO:0048513;GO:0016021;GO:0016020;GO:0048869;GO:0042886;GO:0048731;GO:0002313;GO:0002312;GO:0007166;GO:0002521;GO:0071944;GO:0022804;GO:0050896;GO:…	K06811	4A14K	S	sp|Q12864|CAD17_HUMAN Cadherin-17 OS=Homo sapiens OX=9606 GN=CDH17 PE=1 SV=3	KAG1947495.1 cadherin-17 [Pimephales promelas]	GO:0048518//positive regulation of biological process;GO:0055085//transmembrane transport;GO:0023052//signaling;GO:0007155//cell adhesion;GO:0045216//cell-cell junction organization;GO:0007229//integrin-mediated signaling pathway;GO:0034332//adherens junction organization;GO:0051234//establishment of localization;GO:0048856//anatomical structure development;GO:0043254//regulation of protein-conta…	GO:0031224//intrinsic component of membrane;GO:0043227//membrane-bounded organelle;GO:0044424//obsolete intracellular part;GO:0016323//basolateral plasma membrane;GO:0031226//intrinsic component of plasma membrane;GO:0016021//integral component of membrane;GO:0016020//membrane;GO:0071944//cell periphery;GO:0044425//obsolete membrane part;GO:0009986//cell surface;GO:0098590//plasma membrane region…	GO:0044877//protein-containing complex binding;GO:0046872//metal ion binding;GO:0005178//integrin binding;GO:0022804//active transmembrane transporter activity;GO:0015322//secondary active oligopeptide transmembrane transporter activity;GO:0005102//signaling receptor binding;GO:0022857//transmembrane transporter activity;GO:0050839//cell adhesion molecule binding;GO:0035673//oligopeptide transmem…	-
CAFS_HM_G_00063770	275.997	155.403	396.592	2.55203	1.35165	2.3533e-18	LG24	11238620	11242218	+	1638	CAFS_HM_G_00063770	GO:0043229;GO:0097190;GO:0003824;GO:0044464;GO:0005575;GO:0050789;GO:1901363;GO:0046483;GO:0004518;GO:0003674;GO:0034641;GO:0031967;GO:0006807;GO:0050896;GO:0005654;GO:0006974;GO:0003676;GO:0006950;GO:0031974;GO:0008152;GO:0005634;GO:0008219;GO:0007154;GO:0065007;GO:0033554;GO:0051716;GO:0044446;GO:0007165;GO:0005622;GO:0005623;GO:0043231;GO:0009987;GO:0006139;GO:0006725;GO:0090304;GO:0072331;GO:…	K18340	49T1U	L	sp|Q8WTP8|AEN_HUMAN Apoptosis-enhancing nuclease OS=Homo sapiens OX=9606 GN=AEN PE=1 SV=2	ROL43957.1 Retinaldehyde-binding protein 1 [Anabarilius grahami]	GO:0097190//apoptotic signaling pathway;GO:0050789//regulation of biological process;GO:0046483//heterocycle metabolic process;GO:0034641//cellular nitrogen compound metabolic process;GO:0006807//nitrogen compound metabolic process;GO:0050896//response to stimulus;GO:0006974//cellular response to DNA damage stimulus;GO:0006950//response to stress;GO:0008152//metabolic process;GO:0008219//cell dea…	GO:0043229//intracellular organelle;GO:0044464//obsolete cell part;GO:0005575//cellular_component;GO:0031967//organelle envelope;GO:0005654//nucleoplasm;GO:0031974//membrane-enclosed lumen;GO:0005634//nucleus;GO:0044446//obsolete intracellular organelle part;GO:0005622//intracellular anatomical structure;GO:0005623//obsolete cell;GO:0043231//intracellular membrane-bounded organelle;GO:0044422//ob…	GO:0003824//catalytic activity;GO:1901363//heterocyclic compound binding;GO:0004518//nuclease activity;GO:0003674//molecular_function;GO:0003676//nucleic acid binding;GO:0097159//organic cyclic compound binding;GO:0005488//binding;GO:0016787//hydrolase activity;GO:0016788//hydrolase activity, acting on ester bonds;GO:0004527//exonuclease activity;	-
CAFS_HM_G_00077377	148.547	65.6983	231.395	3.52208	1.81643	2.52393e-18	LG5	23097917	23102544	+	2973	CAFS_HM_G_00077377	GO:0008585;GO:0071498;GO:0050873;GO:0004666;GO:0031974;GO:0008152;GO:0006693;GO:0045595;GO:0005737;GO:0006692;GO:0009416;GO:0072359;GO:0044255;GO:0043588;GO:0005886;GO:1900182;GO:0009117;GO:0001932;GO:0019953;GO:0009987;GO:0051186;GO:0010226;GO:0019359;GO:0016491;GO:0022605;GO:0071478;GO:0001541;GO:0044464;GO:0005575;GO:0046889;GO:0043229;GO:0032388;GO:0080090;GO:0010634;GO:0003674;GO:0051968;GO:…	K11987	49YW9	T	sp|P70682|PGH2_CAVPO Prostaglandin G/H synthase 2 OS=Cavia porcellus OX=10141 GN=PTGS2 PE=2 SV=1	AOW71509.1 cyclooxygenase-2a, partial [Ctenopharyngodon idella]	GO:0008585//female gonad development;GO:0071498//cellular response to fluid shear stress;GO:0050873//brown fat cell differentiation;GO:0008152//metabolic process;GO:0006693//prostaglandin metabolic process;GO:0045595//regulation of cell differentiation;GO:0006692//prostanoid metabolic process;GO:0009416//response to light stimulus;GO:0072359//circulatory system development;GO:0044255//cellular li…	GO:0031974//membrane-enclosed lumen;GO:0005737//cytoplasm;GO:0005886//plasma membrane;GO:0044464//obsolete cell part;GO:0005575//cellular_component;GO:0043229//intracellular organelle;GO:0044459//obsolete plasma membrane part;GO:0005783//endoplasmic reticulum;GO:0031090//organelle membrane;GO:0044432//obsolete endoplasmic reticulum part;GO:0005901//caveola;GO:0120025//plasma membrane bounded cell…	GO:0004666//prostaglandin-endoperoxide synthase activity;GO:0016491//oxidoreductase activity;GO:0003674//molecular_function;GO:0016701//oxidoreductase activity, acting on single donors with incorporation of molecular oxygen;GO:0097159//organic cyclic compound binding;GO:0046906//tetrapyrrole binding;GO:0005488//binding;GO:0042802//identical protein binding;GO:0042803//protein homodimerization act…	ko04923(Regulation of lipolysis in adipocytes);ko04921(Oxytocin signaling pathway);ko04913(Ovarian steroidogenesis);ko04726(Serotonergic synapse);ko04723(Retrograde endocannabinoid signaling);ko04668(TNF signaling pathway);ko04657(IL-17 signaling pathway);ko04625(C-type lectin receptor signaling pathway);ko04370(VEGF signaling pathway);ko04064(NF-kappa B signaling pathway);ko00590(Arachidonic aci…
CAFS_HM_G_00078747	69.6382	18.0314	121.245	6.72409	2.74934	3.25277e-18	LG6	10373069	10376016	+	1823	CAFS_HM_G_00078747	GO:0043487;GO:0016779;GO:0010604;GO:0031323;GO:0031324;GO:0043488;GO:1901363;GO:0003674;GO:0048523;GO:0048519;GO:0043229;GO:0080090;GO:0005575;GO:0044464;GO:0050789;GO:0003824;GO:1903311;GO:0045934;GO:0065008;GO:0043231;GO:0009895;GO:0016740;GO:0060255;GO:0019222;GO:0005623;GO:0019219;GO:0005622;GO:0051172;GO:0065007;GO:0010628;GO:0003676;GO:0005737;GO:1902369;GO:0010608;GO:0005634;GO:0061013;GO:…	-	49S41	S	sp|Q7ZUP1|TET5C_DANRE Terminal nucleotidyltransferase 5C OS=Danio rerio OX=7955 GN=tent5c PE=2 SV=1	ROL50468.1 Protein FAM46C [Anabarilius grahami]	GO:0043487//regulation of RNA stability;GO:0010604//positive regulation of macromolecule metabolic process;GO:0031323//regulation of cellular metabolic process;GO:0031324//negative regulation of cellular metabolic process;GO:0043488//regulation of mRNA stability;GO:0048523//negative regulation of cellular process;GO:0048519//negative regulation of biological process;GO:0080090//regulation of prim…	GO:0043229//intracellular organelle;GO:0005575//cellular_component;GO:0044464//obsolete cell part;GO:0043231//intracellular membrane-bounded organelle;GO:0005623//obsolete cell;GO:0005622//intracellular anatomical structure;GO:0005737//cytoplasm;GO:0005634//nucleus;GO:0043226//organelle;GO:0044424//obsolete intracellular part;GO:0043227//membrane-bounded organelle;	GO:0016779//nucleotidyltransferase activity;GO:1901363//heterocyclic compound binding;GO:0003674//molecular_function;GO:0003824//catalytic activity;GO:0016740//transferase activity;GO:0003676//nucleic acid binding;GO:0005488//binding;GO:0097159//organic cyclic compound binding;GO:0003723//RNA binding;GO:0016772//transferase activity, transferring phosphorus-containing groups;GO:1990817//RNA adeny…	-
CAFS_HM_G_00006483	457.765	292.179	623.352	2.13346	1.09319	3.39509e-18	LG1	4120037	4127228	+	2850	CAFS_HM_G_00006483	GO:0048563;GO:0007472;GO:0001078;GO:0051240;GO:0010467;GO:0044249;GO:0072001;GO:0090132;GO:0051179;GO:0045935;GO:0006351;GO:0051241;GO:0055002;GO:0007455;GO:0031981;GO:0010468;GO:0061319;GO:0010668;GO:0035107;GO:2001233;GO:0007264;GO:0051171;GO:1903506;GO:0010720;GO:0035215;GO:0001742;GO:0001944;GO:0050789;GO:0035214;GO:0042462;GO:0048749;GO:1902692;GO:0005829;GO:0051890;GO:0007265;GO:0019904;GO:…	K02678	49ZG6	K	sp|P15036|ETS2_HUMAN Protein C-ets-2 OS=Homo sapiens OX=9606 GN=ETS2 PE=1 SV=1	RXN18901.1 C-ets-2 [Labeo rohita]	GO:0048563//post-embryonic animal organ morphogenesis;GO:0007472//wing disc morphogenesis;GO:0051240//positive regulation of multicellular organismal process;GO:0010467//gene expression;GO:0044249//cellular biosynthetic process;GO:0072001//renal system development;GO:0090132//epithelium migration;GO:0051179//localization;GO:0045935//positive regulation of nucleobase-containing compound metabolic …	GO:0031981//nuclear lumen;GO:0005829//cytosol;GO:0044444//obsolete cytoplasmic part;GO:0044446//obsolete intracellular organelle part;GO:0044424//obsolete intracellular part;GO:0044422//obsolete organelle part;GO:0043226//organelle;GO:0070013//intracellular organelle lumen;GO:0005654//nucleoplasm;GO:0005622//intracellular anatomical structure;GO:0005623//obsolete cell;GO:0043231//intracellular me…	GO:0001078//DNA-binding transcription repressor activity, RNA polymerase II-specific;GO:0019904//protein domain specific binding;GO:0000976//transcription cis-regulatory region binding;GO:0140110//transcription regulator activity;GO:0005102//signaling receptor binding;GO:1990837//sequence-specific double-stranded DNA binding;GO:0000982//DNA-binding transcription factor activity, RNA polymerase II…	ko04320(Dorso-ventral axis formation);ko04218(Cellular senescence);ko04014(Ras signaling pathway);ko04013(MAPK signaling pathway - fly)
CAFS_HM_G_00044482	230.416	122.337	338.495	2.76691	1.46828	5.25607e-18	LG19	28639526	28653253	+	2102	CAFS_HM_G_00044482	GO:0044444;GO:0031984;GO:0005789;GO:0050789;GO:0005575;GO:0044464;GO:0003824;GO:0010522;GO:0043229;GO:0034765;GO:0003674;GO:0044425;GO:0051282;GO:0005623;GO:0005622;GO:0044446;GO:0065008;GO:0043231;GO:0014801;GO:0016491;GO:0060341;GO:0008152;GO:1904062;GO:0005737;GO:0065007;GO:0016528;GO:0055114;GO:1903169;GO:0044432;GO:0005576;GO:0098827;GO:0043269;GO:0043227;GO:0050794;GO:0004745;GO:0016616;GO:…	K11167	4A0Z5	Q	sp|A8E5C5|DS7CA_DANRE Dehydrogenase/reductase SDR family member 7C-A OS=Danio rerio OX=7955 GN=dhrs7ca PE=2 SV=1	ROK76677.1 Dehydrogenase/reductase SDR family member 7C-A [Anabarilius grahami]	GO:0050789//regulation of biological process;GO:0010522//regulation of calcium ion transport into cytosol;GO:0034765//regulation of ion transmembrane transport;GO:0051282//regulation of sequestering of calcium ion;GO:0065008//regulation of biological quality;GO:0060341//regulation of cellular localization;GO:0008152//metabolic process;GO:1904062//regulation of cation transmembrane transport;GO:00…	GO:0044444//obsolete cytoplasmic part;GO:0031984//organelle subcompartment;GO:0005789//endoplasmic reticulum membrane;GO:0005575//cellular_component;GO:0044464//obsolete cell part;GO:0043229//intracellular organelle;GO:0044425//obsolete membrane part;GO:0005623//obsolete cell;GO:0005622//intracellular anatomical structure;GO:0044446//obsolete intracellular organelle part;GO:0043231//intracellular…	GO:0003824//catalytic activity;GO:0003674//molecular_function;GO:0016491//oxidoreductase activity;GO:0004745//NAD-retinol dehydrogenase activity;GO:0016616//oxidoreductase activity, acting on the CH-OH group of donors, NAD or NADP as acceptor;GO:0016614//oxidoreductase activity, acting on CH-OH group of donors;	-
CAFS_HM_G_00081409	215.194	103.226	327.161	3.16936	1.66419	5.59811e-18	LG6	24957240	24967852	+	1891	CAFS_HM_G_00081409	GO:0034762;GO:0090316;GO:0043270;GO:0032879;GO:1903829;GO:0032880;GO:0031526;GO:0065009;GO:0015695;GO:0022898;GO:0072659;GO:0051649;GO:0015850;GO:0045121;GO:0051223;GO:0051222;GO:0005488;GO:0034767;GO:0120025;GO:0090314;GO:0070201;GO:0072337;GO:0016324;GO:0032412;GO:0051179;GO:0051641;GO:0071702;GO:0008283;GO:0015893;GO:0044070;GO:0042221;GO:0060341;GO:0030165;GO:0005623;GO:0005622;GO:0005515;GO:…	-	49Q17	S	sp|Q5RCF7|NHRF3_PONAB Na(+)/H(+) exchange regulatory cofactor NHE-RF3 OS=Pongo abelii OX=9601 GN=PDZK1 PE=2 SV=1	ROL52396.1 Na(+)/H(+) exchange regulatory cofactor NHE-RF3 [Anabarilius grahami]	GO:0034762//regulation of transmembrane transport;GO:0090316//positive regulation of intracellular protein transport;GO:0043270//positive regulation of ion transport;GO:0032879//regulation of localization;GO:1903829//positive regulation of protein localization;GO:0032880//regulation of protein localization;GO:0065009//regulation of molecular function;GO:0015695//organic cation transport;GO:002289…	GO:0031526//brush border membrane;GO:0045121//membrane raft;GO:0120025//plasma membrane bounded cell projection;GO:0016324//apical plasma membrane;GO:0005623//obsolete cell;GO:0005622//intracellular anatomical structure;GO:0005886//plasma membrane;GO:0044459//obsolete plasma membrane part;GO:0005575//cellular_component;GO:0044464//obsolete cell part;GO:0031253//cell projection membrane;GO:0098857…	GO:0005488//binding;GO:0030165//PDZ domain binding;GO:0005515//protein binding;GO:0005124//scavenger receptor binding;GO:0019904//protein domain specific binding;GO:0003674//molecular_function;GO:0044877//protein-containing complex binding;GO:0005215//transporter activity;GO:0005102//signaling receptor binding;	-
CAFS_HM_G_00031833	99.5846	36.0903	163.079	4.51863	2.17588	1.9192e-17	LG16	12793059	12795083	+	1140	CAFS_HM_G_00031833	GO:0045646;GO:0010721;GO:0003161;GO:0010720;GO:1903506;GO:0008217;GO:0046649;GO:0001700;GO:0051171;GO:0045787;GO:0051249;GO:0048535;GO:0035107;GO:0010468;GO:0071158;GO:0051241;GO:0045935;GO:0006351;GO:0072001;GO:0044249;GO:1902106;GO:0010467;GO:0061448;GO:0007472;GO:0051240;GO:0048562;GO:0048563;GO:0008407;GO:0045934;GO:0009648;GO:0051962;GO:0006139;GO:0045637;GO:0044446;GO:1902806;GO:0140110;GO:…	K17693	4A3JR	K	sp|Q3ZC46|ID2_BOVIN DNA-binding protein inhibitor ID-2 OS=Bos taurus OX=9913 GN=ID2 PE=2 SV=1	XP_016150969.1 PREDICTED: DNA-binding protein inhibitor ID-2-like [Sinocyclocheilus grahami]	GO:0045646//regulation of erythrocyte differentiation;GO:0010721//negative regulation of cell development;GO:0003161//cardiac conduction system development;GO:0010720//positive regulation of cell development;GO:1903506//regulation of nucleic acid-templated transcription;GO:0008217//regulation of blood pressure;GO:0046649//lymphocyte activation;GO:0001700//embryonic development via the syncytial b…	GO:0044446//obsolete intracellular organelle part;GO:0044444//obsolete cytoplasmic part;GO:0005829//cytosol;GO:0005694//chromosome;GO:0000785//chromatin;GO:0044424//obsolete intracellular part;GO:0043226//organelle;GO:0044422//obsolete organelle part;GO:0032991//protein-containing complex;GO:0043231//intracellular membrane-bounded organelle;GO:0005623//obsolete cell;GO:0005622//intracellular anat…	GO:0140110//transcription regulator activity;GO:0046983//protein dimerization activity;GO:0046982//protein heterodimerization activity;GO:0003700//DNA-binding transcription factor activity;GO:0044325//transmembrane transporter binding;GO:0005515//protein binding;GO:0001076//obsolete transcription factor activity, RNA polymerase II transcription factor binding;GO:0001191//obsolete transcriptional …	ko04550(Signaling pathways regulating pluripotency of stem cells);ko04390(Hippo signaling pathway);ko04350(TGF-beta signaling pathway)
CAFS_HM_G_00011553	248.079	129.255	366.902	2.8386	1.50518	5.4743e-17	LG10	18149981	18161696	+	3620	CAFS_HM_G_00011553	GO:0098655;GO:0031226;GO:0006821;GO:0070062;GO:0006820;GO:0015378;GO:0015103;GO:0008324;GO:0016020;GO:0016021;GO:0098662;GO:0015377;GO:0008150;GO:0034220;GO:0005488;GO:0045177;GO:0005576;GO:0008509;GO:0046873;GO:0006812;GO:0070293;GO:0031224;GO:0015075;GO:0006814;GO:0070294;GO:0055085;GO:0015081;GO:0015291;GO:0003008;GO:1903561;GO:0043226;GO:0016324;GO:0051179;GO:0030001;GO:0051234;GO:0044424;GO:…	K14426	49R0E	P	sp|P55019|S12A3_PSEAM Solute carrier family 12 member 3 OS=Pseudopleuronectes americanus OX=8265 GN=slc12a3 PE=2 SV=1	XP_039549194.1 solute carrier family 12 member 3 [Pimephales promelas] &gt;KAG1963863.1 solute carrier family [Pimephales promelas]	GO:0098655//cation transmembrane transport;GO:0006821//chloride transport;GO:0006820//anion transport;GO:0098662//inorganic cation transmembrane transport;GO:0008150//biological_process;GO:0034220//ion transmembrane transport;GO:0006812//cation transport;GO:0070293//renal absorption;GO:0006814//sodium ion transport;GO:0070294//renal sodium ion absorption;GO:0055085//transmembrane transport;GO:000…	GO:0031226//intrinsic component of plasma membrane;GO:0070062//extracellular exosome;GO:0016020//membrane;GO:0016021//integral component of membrane;GO:0045177//apical part of cell;GO:0005576//extracellular region;GO:0031224//intrinsic component of membrane;GO:1903561//extracellular vesicle;GO:0043226//organelle;GO:0016324//apical plasma membrane;GO:0044424//obsolete intracellular part;GO:0043227…	GO:0015378//sodium:chloride symporter activity;GO:0015103//inorganic anion transmembrane transporter activity;GO:0008324//cation transmembrane transporter activity;GO:0015377//cation:chloride symporter activity;GO:0005488//binding;GO:0008509//anion transmembrane transporter activity;GO:0046873//metal ion transmembrane transporter activity;GO:0015075//ion transmembrane transporter activity;GO:0015…	-
CAFS_HM_G_00073428	448.87	290.77	606.971	2.08746	1.06175	8.03662e-17	LG4	33113615	33121711	+	2506	CAFS_HM_G_00073428	GO:0007304;GO:1901987;GO:0008150;GO:0009058;GO:0048869;GO:0044271;GO:0045786;GO:0022607;GO:0048609;GO:0016043;GO:0032993;GO:1901988;GO:0043232;GO:0051704;GO:0044818;GO:0022402;GO:0005694;GO:0044424;GO:0043227;GO:0071704;GO:0006275;GO:0048856;GO:0007306;GO:0007093;GO:0051301;GO:0043170;GO:0000003;GO:0043228;GO:0051726;GO:0048468;GO:0003006;GO:0007276;GO:0071897;GO:0010948;GO:0000077;GO:0006950;GO:…	-	49WMV	S	sp|Q6P1U0|DONS_XENTR Protein downstream neighbor of son homolog OS=Xenopus tropicalis OX=8364 GN=donson PE=2 SV=1	XP_016422166.1 PREDICTED: protein downstream neighbor of son homolog isoform X2 [Sinocyclocheilus rhinocerous]	GO:0007304//chorion-containing eggshell formation;GO:1901987//regulation of cell cycle phase transition;GO:0008150//biological_process;GO:0009058//biosynthetic process;GO:0048869//cellular developmental process;GO:0044271//cellular nitrogen compound biosynthetic process;GO:0045786//negative regulation of cell cycle;GO:0022607//cellular component assembly;GO:0048609//multicellular organismal repro…	GO:0032993//protein-DNA complex;GO:0043232//intracellular non-membrane-bounded organelle;GO:0005694//chromosome;GO:0044424//obsolete intracellular part;GO:0043227//membrane-bounded organelle;GO:0043228//non-membrane-bounded organelle;GO:0005634//nucleus;GO:0030894//replisome;GO:0005657//replication fork;GO:0044427//obsolete chromosomal part;GO:0044422//obsolete organelle part;GO:0043226//organell…	GO:0003674//molecular_function;	-
CAFS_HM_G_00042247	755.962	471.517	1040.41	2.20651	1.14177	9.33889e-17	LG19	17153300	17155179	+	1797	CAFS_HM_G_00042247	GO:0005737;GO:0008152;GO:0016791;GO:0044255;GO:0006109;GO:0006114;GO:0006644;GO:0010675;GO:0019222;GO:0005623;GO:0031327;GO:0005975;GO:0005622;GO:0043231;GO:0009987;GO:0000287;GO:0048519;GO:0006650;GO:0043229;GO:0080090;GO:0005575;GO:0044464;GO:0050789;GO:0006793;GO:0042578;GO:0019637;GO:0005829;GO:0004035;GO:0003674;GO:0031323;GO:0036211;GO:0062012;GO:0000121;GO:0044444;GO:0006464;GO:0044283;GO:…	K19269	4A2HY	P	sp|A6NDG6|PGP_HUMAN Glycerol-3-phosphate phosphatase OS=Homo sapiens OX=9606 GN=PGP PE=1 SV=1	ROL51718.1 Glycerol-3-phosphate phosphatase [Anabarilius grahami]	GO:0008152//metabolic process;GO:0044255//cellular lipid metabolic process;GO:0006109//regulation of carbohydrate metabolic process;GO:0006114//glycerol biosynthetic process;GO:0006644//phospholipid metabolic process;GO:0010675//regulation of cellular carbohydrate metabolic process;GO:0019222//regulation of metabolic process;GO:0031327//negative regulation of cellular biosynthetic process;GO:0005…	GO:0005737//cytoplasm;GO:0005623//obsolete cell;GO:0005622//intracellular anatomical structure;GO:0043231//intracellular membrane-bounded organelle;GO:0043229//intracellular organelle;GO:0005575//cellular_component;GO:0044464//obsolete cell part;GO:0005829//cytosol;GO:0044444//obsolete cytoplasmic part;GO:0043226//organelle;GO:0005634//nucleus;GO:0044424//obsolete intracellular part;GO:0043227//m…	GO:0016791//phosphatase activity;GO:0000287//magnesium ion binding;GO:0042578//phosphoric ester hydrolase activity;GO:0004035//alkaline phosphatase activity;GO:0003674//molecular_function;GO:0000121//glycerol-1-phosphatase activity;GO:0043169//cation binding;GO:0008967//phosphoglycolate phosphatase activity;GO:0140096//catalytic activity, acting on a protein;GO:0005488//binding;GO:0004721//phosph…	ko00630(Glyoxylate and dicarboxylate metabolism)
CAFS_HM_G_00021557	298.294	176.866	419.721	2.3731	1.24677	1.143e-16	LG13	28287868	28298676	+	4078	CAFS_HM_G_00021557	GO:0042221;GO:0006139;GO:1900544;GO:0044446;GO:0032868;GO:0005515;GO:0140110;GO:0030374;GO:0043467;GO:0019222;GO:0006996;GO:0042592;GO:0051174;GO:0010033;GO:0031328;GO:0023051;GO:0003729;GO:0044444;GO:0071417;GO:0010604;GO:0062012;GO:0062013;GO:0016604;GO:0046483;GO:0005829;GO:0070887;GO:0002082;GO:0050789;GO:0051091;GO:0006979;GO:0006355;GO:0044428;GO:0009719;GO:0007005;GO:0046627;GO:0051090;GO:…	K17963	49SFW	A	sp|Q6NZN1|PPRC1_MOUSE Peroxisome proliferator-activated receptor gamma coactivator-related protein 1 OS=Mus musculus OX=10090 GN=Pprc1 PE=1 SV=1	XP_039528374.1 peroxisome proliferator-activated receptor gamma coactivator-related protein 1 [Pimephales promelas] &gt;KAG1950786.1 peroxisome proliferator-activated receptor gamma coactivator-related protein [Pimephales promelas]	GO:0042221//response to chemical;GO:0006139//nucleobase-containing compound metabolic process;GO:1900544//positive regulation of purine nucleotide metabolic process;GO:0032868//response to insulin;GO:0043467//regulation of generation of precursor metabolites and energy;GO:0019222//regulation of metabolic process;GO:0006996//organelle organization;GO:0042592//homeostatic process;GO:0051174//regula…	GO:0044446//obsolete intracellular organelle part;GO:0044444//obsolete cytoplasmic part;GO:0016604//nuclear body;GO:0005829//cytosol;GO:0044428//obsolete nuclear part;GO:0031981//nuclear lumen;GO:0016607//nuclear speck;GO:0005634//nucleus;GO:0043233//organelle lumen;GO:0044424//obsolete intracellular part;GO:0043231//intracellular membrane-bounded organelle;GO:0005622//intracellular anatomical st…	GO:0005515//protein binding;GO:0140110//transcription regulator activity;GO:0030374//nuclear receptor coactivator activity;GO:0003729//mRNA binding;GO:0003712//transcription coregulator activity;GO:0003713//transcription coactivator activity;GO:1901363//heterocyclic compound binding;GO:0003676//nucleic acid binding;GO:0008134//transcription factor binding;GO:0003674//molecular_function;GO:0005488…	-
CAFS_HM_G_00080274	232.755	103.5	362.011	3.49767	1.8064	1.58841e-16	LG6	4599526	4712438	+	15331	CAFS_HM_G_00080274	GO:1904447;GO:0050790;GO:0003231;GO:0097458;GO:0048519;GO:0022414;GO:0008134;GO:0031323;GO:0012506;GO:0035239;GO:0030424;GO:0120036;GO:0098657;GO:0046942;GO:0008202;GO:0060914;GO:0009605;GO:0032991;GO:0048645;GO:0061156;GO:0043231;GO:0005623;GO:0140075;GO:0005622;GO:0032990;GO:0060255;GO:0061458;GO:0012505;GO:0048644;GO:0043226;GO:1901360;GO:0009893;GO:0009892;GO:0016197;GO:0044422;GO:0060089;GO:…	K06233	49V8A	T	sp|P98164|LRP2_HUMAN Low-density lipoprotein receptor-related protein 2 OS=Homo sapiens OX=9606 GN=LRP2 PE=1 SV=3	XP_039539371.1 low-density lipoprotein receptor-related protein 2a isoform X2 [Pimephales promelas]	GO:1904447//folate import across plasma membrane;GO:0050790//regulation of catalytic activity;GO:0003231//cardiac ventricle development;GO:0048519//negative regulation of biological process;GO:0022414//reproductive process;GO:0031323//regulation of cellular metabolic process;GO:0035239//tube morphogenesis;GO:0120036//plasma membrane bounded cell projection organization;GO:0098657//import into cel…	GO:0097458//obsolete neuron part;GO:0012506//vesicle membrane;GO:0030424//axon;GO:0032991//protein-containing complex;GO:0043231//intracellular membrane-bounded organelle;GO:0005623//obsolete cell;GO:0005622//intracellular anatomical structure;GO:0012505//endomembrane system;GO:0043226//organelle;GO:0044422//obsolete organelle part;GO:0070013//intracellular organelle lumen;GO:0005905//clathrin-co…	GO:0008134//transcription factor binding;GO:0060089//molecular transducer activity;GO:0042954//obsolete lipoprotein transporter activity;GO:0008565//obsolete protein transporter activity;GO:0030228//lipoprotein particle receptor activity;GO:0046872//metal ion binding;GO:0019904//protein domain specific binding;GO:0070325//lipoprotein particle receptor binding;GO:0030165//PDZ domain binding;GO:004…	ko04979(Cholesterol metabolism);ko04918(Thyroid hormone synthesis);ko04340(Hedgehog signaling pathway)
CAFS_HM_G_00052461	156.729	75.4392	238.018	3.1551	1.65768	2.1341e-16	LG20	25061331	25077814	+	3629	CAFS_HM_G_00052461	GO:0071949;GO:0043233;GO:0008631;GO:1901566;GO:1901605;GO:0006560;GO:0009628;GO:0008150;GO:0005739;GO:0009058;GO:0010942;GO:0016020;GO:0036094;GO:0023052;GO:0044281;GO:0048518;GO:1901564;GO:0046394;GO:0036473;GO:0004657;GO:0044424;GO:0043227;GO:0031406;GO:0071704;GO:0006537;GO:0005743;GO:0009063;GO:0007165;GO:0051716;GO:0046700;GO:0033554;GO:0043168;GO:0000166;GO:0019752;GO:0006082;GO:0016645;GO:…	K00318	49TJ1	E	sp|O43272|PROD_HUMAN Proline dehydrogenase 1, mitochondrial OS=Homo sapiens OX=9606 GN=PRODH PE=1 SV=3	XP_039514247.1 proline dehydrogenase 1, mitochondrial isoform X2 [Pimephales promelas]	GO:0008631//intrinsic apoptotic signaling pathway in response to oxidative stress;GO:1901566//organonitrogen compound biosynthetic process;GO:1901605//alpha-amino acid metabolic process;GO:0006560//proline metabolic process;GO:0009628//response to abiotic stimulus;GO:0008150//biological_process;GO:0009058//biosynthetic process;GO:0010942//positive regulation of cell death;GO:0023052//signaling;GO…	GO:0043233//organelle lumen;GO:0005739//mitochondrion;GO:0016020//membrane;GO:0044424//obsolete intracellular part;GO:0043227//membrane-bounded organelle;GO:0005743//mitochondrial inner membrane;GO:0044429//obsolete mitochondrial part;GO:0031966//mitochondrial membrane;GO:0019866//organelle inner membrane;GO:0031090//organelle membrane;GO:0031975//envelope;GO:0005759//mitochondrial matrix;GO:0070…	GO:0071949//FAD binding;GO:0036094//small molecule binding;GO:0004657//proline dehydrogenase activity;GO:0031406//carboxylic acid binding;GO:0043168//anion binding;GO:0000166//nucleotide binding;GO:0016645//oxidoreductase activity, acting on the CH-NH group of donors;GO:0043167//ion binding;GO:0050660//flavin adenine dinucleotide binding;GO:0048037//obsolete cofactor binding;GO:0003824//catalytic…	ko00330(Arginine and proline metabolism)
CAFS_HM_G_00053587	121.314	51.4928	191.135	3.71188	1.89215	2.1341e-16	LG21	13847627	13849586	+	759	CAFS_HM_G_00053587	GO:0071392;GO:0006110;GO:0048584;GO:1903579;GO:0000981;GO:0044260;GO:0051254;GO:0009611;GO:0071241;GO:0009893;GO:0009892;GO:0050794;GO:2001170;GO:0097159;GO:0042325;GO:2000112;GO:0010564;GO:0043470;GO:0044422;GO:0043565;GO:0032501;GO:0043226;GO:1901360;GO:0032870;GO:0034097;GO:0042060;GO:0009888;GO:0003690;GO:0031099;GO:0044057;GO:0070013;GO:0005488;GO:0008152;GO:0031974;GO:0014706;GO:0019438;GO:…	K18483	4A12D	K	sp|P15173|MYOG_HUMAN Myogenin OS=Homo sapiens OX=9606 GN=MYOG PE=1 SV=2	AFL56778.1 MyoG [Ctenopharyngodon idella]	GO:0071392//cellular response to estradiol stimulus;GO:0006110//regulation of glycolytic process;GO:0048584//positive regulation of response to stimulus;GO:1903579//negative regulation of ATP metabolic process;GO:0044260//cellular macromolecule metabolic process;GO:0051254//positive regulation of RNA metabolic process;GO:0009611//response to wounding;GO:0071241//cellular response to inorganic sub…	GO:0044422//obsolete organelle part;GO:0043226//organelle;GO:0070013//intracellular organelle lumen;GO:0031974//membrane-enclosed lumen;GO:0005623//obsolete cell;GO:0005622//intracellular anatomical structure;GO:0032991//protein-containing complex;GO:0043231//intracellular membrane-bounded organelle;GO:0005575//cellular_component;GO:0044464//obsolete cell part;GO:0043229//intracellular organelle;…	GO:0000981//DNA-binding transcription factor activity, RNA polymerase II-specific;GO:0097159//organic cyclic compound binding;GO:0043565//sequence-specific DNA binding;GO:0003690//double-stranded DNA binding;GO:0005488//binding;GO:0003676//nucleic acid binding;GO:0003700//DNA-binding transcription factor activity;GO:0003674//molecular_function;GO:0003705//DNA-binding transcription factor activity…	-
CAFS_HM_G_00019138	410.365	263.064	557.666	2.11988	1.08399	3.77275e-16	LG12	19037612	19040756	+	3052	CAFS_HM_G_00019138	GO:0019932;GO:0048522;GO:0009746;GO:0009889;GO:1901363;GO:1901362;GO:0010557;GO:0034641;GO:0009891;GO:0009914;GO:0050896;GO:0006807;GO:0046982;GO:0000987;GO:0045893;GO:0046983;GO:1990837;GO:0000977;GO:0010628;GO:0006357;GO:0032940;GO:0005634;GO:0051173;GO:0015031;GO:0065007;GO:0007154;GO:0003677;GO:0007165;GO:0034645;GO:0051716;GO:0000978;GO:0019219;GO:0034654;GO:0001228;GO:0031326;GO:0000982;GO:…	K07595	49TB3	K	sp|A3KMR8|MAFA_DANRE Transcription factor MafAa OS=Danio rerio OX=7955 GN=mafaa PE=2 SV=1	ROL55488.1 Transcription factor MafA [Anabarilius grahami]	GO:0019932//second-messenger-mediated signaling;GO:0048522//positive regulation of cellular process;GO:0009746//response to hexose;GO:0009889//regulation of biosynthetic process;GO:1901362//organic cyclic compound biosynthetic process;GO:0010557//positive regulation of macromolecule biosynthetic process;GO:0034641//cellular nitrogen compound metabolic process;GO:0009891//positive regulation of bi…	GO:0005634//nucleus;GO:0044424//obsolete intracellular part;GO:0043227//membrane-bounded organelle;GO:0043229//intracellular organelle;GO:0044464//obsolete cell part;GO:0005575//cellular_component;GO:0005622//intracellular anatomical structure;GO:0005623//obsolete cell;GO:0043231//intracellular membrane-bounded organelle;GO:0043226//organelle;	GO:1901363//heterocyclic compound binding;GO:0046982//protein heterodimerization activity;GO:0000987//cis-regulatory region sequence-specific DNA binding;GO:0046983//protein dimerization activity;GO:1990837//sequence-specific double-stranded DNA binding;GO:0000977//RNA polymerase II transcription regulatory region sequence-specific DNA binding;GO:0003677//DNA binding;GO:0000978//RNA polymerase II…	-
CAFS_HM_G_00082901	1103.26	397.443	1809.07	4.55177	2.18643	4.52705e-16	LG7	21107260	21108270	+	484	CAFS_HM_G_00082901	-	-	4A47R	-	-	NP_001373348.1 uncharacterized protein LOC101883708 precursor [Danio rerio]	-	-	-	-
CAFS_HM_G_00035217	56.1775	13.4292	98.9257	7.36645	2.88097	6.00021e-16	LG17	10700738	10702409	+	1373	CAFS_HM_G_00035217	GO:0061035;GO:0001501;GO:0048468;GO:0048729;GO:0048856;GO:0044424;GO:0050793;GO:0048598;GO:0051253;GO:0051252;GO:0043233;GO:1903508;GO:0045944;GO:0048731;GO:0032774;GO:1902680;GO:0048869;GO:0044271;GO:0031325;GO:0048513;GO:0008150;GO:1903507;GO:1990837;GO:0001708;GO:0031324;GO:1901362;GO:1901363;GO:0032502;GO:0032330;GO:0090596;GO:0009891;GO:0001707;GO:0032331;GO:0009890;GO:0000982;GO:0060429;GO:…	K09995	49QJY	K	sp|P70061|NKX32_XENLA Homeobox protein Nkx-3.2 OS=Xenopus laevis OX=8355 GN=nkx3-2 PE=2 SV=1	NP_835233.1 homeobox protein Nkx-3.2 [Danio rerio] &gt;AAI62289.1 NK3 homeobox 2 [Danio rerio] &gt;AAI62299.1 NK3 homeobox 2 [Danio rerio] &gt;AAO33928.1 bagpipe homeobox transcription factor Bapx1 [Danio rerio]	GO:0061035//regulation of cartilage development;GO:0001501//skeletal system development;GO:0048468//cell development;GO:0048729//tissue morphogenesis;GO:0048856//anatomical structure development;GO:0050793//regulation of developmental process;GO:0048598//embryonic morphogenesis;GO:0051253//negative regulation of RNA metabolic process;GO:0051252//regulation of RNA metabolic process;GO:1903508//pos…	GO:0044424//obsolete intracellular part;GO:0043233//organelle lumen;GO:0005634//nucleus;GO:0031981//nuclear lumen;GO:0044428//obsolete nuclear part;GO:0044446//obsolete intracellular organelle part;GO:0043227//membrane-bounded organelle;GO:0070013//intracellular organelle lumen;GO:0043226//organelle;GO:0044422//obsolete organelle part;GO:0005654//nucleoplasm;GO:0043229//intracellular organelle;GO…	GO:1990837//sequence-specific double-stranded DNA binding;GO:1901363//heterocyclic compound binding;GO:0000982//DNA-binding transcription factor activity, RNA polymerase II-specific;GO:0000978//RNA polymerase II cis-regulatory region sequence-specific DNA binding;GO:0000977//RNA polymerase II transcription regulatory region sequence-specific DNA binding;GO:0001227//DNA-binding transcription repre…	-
CAFS_HM_G_00063101	151.02	72.8085	229.231	3.14841	1.65462	9.94088e-16	LG24	23304956	23315147	+	2899	CAFS_HM_G_00063101	GO:0043229;GO:0044422;GO:0044424;GO:0044464;GO:0005575;GO:0005634;GO:0043227;GO:0031974;GO:0043226;GO:0044428;GO:0044446;GO:0005623;GO:0031981;GO:0043233;GO:0005622;GO:0005654;GO:0043231;GO:0070013	-	49Z68	S	sp|O00534|VMA5A_HUMAN von Willebrand factor A domain-containing protein 5A OS=Homo sapiens OX=9606 GN=VWA5A PE=1 SV=2	ROJ42697.1 von Willebrand factor A domain-containing protein 5A [Anabarilius grahami]	-	GO:0043229//intracellular organelle;GO:0044422//obsolete organelle part;GO:0044424//obsolete intracellular part;GO:0044464//obsolete cell part;GO:0005575//cellular_component;GO:0005634//nucleus;GO:0043227//membrane-bounded organelle;GO:0031974//membrane-enclosed lumen;GO:0043226//organelle;GO:0044428//obsolete nuclear part;GO:0044446//obsolete intracellular organelle part;GO:0005623//obsolete cel…	-	-
CAFS_HM_G_00025129	241.313	138.278	344.347	2.49025	1.31629	2.19477e-15	LG14	25737907	25740955	+	2401	CAFS_HM_G_00025129	GO:0031410;GO:0044422;GO:0044770;GO:0032501;GO:0044424;GO:0005730;GO:0050794;GO:0030900;GO:0044237;GO:0043227;GO:0043226;GO:1901135;GO:0007399;GO:0071704;GO:0048856;GO:0044249;GO:0007420;GO:0043170;GO:0007417;GO:0048518;GO:0031981;GO:0044238;GO:0043228;GO:0022008;GO:0044839;GO:1901564;GO:0006915;GO:0070013;GO:1901576;GO:0008150;GO:0048513;GO:0048731;GO:0010942;GO:0009058;GO:0021879;GO:0030182;GO:…	-	4A40C	T	sp|Q9QZA1|PHLA1_RAT Pleckstrin homology-like domain family A member 1 OS=Rattus norvegicus OX=10116 GN=Phlda1 PE=2 SV=2	ROL52646.1 Pleckstrin homology-like domain family A member 1 [Anabarilius grahami]	GO:0044770//cell cycle phase transition;GO:0032501//multicellular organismal process;GO:0050794//regulation of cellular process;GO:0030900//forebrain development;GO:0044237//cellular metabolic process;GO:1901135//carbohydrate derivative metabolic process;GO:0007399//nervous system development;GO:0071704//organic substance metabolic process;GO:0048856//anatomical structure development;GO:0044249//…	GO:0031410//cytoplasmic vesicle;GO:0044422//obsolete organelle part;GO:0044424//obsolete intracellular part;GO:0005730//nucleolus;GO:0043227//membrane-bounded organelle;GO:0043226//organelle;GO:0031981//nuclear lumen;GO:0043228//non-membrane-bounded organelle;GO:0070013//intracellular organelle lumen;GO:0044428//obsolete nuclear part;GO:0043233//organelle lumen;GO:0043232//intracellular non-membr…	-	-
CAFS_HM_G_00061377	335.591	189.33	481.852	2.54504	1.34769	2.74303e-15	LG23	17192731	17203975	+	2675	CAFS_HM_G_00061377	GO:0003674;GO:0006338;GO:0046483;GO:0032504;GO:0044464;GO:0005575;GO:0050789;GO:0015630;GO:0043229;GO:0044444;GO:0022414;GO:0045995;GO:0005703;GO:0031298;GO:0030154;GO:0002164;GO:0006323;GO:0006996;GO:0006259;GO:0031974;GO:0008152;GO:0005737;GO:0003676;GO:0090304;GO:0032991;GO:0043231;GO:0009987;GO:0019953;GO:0009059;GO:0006139;GO:0003917;GO:0005623;GO:0005622;GO:0044446;GO:0044249;GO:0043226;GO:…	K03163	4A6QK	L	sp|P11387|TOP1_HUMAN DNA topoisomerase 1 OS=Homo sapiens OX=9606 GN=TOP1 PE=1 SV=2	KAF4095492.1 hypothetical protein G5714_023095 [Onychostoma macrolepis]	GO:0006338//chromatin remodeling;GO:0046483//heterocycle metabolic process;GO:0032504//multicellular organism reproduction;GO:0050789//regulation of biological process;GO:0022414//reproductive process;GO:0045995//regulation of embryonic development;GO:0030154//cell differentiation;GO:0002164//larval development;GO:0006323//DNA packaging;GO:0006996//organelle organization;GO:0006259//DNA metabolic…	GO:0044464//obsolete cell part;GO:0005575//cellular_component;GO:0015630//microtubule cytoskeleton;GO:0043229//intracellular organelle;GO:0044444//obsolete cytoplasmic part;GO:0005703//polytene chromosome puff;GO:0031298//replication fork protection complex;GO:0031974//membrane-enclosed lumen;GO:0005737//cytoplasm;GO:0032991//protein-containing complex;GO:0043231//intracellular membrane-bounded o…	GO:0003674//molecular_function;GO:0003676//nucleic acid binding;GO:0003917//DNA topoisomerase type I (single strand cut, ATP-independent) activity;GO:0097159//organic cyclic compound binding;GO:0005488//binding;GO:1901363//heterocyclic compound binding;GO:0003824//catalytic activity;GO:0003677//DNA binding;GO:0003916//DNA topoisomerase activity;GO:0140097//catalytic activity, acting on DNA;GO:001…	-
CAFS_HM_G_00036966	331.36	208.036	454.684	2.1856	1.12803	5.04672e-15	LG17	14974550	14993112	+	3576	CAFS_HM_G_00036966	GO:0098588;GO:0043169;GO:0006874;GO:0001786;GO:0005925;GO:0098662;GO:0015485;GO:0097517;GO:0005543;GO:0009653;GO:0044437;GO:0072341;GO:0090257;GO:0035374;GO:0060351;GO:0051179;GO:0016324;GO:0003779;GO:0060350;GO:0005773;GO:0061448;GO:0005509;GO:0030667;GO:0019001;GO:0044440;GO:0030055;GO:0043933;GO:1990351;GO:0005764;GO:0042470;GO:0042592;GO:0042802;GO:0030154;GO:0030054;GO:0042803;GO:0005765;GO:…	K17094	4A0SS	U	sp|P79134|ANXA6_BOVIN Annexin A6 OS=Bos taurus OX=9913 GN=ANXA6 PE=1 SV=2	XP_039505063.1 annexin A6 isoform X2 [Pimephales promelas] &gt;KAG1962430.1 annexin A4 [Pimephales promelas]	GO:0006874//cellular calcium ion homeostasis;GO:0098662//inorganic cation transmembrane transport;GO:0009653//anatomical structure morphogenesis;GO:0090257//regulation of muscle system process;GO:0060351//cartilage development involved in endochondral bone morphogenesis;GO:0051179//localization;GO:0060350//endochondral bone morphogenesis;GO:0061448//connective tissue development;GO:0043933//prote…	GO:0098588//bounding membrane of organelle;GO:0005925//focal adhesion;GO:0097517//contractile actin filament bundle;GO:0044437//obsolete vacuolar part;GO:0016324//apical plasma membrane;GO:0005773//vacuole;GO:0030667//secretory granule membrane;GO:0044440//obsolete endosomal part;GO:0030055//cell-substrate junction;GO:1990351//transporter complex;GO:0005764//lysosome;GO:0042470//melanosome;GO:003…	GO:0043169//cation binding;GO:0001786//phosphatidylserine binding;GO:0015485//cholesterol binding;GO:0005543//phospholipid binding;GO:0072341//modified amino acid binding;GO:0035374//chondroitin sulfate binding;GO:0003779//actin binding;GO:0005509//calcium ion binding;GO:0019001//guanyl nucleotide binding;GO:0042802//identical protein binding;GO:0042803//protein homodimerization activity;GO:00325…	-
CAFS_HM_G_00078126	122.35	54.8581	189.843	3.46061	1.79103	5.38591e-15	LG5	34064618	34069866	+	807	CAFS_HM_G_00078126	-	K12749	49S89	Z	sp|P12829|MYL4_HUMAN Myosin light chain 4 OS=Homo sapiens OX=9606 GN=MYL4 PE=1 SV=3	KAA0718832.1 Myosin light chain 4 [Triplophysa tibetana]	-	-	-	ko04371(Apelin signaling pathway);ko04261(Adrenergic signaling in cardiomyocytes);ko04260(Cardiac muscle contraction)
CAFS_HM_G_00073461	84.9626	30.907	139.018	4.49795	2.16927	7.13232e-15	LG4	33732862	33736149	+	834	CAFS_HM_G_00073461	GO:0050794;GO:0009892;GO:0097159;GO:0040011;GO:0009893;GO:2000113;GO:0043565;GO:0032501;GO:0009887;GO:2000112;GO:0007612;GO:0007444;GO:0043226;GO:0046660;GO:0007365;GO:0003690;GO:0031175;GO:0009888;GO:0000904;GO:0002165;GO:0009954;GO:0006915;GO:0035295;GO:0022008;GO:0120039;GO:0005488;GO:0042330;GO:0048646;GO:0035224;GO:0030182;GO:0035290;GO:0048568;GO:0010629;GO:0009791;GO:0051254;GO:0043523;GO:…	K09319	49QNT	K	sp|Q05925|HME1_HUMAN Homeobox protein engrailed-1 OS=Homo sapiens OX=9606 GN=EN1 PE=3 SV=3	XP_039513405.1 homeobox protein engrailed-1b isoform X1 [Pimephales promelas]	GO:0050794//regulation of cellular process;GO:0009892//negative regulation of metabolic process;GO:0040011//locomotion;GO:0009893//positive regulation of metabolic process;GO:2000113//negative regulation of cellular macromolecule biosynthetic process;GO:0032501//multicellular organismal process;GO:0009887//animal organ morphogenesis;GO:2000112//regulation of cellular macromolecule biosynthetic pr…	GO:0043226//organelle;GO:0005575//cellular_component;GO:0044464//obsolete cell part;GO:0043229//intracellular organelle;GO:0005622//intracellular anatomical structure;GO:0005623//obsolete cell;GO:0043231//intracellular membrane-bounded organelle;GO:0043227//membrane-bounded organelle;GO:0016020//membrane;GO:0044424//obsolete intracellular part;GO:0005634//nucleus;	GO:0097159//organic cyclic compound binding;GO:0043565//sequence-specific DNA binding;GO:0003690//double-stranded DNA binding;GO:0005488//binding;GO:0000981//DNA-binding transcription factor activity, RNA polymerase II-specific;GO:0000980//RNA polymerase II cis-regulatory region sequence-specific DNA binding;GO:0003674//molecular_function;GO:0003676//nucleic acid binding;GO:0003700//DNA-binding t…	ko04341(Hedgehog signaling pathway - fly)
CAFS_HM_G_00036375	125.203	57.3439	193.062	3.36675	1.75136	9.53345e-15	LG17	1430174	1439223	+	1447	CAFS_HM_G_00036375	GO:0006464;GO:0044444;GO:0019787;GO:1901564;GO:0032446;GO:0044238;GO:0006807;GO:0036211;GO:0044267;GO:0061659;GO:0043170;GO:0003674;GO:0071704;GO:0004842;GO:0061630;GO:0005829;GO:0044237;GO:0003824;GO:0044464;GO:0005575;GO:0019538;GO:0044424;GO:0009987;GO:1902494;GO:0032991;GO:0016567;GO:0005622;GO:0000151;GO:0043412;GO:0005623;GO:0140096;GO:0044260;GO:0016740;GO:0043687;GO:0008152;GO:1990234;GO:…	K10334	49RUU	S	sp|Q9D738|ASB12_MOUSE Ankyrin repeat and SOCS box protein 12 OS=Mus musculus OX=10090 GN=Asb12 PE=2 SV=1	KAG1940217.1 ankyrin repeat and SOCS box protein [Pimephales promelas] &gt;KAG1940218.1 ankyrin repeat and SOCS box protein [Pimephales promelas]	GO:0006464//cellular protein modification process;GO:1901564//organonitrogen compound metabolic process;GO:0032446//protein modification by small protein conjugation;GO:0044238//primary metabolic process;GO:0006807//nitrogen compound metabolic process;GO:0036211//protein modification process;GO:0044267//cellular protein metabolic process;GO:0043170//macromolecule metabolic process;GO:0071704//org…	GO:0044444//obsolete cytoplasmic part;GO:0005829//cytosol;GO:0044464//obsolete cell part;GO:0005575//cellular_component;GO:0044424//obsolete intracellular part;GO:1902494//catalytic complex;GO:0032991//protein-containing complex;GO:0005622//intracellular anatomical structure;GO:0000151//ubiquitin ligase complex;GO:0005623//obsolete cell;GO:1990234//transferase complex;GO:0005737//cytoplasm;	GO:0019787//ubiquitin-like protein transferase activity;GO:0061659//ubiquitin-like protein ligase activity;GO:0003674//molecular_function;GO:0004842//ubiquitin-protein transferase activity;GO:0061630//ubiquitin protein ligase activity;GO:0003824//catalytic activity;GO:0140096//catalytic activity, acting on a protein;GO:0016740//transferase activity;	-
CAFS_HM_G_00011234	151.32	74.9078	227.732	3.04017	1.60415	1.04437e-14	LG10	13070712	13076618	+	3197	CAFS_HM_G_00011234	GO:0044446;GO:0005515;GO:0140110;GO:0031327;GO:0019222;GO:0045934;GO:0042221;GO:0006139;GO:0046683;GO:0010033;GO:1901654;GO:0031328;GO:0000976;GO:0044212;GO:0010604;GO:0032570;GO:0097305;GO:0050789;GO:0046483;GO:0051412;GO:0070887;GO:0006355;GO:0044428;GO:0009719;GO:1901576;GO:0051171;GO:0060359;GO:0010605;GO:1903506;GO:0001077;GO:0010468;GO:0044238;GO:0031981;GO:0014072;GO:0006366;GO:0010467;GO:…	K09029	49Q8X	K	sp|Q9TUB3|FOSB_CANLF Protein fosB OS=Canis lupus familiaris OX=9615 GN=FOSB PE=3 SV=1	XP_018924233.1 PREDICTED: protein fosB-like isoform X2 [Cyprinus carpio]	GO:0031327//negative regulation of cellular biosynthetic process;GO:0019222//regulation of metabolic process;GO:0045934//negative regulation of nucleobase-containing compound metabolic process;GO:0042221//response to chemical;GO:0006139//nucleobase-containing compound metabolic process;GO:0046683//response to organophosphorus;GO:0010033//response to organic substance;GO:1901654//response to keton…	GO:0044446//obsolete intracellular organelle part;GO:0044428//obsolete nuclear part;GO:0031981//nuclear lumen;GO:0005634//nucleus;GO:0043233//organelle lumen;GO:0044424//obsolete intracellular part;GO:0005622//intracellular anatomical structure;GO:0005623//obsolete cell;GO:0043231//intracellular membrane-bounded organelle;GO:0031974//membrane-enclosed lumen;GO:0005654//nucleoplasm;GO:0043229//int…	GO:0005515//protein binding;GO:0140110//transcription regulator activity;GO:0000976//transcription cis-regulatory region binding;GO:0044212//transcription cis-regulatory region binding;GO:0001077//DNA-binding transcription activator activity, RNA polymerase II-specific;GO:0001012//RNA polymerase II transcription regulatory region sequence-specific DNA binding;GO:0000978//RNA polymerase II cis-reg…	ko04657(IL-17 signaling pathway);ko04380(Osteoclast differentiation)
CAFS_HM_G_00059770	161.808	83.1492	240.468	2.892	1.53207	1.40226e-14	LG23	10384379	10393267	+	1843	CAFS_HM_G_00059770	GO:0022857;GO:0071944;GO:0022804;GO:0050896;GO:0006807;GO:0055086;GO:0034641;GO:1901362;GO:0042493;GO:0046496;GO:0006725;GO:0018130;GO:0071705;GO:0015101;GO:0008028;GO:0098590;GO:0019363;GO:0034654;GO:0044425;GO:0019362;GO:0015698;GO:0005452;GO:0005342;GO:0006796;GO:0090482;GO:0005887;GO:0005215;GO:0051188;GO:0098656;GO:0015718;GO:0034356;GO:0045177;GO:1901564;GO:0035461;GO:0044281;GO:0055085;GO:…	K08209	49T8X	S	sp|Q9Y226|S22AD_HUMAN Solute carrier family 22 member 13 OS=Homo sapiens OX=9606 GN=SLC22A13 PE=2 SV=2	ROK23386.1 Solute carrier family 22 member 13 [Anabarilius grahami]	GO:0050896//response to stimulus;GO:0006807//nitrogen compound metabolic process;GO:0055086//nucleobase-containing small molecule metabolic process;GO:0034641//cellular nitrogen compound metabolic process;GO:1901362//organic cyclic compound biosynthetic process;GO:0042493//response to xenobiotic stimulus;GO:0046496//nicotinamide nucleotide metabolic process;GO:0006725//cellular aromatic compound …	GO:0071944//cell periphery;GO:0098590//plasma membrane region;GO:0044425//obsolete membrane part;GO:0005887//integral component of plasma membrane;GO:0045177//apical part of cell;GO:0031224//intrinsic component of membrane;GO:0031226//intrinsic component of plasma membrane;GO:0016020//membrane;GO:0016021//integral component of membrane;GO:0044459//obsolete plasma membrane part;GO:0044464//obsolet…	GO:0022857//transmembrane transporter activity;GO:0022804//active transmembrane transporter activity;GO:0015101//organic cation transmembrane transporter activity;GO:0008028//monocarboxylic acid transmembrane transporter activity;GO:0005452//inorganic anion exchanger activity;GO:0005342//organic acid transmembrane transporter activity;GO:0090482//vitamin transmembrane transporter activity;GO:0005…	-
CAFS_HM_G_00025134	315.698	197.183	434.212	2.20207	1.13886	1.90267e-14	LG14	25791543	25798145	+	2237	CAFS_HM_G_00025134	GO:0006364;GO:0008150;GO:0003723;GO:0016072;GO:0044428;GO:0043233;GO:0043232;GO:0043226;GO:0006396;GO:1901360;GO:0071704;GO:0030684;GO:0044085;GO:0048856;GO:0010467;GO:0044422;GO:0044424;GO:0032501;GO:0005730;GO:0043227;GO:0097159;GO:0044237;GO:0005488;GO:0042254;GO:0005576;GO:0070013;GO:1990904;GO:0043170;GO:0031981;GO:0044238;GO:0043228;GO:0071840;GO:0022613;GO:0003676;GO:0005737;GO:0042274;GO:…	K06961	49T96	J	sp|Q8BGA5|KRR1_MOUSE KRR1 small subunit processome component homolog OS=Mus musculus OX=10090 GN=Krr1 PE=2 SV=1	XP_039516718.1 KRR1 small subunit processome component homolog [Pimephales promelas]	GO:0006364//rRNA processing;GO:0008150//biological_process;GO:0016072//rRNA metabolic process;GO:0006396//RNA processing;GO:1901360//organic cyclic compound metabolic process;GO:0071704//organic substance metabolic process;GO:0044085//cellular component biogenesis;GO:0048856//anatomical structure development;GO:0010467//gene expression;GO:0032501//multicellular organismal process;GO:0044237//cell…	GO:0044428//obsolete nuclear part;GO:0043233//organelle lumen;GO:0043232//intracellular non-membrane-bounded organelle;GO:0043226//organelle;GO:0030684//preribosome;GO:0044422//obsolete organelle part;GO:0044424//obsolete intracellular part;GO:0005730//nucleolus;GO:0043227//membrane-bounded organelle;GO:0005576//extracellular region;GO:0070013//intracellular organelle lumen;GO:1990904//ribonucleo…	GO:0003723//RNA binding;GO:0097159//organic cyclic compound binding;GO:0005488//binding;GO:0003676//nucleic acid binding;GO:1901363//heterocyclic compound binding;GO:0003674//molecular_function;	-
CAFS_HM_G_00032591	612.463	399.055	825.871	2.06957	1.04933	2.31739e-14	LG16	27458761	27461131	+	1331	CAFS_HM_G_00032591	GO:0005515;GO:0031100;GO:0019222;GO:0042221;GO:0016032;GO:0030855;GO:0010033;GO:0031328;GO:0042802;GO:0030154;GO:0031349;GO:0051246;GO:0033036;GO:0010604;GO:0023051;GO:0015833;GO:0002221;GO:1901222;GO:1902531;GO:0031594;GO:0032101;GO:0006355;GO:0002758;GO:0043330;GO:0042127;GO:0051090;GO:0072594;GO:0043331;GO:0009653;GO:0005048;GO:0033365;GO:0002757;GO:0043069;GO:0051649;GO:0007292;GO:0071222;GO:…	K04734	49WIT	S	sp|P25963|IKBA_HUMAN NF-kappa-B inhibitor alpha OS=Homo sapiens OX=9606 GN=NFKBIA PE=1 SV=1	AHV91026.1 IkBa [Ctenopharyngodon idella]	GO:0031100//animal organ regeneration;GO:0019222//regulation of metabolic process;GO:0042221//response to chemical;GO:0016032//viral process;GO:0030855//epithelial cell differentiation;GO:0010033//response to organic substance;GO:0031328//positive regulation of cellular biosynthetic process;GO:0030154//cell differentiation;GO:0031349//positive regulation of defense response;GO:0051246//regulation…	GO:0031594//neuromuscular junction;GO:0005634//nucleus;GO:0005737//cytoplasm;GO:0005886//plasma membrane;GO:0043229//intracellular organelle;GO:0005575//cellular_component;GO:0044464//obsolete cell part;GO:0033256//I-kappaB/NF-kappaB complex;GO:0071944//cell periphery;GO:0016020//membrane;GO:0043227//membrane-bounded organelle;GO:0044444//obsolete cytoplasmic part;GO:0005829//cytosol;GO:0045202//…	GO:0005515//protein binding;GO:0042802//identical protein binding;GO:0005048//signal sequence binding;GO:0044389//ubiquitin-like protein ligase binding;GO:0042277//peptide binding;GO:0003674//molecular_function;GO:0008139//nuclear localization sequence binding;GO:0005488//binding;GO:0051059//NF-kappaB binding;GO:0031072//heat shock protein binding;GO:0044877//protein-containing complex binding;GO…	ko04926(Relaxin signaling pathway);ko04920(Adipocytokine signaling pathway);ko04722(Neurotrophin signaling pathway);ko04668(TNF signaling pathway);ko04662(B cell receptor signaling pathway);ko04660(T cell receptor signaling pathway);ko04659(Th17 cell differentiation);ko04658(Th1 and Th2 cell differentiation);ko04657(IL-17 signaling pathway);ko04625(C-type lectin receptor signaling pathway);ko0462…
CAFS_HM_G_00061797	6873.25	3947.66	9798.84	2.48219	1.31161	2.98436e-14	LG24	2181302	2203771	+	8630	CAFS_HM_G_00061797	GO:0005829;GO:0003674;GO:0034330;GO:0043229;GO:0097485;GO:0044464;GO:0005884;GO:0005575;GO:0050789;GO:0061038;GO:0022414;GO:0044444;GO:0120036;GO:0007015;GO:0042802;GO:0006996;GO:0030154;GO:0005886;GO:0016528;GO:0006935;GO:0005737;GO:0007010;GO:0048608;GO:0009605;GO:0042221;GO:0034329;GO:0009987;GO:0061458;GO:0005515;GO:0044446;GO:0061061;GO:0032989;GO:0032990;GO:0015629;GO:0005622;GO:0005623;GO:…	K04437	4A0NB	Z	sp|D3ZHA0|FLNC_RAT Filamin-C OS=Rattus norvegicus OX=10116 GN=Flnc PE=1 SV=1	ROL45089.1 Filamin-C [Anabarilius grahami]	GO:0034330//cell junction organization;GO:0097485//neuron projection guidance;GO:0050789//regulation of biological process;GO:0061038//uterus morphogenesis;GO:0022414//reproductive process;GO:0120036//plasma membrane bounded cell projection organization;GO:0007015//actin filament organization;GO:0006996//organelle organization;GO:0030154//cell differentiation;GO:0006935//chemotaxis;GO:0007010//cy…	GO:0005829//cytosol;GO:0043229//intracellular organelle;GO:0044464//obsolete cell part;GO:0005884//actin filament;GO:0005575//cellular_component;GO:0044444//obsolete cytoplasmic part;GO:0005886//plasma membrane;GO:0016528//sarcoplasm;GO:0005737//cytoplasm;GO:0044446//obsolete intracellular organelle part;GO:0015629//actin cytoskeleton;GO:0005622//intracellular anatomical structure;GO:0005623//obs…	GO:0003674//molecular_function;GO:0042802//identical protein binding;GO:0005515//protein binding;GO:0003779//actin binding;GO:0005488//binding;GO:0051015//actin filament binding;GO:0030506//ankyrin binding;GO:0008092//cytoskeletal protein binding;GO:0044877//protein-containing complex binding;	ko04510(Focal adhesion);ko04010(MAPK signaling pathway)
CAFS_HM_G_00053649	317.52	200.03	435.011	2.17473	1.12083	3.01167e-14	LG21	15375698	15400275	+	3270	CAFS_HM_G_00053649	-	K03462	49XT8	H	sp|Q80Z29|NAMPT_RAT Nicotinamide phosphoribosyltransferase OS=Rattus norvegicus OX=10116 GN=Nampt PE=1 SV=1	XP_026077192.1 nicotinamide phosphoribosyltransferase-like [Carassius auratus]	-	-	-	ko04621(NOD-like receptor signaling pathway);ko00760(Nicotinate and nicotinamide metabolism)
CAFS_HM_G_00014424	680.064	339.036	1021.09	3.01175	1.5906	5.5112e-14	LG11	3781163	3790861	+	2319	CAFS_HM_G_00014424	-	-	48WKF	O	sp|P25785|TIMP2_MOUSE Metalloproteinase inhibitor 2 OS=Mus musculus OX=10090 GN=Timp2 PE=1 SV=2	ROL45706.1 Metalloproteinase inhibitor 2 [Anabarilius grahami]	-	-	-	-
CAFS_HM_G_00016829	358.249	234.958	481.541	2.04947	1.03525	9.35964e-14	LG12	9968938	9984883	+	3723	CAFS_HM_G_00016829	GO:0046474;GO:0051716;GO:0033554;GO:0009062;GO:0090287;GO:0006631;GO:0031667;GO:0006998;GO:0044425;GO:0019219;GO:0031326;GO:0051235;GO:0060429;GO:0009792;GO:0061024;GO:0019752;GO:0006082;GO:0035114;GO:0090288;GO:0051276;GO:0046463;GO:0006997;GO:0005634;GO:0031668;GO:0006357;GO:0007154;GO:0010256;GO:0031468;GO:0090101;GO:0050896;GO:0006639;GO:0070727;GO:0044248;GO:0003713;GO:0005789;GO:0003712;GO:…	K15728	49PW8	IN	sp|Q92539|LPIN2_HUMAN Phosphatidate phosphatase LPIN2 OS=Homo sapiens OX=9606 GN=LPIN2 PE=1 SV=1	KAF4111808.1 hypothetical protein G5714_006603 [Onychostoma macrolepis]	GO:0046474//glycerophospholipid biosynthetic process;GO:0051716//cellular response to stimulus;GO:0033554//cellular response to stress;GO:0009062//fatty acid catabolic process;GO:0090287//regulation of cellular response to growth factor stimulus;GO:0006631//fatty acid metabolic process;GO:0031667//response to nutrient levels;GO:0006998//nuclear envelope organization;GO:0019219//regulation of nucl…	GO:0044425//obsolete membrane part;GO:0005634//nucleus;GO:0005789//endoplasmic reticulum membrane;GO:0044421//obsolete extracellular region part;GO:0042175//nuclear outer membrane-endoplasmic reticulum membrane network;GO:0043233//organelle lumen;GO:0005635//nuclear envelope;GO:0044424//obsolete intracellular part;GO:0044446//obsolete intracellular organelle part;GO:0045171//intercellular bridge;…	GO:0003713//transcription coactivator activity;GO:0003712//transcription coregulator activity;GO:0140110//transcription regulator activity;GO:0016791//phosphatase activity;GO:0003824//catalytic activity;GO:0016788//hydrolase activity, acting on ester bonds;GO:0016787//hydrolase activity;GO:0008195//phosphatidate phosphatase activity;GO:0042578//phosphoric ester hydrolase activity;GO:0003674//mole…	ko04150(mTOR signaling pathway);ko00564(Glycerophospholipid metabolism);ko00561(Glycerolipid metabolism)
CAFS_HM_G_00054334	101.203	19.1973	183.209	9.54348	3.25452	1.24178e-13	LG21	94629	122511	+	1500	CAFS_HM_G_00054334	-	K17594	49TZM	Z	sp|Q6RFY2|PHAR3_RAT Phosphatase and actin regulator 3 OS=Rattus norvegicus OX=10116 GN=Phactr3 PE=1 SV=1	ROL42467.1 Phosphatase and actin regulator 3 [Anabarilius grahami]	-	-	-	-
CAFS_HM_G_00043894	483.237	260.338	706.135	2.71238	1.43956	2.58626e-13	LG19	17053423	17056211	+	777	CAFS_HM_G_00043894	GO:0010033;GO:0005887;GO:0006833;GO:0005215;GO:0015718;GO:0005372;GO:1901699;GO:0046942;GO:0005886;GO:0010876;GO:0015267;GO:0005622;GO:0043025;GO:0022838;GO:0005623;GO:0044425;GO:0046717;GO:0051716;GO:0015849;GO:0043231;GO:0009987;GO:0046683;GO:0015721;GO:0015250;GO:0098590;GO:0042221;GO:0044464;GO:0005575;GO:0043229;GO:0097458;GO:0003674;GO:0071310;GO:0070887;GO:0042044;GO:0044459;GO:0050896;GO:…	K09869	4A54C	G	sp|P56405|AQP8_RAT Aquaporin-8 OS=Rattus norvegicus OX=10116 GN=Aqp8 PE=2 SV=1	ATX74161.1 aqp8 [Gobiocypris rarus]	GO:0010033//response to organic substance;GO:0006833//water transport;GO:0015718//monocarboxylic acid transport;GO:1901699//cellular response to nitrogen compound;GO:0046942//carboxylic acid transport;GO:0010876//lipid localization;GO:0046717//acid secretion;GO:0051716//cellular response to stimulus;GO:0015849//organic acid transport;GO:0009987//cellular process;GO:0046683//response to organophos…	GO:0005887//integral component of plasma membrane;GO:0005886//plasma membrane;GO:0005622//intracellular anatomical structure;GO:0043025//neuronal cell body;GO:0005623//obsolete cell;GO:0044425//obsolete membrane part;GO:0043231//intracellular membrane-bounded organelle;GO:0098590//plasma membrane region;GO:0044464//obsolete cell part;GO:0005575//cellular_component;GO:0043229//intracellular organe…	GO:0005215//transporter activity;GO:0005372//water transmembrane transporter activity;GO:0015267//channel activity;GO:0022838//channel activity;GO:0015250//water channel activity;GO:0003674//molecular_function;GO:0022803//passive transmembrane transporter activity;GO:0022857//transmembrane transporter activity;GO:0015318//inorganic molecular entity transmembrane transporter activity;	ko04976(Bile secretion)
CAFS_HM_G_00061070	183.843	102.481	265.206	2.58786	1.37176	2.74571e-13	LG23	10100020	10105473	+	3253	CAFS_HM_G_00061070	GO:0042692;GO:1902494;GO:0030036;GO:0032434;GO:0031430;GO:0043412;GO:0000151;GO:0065007;GO:0051173;GO:0071840;GO:0051172;GO:0031463;GO:1903050;GO:0006807;GO:0032436;GO:1903051;GO:0044267;GO:0032270;GO:2000026;GO:0016202;GO:0048634;GO:0048522;GO:0031674;GO:0048523;GO:0007275;GO:0055001;GO:0016567;GO:0007517;GO:0016020;GO:0005856;GO:0022607;GO:0033017;GO:0045214;GO:0030029;GO:0060538;GO:1903321;GO:…	K10473	49W0D	T	sp|E9QJ30|KL40B_DANRE Kelch-like protein 40b OS=Danio rerio OX=7955 GN=klhl40b PE=2 SV=1	ROK23372.1 Kelch-like protein 40b [Anabarilius grahami]	GO:0042692//muscle cell differentiation;GO:0030036//actin cytoskeleton organization;GO:0032434//regulation of proteasomal ubiquitin-dependent protein catabolic process;GO:0043412//macromolecule modification;GO:0065007//biological regulation;GO:0051173//positive regulation of nitrogen compound metabolic process;GO:0071840//cellular component organization or biogenesis;GO:0051172//negative regulati…	GO:1902494//catalytic complex;GO:0031430//M band;GO:0000151//ubiquitin ligase complex;GO:0031463//Cul3-RING ubiquitin ligase complex;GO:0031674//I band;GO:0016020//membrane;GO:0005856//cytoskeleton;GO:0033017//sarcoplasmic reticulum membrane;GO:0043228//non-membrane-bounded organelle;GO:0043227//membrane-bounded organelle;GO:0043231//intracellular membrane-bounded organelle;GO:0032991//protein-co…	-	-
CAFS_HM_G_00030144	318.698	204.601	432.795	2.11532	1.08087	3.99006e-13	LG15	16634370	16659716	+	2625	CAFS_HM_G_00030144	GO:0006725;GO:0016070;GO:0005634;GO:0090501;GO:0042273;GO:0002682;GO:0065007;GO:0000448;GO:0071840;GO:0042255;GO:0022613;GO:0051239;GO:0006807;GO:0034660;GO:0034622;GO:0022618;GO:0000463;GO:0065003;GO:0034641;GO:0043021;GO:0000479;GO:0043233;GO:0043232;GO:0016043;GO:0000027;GO:0008150;GO:0010646;GO:0022607;GO:0044452;GO:0030687;GO:0048583;GO:0051726;GO:0043228;GO:0043170;GO:0000470;GO:0044877;GO:…	K14824	49VD3	J	sp|A0JMQ0|BOP1_DANRE Ribosome biogenesis protein bop1 OS=Danio rerio OX=7955 GN=bop1 PE=2 SV=1	RXN15425.1 ribosome biogenesis BOP1 [Labeo rohita]	GO:0006725//cellular aromatic compound metabolic process;GO:0016070//RNA metabolic process;GO:0090501//RNA phosphodiester bond hydrolysis;GO:0042273//ribosomal large subunit biogenesis;GO:0002682//regulation of immune system process;GO:0065007//biological regulation;GO:0000448//cleavage in ITS2 between 5.8S rRNA and LSU-rRNA of tricistronic rRNA transcript (SSU-rRNA, 5.8S rRNA, LSU-rRNA);GO:00718…	GO:0005634//nucleus;GO:0043233//organelle lumen;GO:0043232//intracellular non-membrane-bounded organelle;GO:0044452//obsolete nucleolar part;GO:0030687//preribosome, large subunit precursor;GO:0043228//non-membrane-bounded organelle;GO:0043227//membrane-bounded organelle;GO:0044424//obsolete intracellular part;GO:0005730//nucleolus;GO:0005623//obsolete cell;GO:0005622//intracellular anatomical st…	GO:0043021//ribonucleoprotein complex binding;GO:0044877//protein-containing complex binding;GO:0003674//molecular_function;GO:0005488//binding;	-
CAFS_HM_G_00079159	398.651	220.652	576.651	2.61339	1.38592	4.05991e-13	LG6	17205733	17208537	+	1088	CAFS_HM_G_00079159	GO:1901363;GO:0032270;GO:0048522;GO:0017076;GO:0010952;GO:0044093;GO:0051082;GO:0050896;GO:0051173;GO:0065007;GO:0051247;GO:0043167;GO:0043067;GO:0006950;GO:0051336;GO:0044429;GO:0000166;GO:0051087;GO:0043168;GO:0043068;GO:0044424;GO:0030162;GO:0032559;GO:0043227;GO:0006458;GO:0046872;GO:0043085;GO:0032555;GO:0036094;GO:0006457;GO:0008144;GO:0048518;GO:2001056;GO:0032268;GO:0010942;GO:2000116;GO:…	K04078	4A47P	O	sp|P61603|CH10_BOVIN 10 kDa heat shock protein, mitochondrial OS=Bos taurus OX=9913 GN=HSPE1 PE=3 SV=2	KAG1959649.1 10 kDa heat shock protein, mitochondrial [Pimephales promelas]	GO:0032270//positive regulation of cellular protein metabolic process;GO:0048522//positive regulation of cellular process;GO:0010952//positive regulation of peptidase activity;GO:0044093//positive regulation of molecular function;GO:0050896//response to stimulus;GO:0051173//positive regulation of nitrogen compound metabolic process;GO:0065007//biological regulation;GO:0051247//positive regulation…	GO:0044429//obsolete mitochondrial part;GO:0044424//obsolete intracellular part;GO:0043227//membrane-bounded organelle;GO:0005739//mitochondrion;GO:0043233//organelle lumen;GO:0043229//intracellular organelle;GO:0005575//cellular_component;GO:0044464//obsolete cell part;GO:0044444//obsolete cytoplasmic part;GO:0005737//cytoplasm;GO:0031974//membrane-enclosed lumen;GO:0043231//intracellular membra…	GO:1901363//heterocyclic compound binding;GO:0017076//purine nucleotide binding;GO:0051082//unfolded protein binding;GO:0043167//ion binding;GO:0000166//nucleotide binding;GO:0051087//chaperone binding;GO:0043168//anion binding;GO:0032559//adenyl ribonucleotide binding;GO:0046872//metal ion binding;GO:0032555//purine ribonucleotide binding;GO:0036094//small molecule binding;GO:0008144//obsolete d…	-
CAFS_HM_G_00051183	435.169	285.496	584.842	2.04851	1.03458	4.89109e-13	LG20	3622398	3627675	+	3841	CAFS_HM_G_00051183	GO:0005737;GO:0043405;GO:0010033;GO:0051174;GO:0005886;GO:0051246;GO:0001932;GO:0001933;GO:0060255;GO:0019222;GO:0005623;GO:0043409;GO:0005622;GO:0051338;GO:0042221;GO:0009987;GO:0032269;GO:0071901;GO:0048519;GO:0071345;GO:0080090;GO:0044464;GO:0005575;GO:0050790;GO:0050789;GO:0044459;GO:0071900;GO:1902531;GO:0070887;GO:0001726;GO:0031323;GO:0045936;GO:0023051;GO:0042326;GO:0009966;GO:0048585;GO:…	K17385	4A1ZF	S	sp|A2VDU1|SPY4_BOVIN Protein sprouty homolog 4 OS=Bos taurus OX=9913 GN=SPRY4 PE=2 SV=1	XP_039506198.1 protein sprouty homolog 4 [Pimephales promelas]	GO:0043405//regulation of MAP kinase activity;GO:0010033//response to organic substance;GO:0051174//regulation of phosphorus metabolic process;GO:0051246//regulation of protein metabolic process;GO:0001932//regulation of protein phosphorylation;GO:0001933//negative regulation of protein phosphorylation;GO:0060255//regulation of macromolecule metabolic process;GO:0019222//regulation of metabolic p…	GO:0005737//cytoplasm;GO:0005886//plasma membrane;GO:0005623//obsolete cell;GO:0005622//intracellular anatomical structure;GO:0044464//obsolete cell part;GO:0005575//cellular_component;GO:0044459//obsolete plasma membrane part;GO:0001726//ruffle;GO:0031256//leading edge membrane;GO:0120025//plasma membrane bounded cell projection;GO:0044425//obsolete membrane part;GO:0098590//plasma membrane regi…	-	-
CAFS_HM_G_00013817	135.78	68.4058	203.154	2.96983	1.57038	5.35423e-13	LG11	24671679	24674702	+	1234	CAFS_HM_G_00013817	GO:0016020;GO:0009058;GO:0005739;GO:0008150;GO:1901576;GO:0042180;GO:0031090;GO:0042181;GO:0005743;GO:0044249;GO:1901663;GO:0006091;GO:0071704;GO:0043226;GO:0048039;GO:0043227;GO:0044237;GO:0009108;GO:0044422;GO:0044424;GO:0015980;GO:0006733;GO:0045333;GO:0005488;GO:0006732;GO:0044281;GO:0031975;GO:0055114;GO:0008152;GO:0044429;GO:0005737;GO:0051188;GO:0043231;GO:0009987;GO:0051186;GO:0005622;GO:…	K18588	49QUW	I	sp|Q6PBN4|CQ10X_DANRE Coenzyme Q-binding protein COQ10 homolog, mitochondrial OS=Danio rerio OX=7955 GN=zgc:73324 PE=2 SV=2	KTG00801.1 hypothetical protein cypCar_00030533 [Cyprinus carpio]	GO:0009058//biosynthetic process;GO:0008150//biological_process;GO:1901576//organic substance biosynthetic process;GO:0042180//cellular ketone metabolic process;GO:0042181//ketone biosynthetic process;GO:0044249//cellular biosynthetic process;GO:1901663//quinone biosynthetic process;GO:0006091//generation of precursor metabolites and energy;GO:0071704//organic substance metabolic process;GO:00442…	GO:0016020//membrane;GO:0005739//mitochondrion;GO:0031090//organelle membrane;GO:0005743//mitochondrial inner membrane;GO:0043226//organelle;GO:0043227//membrane-bounded organelle;GO:0044422//obsolete organelle part;GO:0044424//obsolete intracellular part;GO:0031975//envelope;GO:0044429//obsolete mitochondrial part;GO:0005737//cytoplasm;GO:0043231//intracellular membrane-bounded organelle;GO:0005…	GO:0048039//ubiquinone binding;GO:0005488//binding;GO:0003674//molecular_function;GO:0048037//obsolete cofactor binding;GO:0048038//quinone binding;	-
CAFS_HM_G_00061214	425.765	280.648	570.882	2.03416	1.02443	6.49231e-13	LG23	13301951	13350813	+	4037	CAFS_HM_G_00061214	GO:0072359;GO:0009416;GO:0002164;GO:0044451;GO:0050954;GO:0006259;GO:0031974;GO:0008152;GO:0014706;GO:0003676;GO:0045595;GO:0005737;GO:0016569;GO:0090304;GO:0009987;GO:0018205;GO:0019953;GO:0060562;GO:0048839;GO:0061061;GO:0003674;GO:0005575;GO:1901099;GO:0044464;GO:0042578;GO:2000027;GO:0010556;GO:0071697;GO:0043229;GO:0080090;GO:0097485;GO:0009966;GO:0048585;GO:0048754;GO:2001020;GO:0048707;GO:…	K15616	49QIU	K	sp|Q99502|EYA1_HUMAN Eyes absent homolog 1 OS=Homo sapiens OX=9606 GN=EYA1 PE=1 SV=2	XP_026056845.1 eyes absent homolog 1 isoform X1 [Carassius auratus]	GO:0072359//circulatory system development;GO:0009416//response to light stimulus;GO:0002164//larval development;GO:0050954//sensory perception of mechanical stimulus;GO:0006259//DNA metabolic process;GO:0008152//metabolic process;GO:0014706//striated muscle tissue development;GO:0045595//regulation of cell differentiation;GO:0016569//obsolete covalent chromatin modification;GO:0090304//nucleic a…	GO:0044451//obsolete nucleoplasm part;GO:0031974//membrane-enclosed lumen;GO:0005737//cytoplasm;GO:0005575//cellular_component;GO:0044464//obsolete cell part;GO:0043229//intracellular organelle;GO:0043227//membrane-bounded organelle;GO:0016604//nuclear body;GO:0044428//obsolete nuclear part;GO:0005634//nucleus;GO:0043233//organelle lumen;GO:0032993//protein-DNA complex;GO:0032991//protein-contain…	GO:0003676//nucleic acid binding;GO:0003674//molecular_function;GO:0042578//phosphoric ester hydrolase activity;GO:0030946//protein tyrosine phosphatase activity, metal-dependent;GO:0097159//organic cyclic compound binding;GO:0005488//binding;GO:0004725//protein tyrosine phosphatase activity;GO:0005515//protein binding;GO:1901363//heterocyclic compound binding;GO:0008134//transcription factor bin…	-
CAFS_HM_G_00059594	324.375	203.931	444.82	2.18122	1.12514	1.42611e-12	LG23	8257535	8258868	+	1334	CAFS_HM_G_00059594	GO:0006364;GO:0090502;GO:0030097;GO:0071428;GO:0051649;GO:0000469;GO:0016072;GO:0033365;GO:0005783;GO:0140014;GO:0006886;GO:0044428;GO:0002376;GO:0044085;GO:0012505;GO:0051179;GO:0043226;GO:0030684;GO:1901360;GO:0051641;GO:0071702;GO:0090305;GO:0000228;GO:0097159;GO:0044237;GO:0050794;GO:0000460;GO:0045184;GO:0033750;GO:0010467;GO:0051640;GO:0000070;GO:1902570;GO:0032501;GO:0044422;GO:0051656;GO:…	K14852	4A1BU	J	sp|Q9CYH6|RRS1_MOUSE Ribosome biogenesis regulatory protein homolog OS=Mus musculus OX=10090 GN=Rrs1 PE=1 SV=1	KAG1943919.1 ribosome biogenesis regulatory protein [Pimephales promelas]	GO:0006364//rRNA processing;GO:0090502//RNA phosphodiester bond hydrolysis, endonucleolytic;GO:0030097//hemopoiesis;GO:0071428//obsolete rRNA-containing ribonucleoprotein complex export from nucleus;GO:0051649//establishment of localization in cell;GO:0000469//cleavage involved in rRNA processing;GO:0016072//rRNA metabolic process;GO:0033365//protein localization to organelle;GO:0140014//mitotic …	GO:0005783//endoplasmic reticulum;GO:0044428//obsolete nuclear part;GO:0012505//endomembrane system;GO:0043226//organelle;GO:0030684//preribosome;GO:0000228//nuclear chromosome;GO:0044422//obsolete organelle part;GO:0070013//intracellular organelle lumen;GO:0031981//nuclear lumen;GO:1990904//ribonucleoprotein complex;GO:0031974//membrane-enclosed lumen;GO:0005737//cytoplasm;GO:0032991//protein-co…	GO:0097159//organic cyclic compound binding;GO:0005488//binding;GO:0003676//nucleic acid binding;GO:0019843//rRNA binding;GO:0003674//molecular_function;GO:0008097//5S rRNA binding;GO:0003723//RNA binding;GO:1901363//heterocyclic compound binding;	-
CAFS_HM_G_00075331	264.506	166.885	362.127	2.16992	1.11764	1.64709e-12	LG5	24142473	24147401	+	3060	CAFS_HM_G_00075331	GO:0043412;GO:0000151;GO:0031430;GO:1902494;GO:0042692;GO:0032434;GO:0030036;GO:0031463;GO:0065007;GO:0071840;GO:0051172;GO:0051173;GO:0032436;GO:0006807;GO:1903051;GO:0044267;GO:1903050;GO:0048634;GO:0031674;GO:0007275;GO:0048523;GO:0055001;GO:0048522;GO:0032270;GO:2000026;GO:0016202;GO:0007517;GO:0016567;GO:0030029;GO:0022607;GO:0016020;GO:0005856;GO:0045214;GO:0033017;GO:0048518;GO:0043228;GO:…	K10473	4A9IB	T	sp|B3DIV9|KL40A_DANRE Kelch-like protein 40a OS=Danio rerio OX=7955 GN=klhl40a PE=2 SV=2	ROL44728.1 Kelch-like protein 40a [Anabarilius grahami]	GO:0043412//macromolecule modification;GO:0042692//muscle cell differentiation;GO:0032434//regulation of proteasomal ubiquitin-dependent protein catabolic process;GO:0030036//actin cytoskeleton organization;GO:0065007//biological regulation;GO:0071840//cellular component organization or biogenesis;GO:0051172//negative regulation of nitrogen compound metabolic process;GO:0051173//positive regulati…	GO:0000151//ubiquitin ligase complex;GO:0031430//M band;GO:1902494//catalytic complex;GO:0031463//Cul3-RING ubiquitin ligase complex;GO:0031674//I band;GO:0016020//membrane;GO:0005856//cytoskeleton;GO:0033017//sarcoplasmic reticulum membrane;GO:0043228//non-membrane-bounded organelle;GO:0043227//membrane-bounded organelle;GO:0005623//obsolete cell;GO:0005622//intracellular anatomical structure;GO…	-	-
CAFS_HM_G_00063497	158.685	87.4218	229.949	2.63034	1.39525	7.17805e-12	LG24	7969592	7980050	+	1891	CAFS_HM_G_00063497	GO:0050794;GO:0097159;GO:0032559;GO:0044424;GO:0051128;GO:0009408;GO:0006457;GO:0008144;GO:0032555;GO:0036094;GO:0046872;GO:0005488;GO:0008150;GO:0009628;GO:0043169;GO:0016020;GO:0042026;GO:0005575;GO:0044464;GO:0050789;GO:0048519;GO:0048523;GO:0003674;GO:0097367;GO:1901363;GO:0005829;GO:0050896;GO:0035639;GO:0051082;GO:0051129;GO:0044444;GO:0017076;GO:0030554;GO:0044087;GO:0006950;GO:0032553;GO:…	K09505	49TKX	O	sp|Q9JMC3|DNJA4_MOUSE DnaJ homolog subfamily A member 4 OS=Mus musculus OX=10090 GN=Dnaja4 PE=1 SV=1	RXN03865.1 dnaJ -like protein [Labeo rohita]	GO:0050794//regulation of cellular process;GO:0051128//regulation of cellular component organization;GO:0009408//response to heat;GO:0006457//protein folding;GO:0008150//biological_process;GO:0009628//response to abiotic stimulus;GO:0042026//protein refolding;GO:0050789//regulation of biological process;GO:0048519//negative regulation of biological process;GO:0048523//negative regulation of cellu…	GO:0044424//obsolete intracellular part;GO:0016020//membrane;GO:0005575//cellular_component;GO:0044464//obsolete cell part;GO:0005829//cytosol;GO:0044444//obsolete cytoplasmic part;GO:0005737//cytoplasm;GO:0005622//intracellular anatomical structure;GO:0005623//obsolete cell;	GO:0097159//organic cyclic compound binding;GO:0032559//adenyl ribonucleotide binding;GO:0008144//obsolete drug binding;GO:0032555//purine ribonucleotide binding;GO:0036094//small molecule binding;GO:0046872//metal ion binding;GO:0005488//binding;GO:0043169//cation binding;GO:0003674//molecular_function;GO:0097367//carbohydrate derivative binding;GO:1901363//heterocyclic compound binding;GO:00356…	-
CAFS_HM_G_00078666	295.1	193.63	396.57	2.04808	1.03427	1.17424e-11	LG6	8705926	8728047	+	2870	CAFS_HM_G_00078666	GO:0099513;GO:0000776;GO:0099512;GO:0065007;GO:0022613;GO:0051173;GO:0071840;GO:0005634;GO:0010628;GO:0016070;GO:0018130;GO:0006725;GO:0031326;GO:0019219;GO:0034654;GO:0005938;GO:0034645;GO:0009891;GO:0034641;GO:1901362;GO:0010557;GO:0005813;GO:0009889;GO:0048522;GO:0034660;GO:0045893;GO:0044087;GO:0006807;GO:0071944;GO:0044430;GO:2000232;GO:0044271;GO:0005856;GO:1902680;GO:0098687;GO:0009058;GO:…	K14552	49WCJ	S	sp|Q7ZVR1|WDR75_DANRE WD repeat-containing protein 75 OS=Danio rerio OX=7955 GN=wdr75 PE=2 SV=2	ROL50419.1 WD repeat-containing protein 75 [Anabarilius grahami]	GO:0065007//biological regulation;GO:0022613//ribonucleoprotein complex biogenesis;GO:0051173//positive regulation of nitrogen compound metabolic process;GO:0071840//cellular component organization or biogenesis;GO:0010628//positive regulation of gene expression;GO:0016070//RNA metabolic process;GO:0018130//heterocycle biosynthetic process;GO:0006725//cellular aromatic compound metabolic process;…	GO:0099513//polymeric cytoskeletal fiber;GO:0000776//kinetochore;GO:0099512//supramolecular fiber;GO:0005634//nucleus;GO:0005938//cell cortex;GO:0005813//centrosome;GO:0071944//cell periphery;GO:0044430//obsolete cytoskeletal part;GO:0005856//cytoskeleton;GO:0098687//chromosomal region;GO:0005694//chromosome;GO:0043232//intracellular non-membrane-bounded organelle;GO:0000775//chromosome, centrome…	GO:0008017//microtubule binding;GO:0008092//cytoskeletal protein binding;GO:0044877//protein-containing complex binding;GO:0005515//protein binding;GO:0003674//molecular_function;GO:0015631//tubulin binding;GO:0070840//dynein complex binding;GO:0005488//binding;	ko03008(Ribosome biogenesis in eukaryotes)
CAFS_HM_G_00026976	258.821	165.22	352.423	2.13305	1.09292	1.28461e-11	LG14	26317907	26322029	+	1501	CAFS_HM_G_00026976	GO:0015682;GO:0098590;GO:0071705;GO:0051117;GO:0010506;GO:0065007;GO:0015031;GO:1901699;GO:1901652;GO:0005215;GO:1901653;GO:0098660;GO:0022857;GO:0031982;GO:0016241;GO:0007424;GO:0071944;GO:0022804;GO:0002009;GO:0071310;GO:0098805;GO:0007275;GO:0003824;GO:0098655;GO:0046961;GO:0015991;GO:0042623;GO:0060541;GO:0098797;GO:1901700;GO:0042886;GO:0016020;GO:0071495;GO:0098858;GO:0016787;GO:1901701;GO:…	K02150	49RV6	C	sp|P11019|VATE1_BOVIN V-type proton ATPase subunit E 1 OS=Bos taurus OX=9913 GN=ATP6V1E1 PE=1 SV=1	ROL52622.1 V-type proton ATPase subunit E 1 [Anabarilius grahami]	GO:0015682//iron ion transport;GO:0071705//nitrogen compound transport;GO:0010506//regulation of autophagy;GO:0065007//biological regulation;GO:0015031//protein transport;GO:1901699//cellular response to nitrogen compound;GO:1901652//response to peptide;GO:1901653//cellular response to peptide;GO:0098660//inorganic ion transmembrane transport;GO:0016241//regulation of macroautophagy;GO:0007424//o…	GO:0098590//plasma membrane region;GO:0031982//vesicle;GO:0071944//cell periphery;GO:0098805//membrane;GO:0098797//plasma membrane protein complex;GO:0016020//membrane;GO:0098858//actin-based cell projection;GO:0005774//vacuolar membrane;GO:0043227//membrane-bounded organelle;GO:0032991//protein-containing complex;GO:0043231//intracellular membrane-bounded organelle;GO:0005623//obsolete cell;GO:0…	GO:0051117//ATPase binding;GO:0005215//transporter activity;GO:0022857//transmembrane transporter activity;GO:0022804//active transmembrane transporter activity;GO:0003824//catalytic activity;GO:0046961//proton-transporting ATPase activity, rotational mechanism;GO:0042623//ATP hydrolysis activity;GO:0016787//hydrolase activity;GO:0015075//ion transmembrane transporter activity;GO:0017111//nucleos…	ko04966(Collecting duct acid secretion);ko04721(Synaptic vesicle cycle);ko04150(mTOR signaling pathway);ko04145(Phagosome);ko00190(Oxidative phosphorylation)
CAFS_HM_G_00085182	132.849	69.819	195.878	2.80551	1.48826	1.37489e-11	LG7	27046995	27051701	+	1317	CAFS_HM_G_00085182	GO:2001141;GO:0004888;GO:0016323;GO:0071704;GO:0048518;GO:0030509;GO:0043170;GO:0000122;GO:0030514;GO:0023052;GO:0031224;GO:0051604;GO:0015026;GO:1901564;GO:0006873;GO:0016021;GO:0010646;GO:0007178;GO:0071495;GO:0055080;GO:0016020;GO:0098797;GO:1902679;GO:0016772;GO:0031226;GO:0016773;GO:0009889;GO:0003824;GO:0048523;GO:0009968;GO:0048522;GO:0071310;GO:0010557;GO:0071944;GO:0006807;GO:0044267;GO:…	K06847	4A1G7	S	sp|Q7TQ32|RGMC_MOUSE Hemojuvelin OS=Mus musculus OX=10090 GN=Hjv PE=1 SV=1	ROL41376.1 Thrombospondin-3a [Anabarilius grahami]	GO:2001141//regulation of RNA biosynthetic process;GO:0071704//organic substance metabolic process;GO:0048518//positive regulation of biological process;GO:0030509//BMP signaling pathway;GO:0043170//macromolecule metabolic process;GO:0000122//negative regulation of transcription by RNA polymerase II;GO:0030514//negative regulation of BMP signaling pathway;GO:0023052//signaling;GO:0051604//protein…	GO:0016323//basolateral plasma membrane;GO:0031224//intrinsic component of membrane;GO:0016021//integral component of membrane;GO:0016020//membrane;GO:0098797//plasma membrane protein complex;GO:0031226//intrinsic component of plasma membrane;GO:0071944//cell periphery;GO:0005615//extracellular space;GO:0031225//anchored component of membrane;GO:0005887//integral component of plasma membrane;GO:0…	GO:0004888//transmembrane signaling receptor activity;GO:0015026//coreceptor activity;GO:0016772//transferase activity, transferring phosphorus-containing groups;GO:0016773//phosphotransferase activity, alcohol group as acceptor;GO:0003824//catalytic activity;GO:0060089//molecular transducer activity;GO:0038023//signaling receptor activity;GO:0005488//binding;GO:0140096//catalytic activity, actin…	ko04350(TGF-beta signaling pathway)
CAFS_HM_G_00053105	1104.55	730.942	1478.15	2.02225	1.01596	1.66004e-11	LG21	5614920	5643991	+	3295	CAFS_HM_G_00053105	GO:0016020;GO:0008324;GO:0006873;GO:0070838;GO:0019725;GO:0008150;GO:0016021;GO:0098662;GO:0015491;GO:0055080;GO:0071241;GO:0098655;GO:0055065;GO:0016323;GO:0015095;GO:0051234;GO:0030001;GO:0051179;GO:0061768;GO:0015318;GO:0046873;GO:0034220;GO:1903830;GO:0015291;GO:0015081;GO:0055085;GO:0072509;GO:0010035;GO:0006814;GO:0015075;GO:0006812;GO:0031224;GO:0065007;GO:0048878;GO:0015298;GO:0071286;GO:…	K15122	49VPD	P	sp|Q8BJA2|S41A1_MOUSE Solute carrier family 41 member 1 OS=Mus musculus OX=10090 GN=Slc41a1 PE=2 SV=1	ROI16322.1 Solute carrier family 41 member 1 [Anabarilius grahami]	GO:0006873//cellular ion homeostasis;GO:0070838//metal ion transport;GO:0019725//cellular homeostasis;GO:0008150//biological_process;GO:0098662//inorganic cation transmembrane transport;GO:0055080//cation homeostasis;GO:0071241//cellular response to inorganic substance;GO:0098655//cation transmembrane transport;GO:0055065//metal ion homeostasis;GO:0051234//establishment of localization;GO:0030001…	GO:0016020//membrane;GO:0016021//integral component of membrane;GO:0016323//basolateral plasma membrane;GO:0031224//intrinsic component of membrane;GO:0005886//plasma membrane;GO:0032991//protein-containing complex;GO:0098590//plasma membrane region;GO:0005623//obsolete cell;GO:0044425//obsolete membrane part;GO:0044459//obsolete plasma membrane part;GO:0005575//cellular_component;GO:0044464//obs…	GO:0008324//cation transmembrane transporter activity;GO:0015491//cation:cation antiporter activity;GO:0015095//magnesium ion transmembrane transporter activity;GO:0061768//magnesium:sodium antiporter activity;GO:0015318//inorganic molecular entity transmembrane transporter activity;GO:0046873//metal ion transmembrane transporter activity;GO:0015291//secondary active transmembrane transporter act…	-
CAFS_HM_G_00028895	173.264	100.339	246.189	2.45357	1.29488	1.91583e-11	LG15	24312967	24342072	+	2839	CAFS_HM_G_00028895	GO:0006793;GO:0043296;GO:0019637;GO:0005575;GO:0044464;GO:0016301;GO:0044459;GO:0046483;GO:0003674;GO:0048589;GO:0034330;GO:0006163;GO:0035159;GO:0019904;GO:0019991;GO:0009150;GO:0035151;GO:0019438;GO:0050145;GO:0008152;GO:0030054;GO:0005886;GO:0035150;GO:0009117;GO:0005515;GO:0090066;GO:0005623;GO:0030165;GO:0034329;GO:0009987;GO:0006139;GO:0005911;GO:0070160;GO:0032501;GO:1901293;GO:0044237;GO:…	-	4A17H	T	sp|Q9NZW5|PALS2_HUMAN Protein PALS2 OS=Homo sapiens OX=9606 GN=PALS2 PE=1 SV=2	XP_039534902.1 MAGUK p55 subfamily member 6b isoform X1 [Pimephales promelas]	GO:0006793//phosphorus metabolic process;GO:0019637//organophosphate metabolic process;GO:0046483//heterocycle metabolic process;GO:0048589//developmental growth;GO:0034330//cell junction organization;GO:0006163//purine nucleotide metabolic process;GO:0035159//regulation of tube length, open tracheal system;GO:0019991//septate junction assembly;GO:0009150//purine ribonucleotide metabolic process;…	GO:0043296//apical junction complex;GO:0005575//cellular_component;GO:0044464//obsolete cell part;GO:0044459//obsolete plasma membrane part;GO:0030054//cell junction;GO:0005886//plasma membrane;GO:0005623//obsolete cell;GO:0005911//cell-cell junction;GO:0070160//tight junction;GO:0071944//cell periphery;GO:0044425//obsolete membrane part;GO:0005918//septate junction;GO:0031224//intrinsic componen…	GO:0016301//kinase activity;GO:0003674//molecular_function;GO:0019904//protein domain specific binding;GO:0050145//nucleoside monophosphate kinase activity;GO:0005515//protein binding;GO:0030165//PDZ domain binding;GO:0016776//phosphotransferase activity, phosphate group as acceptor;GO:0005488//binding;GO:0003824//catalytic activity;GO:0004385//guanylate kinase activity;GO:0016740//transferase ac…	-
CAFS_HM_G_00050793	228.997	142.955	315.038	2.20375	1.13996	2.76707e-11	LG20	26491790	26535741	+	5590	CAFS_HM_G_00050793	GO:0005623;GO:0005622;GO:0015849;GO:0060255;GO:0021545;GO:0000287;GO:0009987;GO:0043231;GO:0048839;GO:0008152;GO:0050954;GO:0005524;GO:0005737;GO:0008202;GO:0015247;GO:0046942;GO:0005886;GO:0050907;GO:0031323;GO:0035639;GO:0006810;GO:0030554;GO:0006811;GO:0071683;GO:0044464;GO:0005575;GO:0010556;GO:0048519;GO:0097458;GO:0080090;GO:0043229;GO:0003674;GO:0044459;GO:0010629;GO:0032787;GO:0032879;GO:…	K01530	4A12G	P	sp|O43520|AT8B1_HUMAN Phospholipid-transporting ATPase IC OS=Homo sapiens OX=9606 GN=ATP8B1 PE=1 SV=3	ROL50062.1 Phospholipid-transporting ATPase IC [Anabarilius grahami]	GO:0015849//organic acid transport;GO:0060255//regulation of macromolecule metabolic process;GO:0021545//cranial nerve development;GO:0009987//cellular process;GO:0048839//inner ear development;GO:0008152//metabolic process;GO:0050954//sensory perception of mechanical stimulus;GO:0008202//steroid metabolic process;GO:0046942//carboxylic acid transport;GO:0050907//detection of chemical stimulus in…	GO:0005623//obsolete cell;GO:0005622//intracellular anatomical structure;GO:0043231//intracellular membrane-bounded organelle;GO:0005737//cytoplasm;GO:0005886//plasma membrane;GO:0071683//sensory dendrite;GO:0044464//obsolete cell part;GO:0005575//cellular_component;GO:0097458//obsolete neuron part;GO:0043229//intracellular organelle;GO:0044459//obsolete plasma membrane part;GO:0005783//endoplasm…	GO:0000287//magnesium ion binding;GO:0005524//ATP binding;GO:0015247//aminophospholipid flippase activity;GO:0035639//purine ribonucleoside triphosphate binding;GO:0030554//adenyl nucleotide binding;GO:0003674//molecular_function;GO:0016462//pyrophosphatase activity;GO:1901612//cardiolipin binding;GO:0008514//organic anion transmembrane transporter activity;GO:0008509//anion transmembrane transpo…	-
CAFS_HM_G_00068424	192.128	115.147	269.109	2.3371	1.22472	3.98941e-11	LG3	21929517	21933817	+	2230	CAFS_HM_G_00068424	GO:0016331;GO:0006807;GO:0008033;GO:0044444;GO:0034660;GO:0003729;GO:0006399;GO:0007275;GO:0043229;GO:0044464;GO:0005575;GO:0046483;GO:0002009;GO:0032502;GO:1901363;GO:0003674;GO:0034641;GO:0044446;GO:0005623;GO:0016071;GO:0005622;GO:0060429;GO:0034470;GO:0032991;GO:0090304;GO:0006725;GO:0043631;GO:0043231;GO:0009987;GO:0006139;GO:0016070;GO:0003676;GO:0005737;GO:0044429;GO:0031974;GO:0008152;GO:…	-	49RS6	A	sp|Q12849|GRSF1_HUMAN G-rich sequence factor 1 OS=Homo sapiens OX=9606 GN=GRSF1 PE=1 SV=3	ROL51403.1 G-rich sequence factor 1 [Anabarilius grahami]	GO:0016331//morphogenesis of embryonic epithelium;GO:0006807//nitrogen compound metabolic process;GO:0008033//tRNA processing;GO:0034660//ncRNA metabolic process;GO:0006399//tRNA metabolic process;GO:0007275//multicellular organism development;GO:0046483//heterocycle metabolic process;GO:0002009//morphogenesis of an epithelium;GO:0032502//developmental process;GO:0034641//cellular nitrogen compou…	GO:0044444//obsolete cytoplasmic part;GO:0043229//intracellular organelle;GO:0044464//obsolete cell part;GO:0005575//cellular_component;GO:0044446//obsolete intracellular organelle part;GO:0005623//obsolete cell;GO:0005622//intracellular anatomical structure;GO:0032991//protein-containing complex;GO:0043231//intracellular membrane-bounded organelle;GO:0005737//cytoplasm;GO:0044429//obsolete mitoc…	GO:0003729//mRNA binding;GO:1901363//heterocyclic compound binding;GO:0003674//molecular_function;GO:0003676//nucleic acid binding;GO:0005488//binding;GO:0097159//organic cyclic compound binding;GO:0003723//RNA binding;	-
CAFS_HM_G_00010935	62.2327	14.7802	109.685	7.42109	2.89163	6.07543e-11	LG10	8387102	8406669	+	2393	CAFS_HM_G_00010935	GO:0009605;GO:0031974;GO:0008152;GO:0010033;GO:0005737;GO:1901607;GO:0005623;GO:0005622;GO:0044446;GO:0009987;GO:0043231;GO:0017144;GO:0006520;GO:0042221;GO:0044464;GO:0005575;GO:0050877;GO:0043229;GO:0009725;GO:0048589;GO:0005740;GO:0003674;GO:0010038;GO:0031967;GO:0044444;GO:0044283;GO:0003012;GO:0031970;GO:1901576;GO:0043436;GO:1901698;GO:0009719;GO:0048568;GO:0009611;GO:0006979;GO:0031090;GO:…	K00613	49TK9	E	sp|Q6PH19|GATM_DANRE Glycine amidinotransferase, mitochondrial OS=Danio rerio OX=7955 GN=gatm PE=2 SV=1	RXN16407.1 glycine mitochondrial [Labeo rohita]	GO:0009605//response to external stimulus;GO:0008152//metabolic process;GO:0010033//response to organic substance;GO:1901607//alpha-amino acid biosynthetic process;GO:0009987//cellular process;GO:0017144//xenobiotic metabolic process;GO:0006520//cellular amino acid metabolic process;GO:0042221//response to chemical;GO:0050877//nervous system process;GO:0009725//response to hormone;GO:0048589//dev…	GO:0031974//membrane-enclosed lumen;GO:0005737//cytoplasm;GO:0005623//obsolete cell;GO:0005622//intracellular anatomical structure;GO:0044446//obsolete intracellular organelle part;GO:0043231//intracellular membrane-bounded organelle;GO:0044464//obsolete cell part;GO:0005575//cellular_component;GO:0043229//intracellular organelle;GO:0005740//mitochondrial envelope;GO:0031967//organelle envelope;G…	GO:0003674//molecular_function;GO:0016740//transferase activity;GO:0016741//transferase activity, transferring one-carbon groups;GO:0003824//catalytic activity;GO:0015068//glycine amidinotransferase activity;GO:0016769//transferase activity, transferring nitrogenous groups;GO:0015067//amidinotransferase activity;	ko00330(Arginine and proline metabolism);ko00260(Glycine, serine and threonine metabolism)
CAFS_HM_G_00017031	6922.2	4480.3	9364.1	2.09006	1.06354	1.03618e-10	LG12	14167475	14170841	+	2267	CAFS_HM_G_00017031	GO:0050794;GO:0097159;GO:0009065;GO:0008283;GO:0042133;GO:0006536;GO:0044456;GO:0012505;GO:0044085;GO:0043226;GO:0043679;GO:0051222;GO:0051223;GO:0051260;GO:0120025;GO:0005488;GO:0043436;GO:0010647;GO:0002791;GO:0050796;GO:0009056;GO:0032879;GO:0005783;GO:0090276;GO:0005575;GO:0044464;GO:0043229;GO:0097458;GO:0003674;GO:0051968;GO:0043648;GO:0030424;GO:1903530;GO:0035639;GO:0051259;GO:0046914;GO:…	K01915	49SBI	E	sp|Q8HZM5|GLNA_CANLF Glutamine synthetase OS=Canis lupus familiaris OX=9615 GN=GLUL PE=1 SV=3	ROI15696.1 Glutamine synthetase [Anabarilius grahami]	GO:0050794//regulation of cellular process;GO:0009065//glutamine family amino acid catabolic process;GO:0008283//cell population proliferation;GO:0042133//neurotransmitter metabolic process;GO:0006536//glutamate metabolic process;GO:0044085//cellular component biogenesis;GO:0051222//positive regulation of protein transport;GO:0051223//regulation of protein transport;GO:0051260//protein homooligom…	GO:0044456//obsolete synapse part;GO:0012505//endomembrane system;GO:0043226//organelle;GO:0043679//axon terminus;GO:0120025//plasma membrane bounded cell projection;GO:0005783//endoplasmic reticulum;GO:0005575//cellular_component;GO:0044464//obsolete cell part;GO:0043229//intracellular organelle;GO:0097458//obsolete neuron part;GO:0030424//axon;GO:0005737//cytoplasm;GO:0005622//intracellular ana…	GO:0097159//organic cyclic compound binding;GO:0005488//binding;GO:0003674//molecular_function;GO:0035639//purine ribonucleoside triphosphate binding;GO:0046914//transition metal ion binding;GO:0030554//adenyl nucleotide binding;GO:0005524//ATP binding;GO:0030145//manganese ion binding;GO:0043177//organic acid binding;GO:0000287//magnesium ion binding;GO:0032559//adenyl ribonucleotide binding;GO:…	ko04727(GABAergic synapse);ko04724(Glutamatergic synapse);ko04217(Necroptosis);ko00910(Nitrogen metabolism);ko00630(Glyoxylate and dicarboxylate metabolism);ko00250(Alanine, aspartate and glutamate metabolism);ko00220(Arginine biosynthesis)
CAFS_HM_G_00061265	75.1543	31.7179	118.591	3.73892	1.90262	1.15875e-10	LG23	14962232	14984090	+	2371	CAFS_HM_G_00061265	GO:0048731;GO:0016020;GO:0005315;GO:0016021;GO:0008150;GO:0031226;GO:0006817;GO:0030500;GO:0006820;GO:0015103;GO:0051234;GO:0051179;GO:0048856;GO:0030505;GO:0030278;GO:0015318;GO:0032501;GO:0050793;GO:0034220;GO:0001501;GO:0070167;GO:0008509;GO:0031224;GO:0015075;GO:0015291;GO:0055085;GO:0005886;GO:0051239;GO:0098661;GO:0015698;GO:0065007;GO:0098656;GO:0005215;GO:0098660;GO:0005887;GO:0035435;GO:…	-	49Q0E	S	sp|P58369|ANKH_TETNG Progressive ankylosis protein homolog OS=Tetraodon nigroviridis OX=99883 GN=ankh PE=2 SV=2	XP_026093400.1 progressive ankylosis protein homolog B-like [Carassius auratus]	GO:0048731//system development;GO:0008150//biological_process;GO:0006817//phosphate ion transport;GO:0030500//regulation of bone mineralization;GO:0006820//anion transport;GO:0051234//establishment of localization;GO:0051179//localization;GO:0048856//anatomical structure development;GO:0030505//inorganic diphosphate transport;GO:0030278//regulation of ossification;GO:0032501//multicellular organi…	GO:0016020//membrane;GO:0016021//integral component of membrane;GO:0031226//intrinsic component of plasma membrane;GO:0031224//intrinsic component of membrane;GO:0005886//plasma membrane;GO:0005887//integral component of plasma membrane;GO:0044425//obsolete membrane part;GO:0005623//obsolete cell;GO:0044459//obsolete plasma membrane part;GO:0019867//outer membrane;GO:0005575//cellular_component;G…	GO:0005315//inorganic phosphate transmembrane transporter activity;GO:0015103//inorganic anion transmembrane transporter activity;GO:0015318//inorganic molecular entity transmembrane transporter activity;GO:0008509//anion transmembrane transporter activity;GO:0015075//ion transmembrane transporter activity;GO:0015291//secondary active transmembrane transporter activity;GO:0005215//transporter act…	-
CAFS_HM_G_00072512	223.599	132	315.198	2.38786	1.25572	1.48341e-10	LG4	16796501	16811415	+	1512	CAFS_HM_G_00072512	GO:0043231;GO:0009987;GO:0042221;GO:0005622;GO:0019222;GO:0005623;GO:0060255;GO:0044446;GO:0031974;GO:0008152;GO:0010033;GO:0009605;GO:0005737;GO:0006464;GO:0044444;GO:0071773;GO:0071772;GO:0036211;GO:0031323;GO:0003674;GO:0070887;GO:0097367;GO:0010556;GO:0050789;GO:0044464;GO:0005575;GO:0080090;GO:0043229;GO:0005783;GO:0009719;GO:0006355;GO:0044260;GO:1903506;GO:0007167;GO:0043169;GO:0051171;GO:…	-	48VF8	S	sp|Q58D84|FSTL1_BOVIN Follistatin-related protein 1 OS=Bos taurus OX=9913 GN=FSTL1 PE=2 SV=1	ROL46485.1 Gap junction alpha-8 protein [Anabarilius grahami]	GO:0009987//cellular process;GO:0042221//response to chemical;GO:0019222//regulation of metabolic process;GO:0060255//regulation of macromolecule metabolic process;GO:0008152//metabolic process;GO:0010033//response to organic substance;GO:0009605//response to external stimulus;GO:0006464//cellular protein modification process;GO:0071773//cellular response to BMP stimulus;GO:0071772//response to B…	GO:0043231//intracellular membrane-bounded organelle;GO:0005622//intracellular anatomical structure;GO:0005623//obsolete cell;GO:0044446//obsolete intracellular organelle part;GO:0031974//membrane-enclosed lumen;GO:0005737//cytoplasm;GO:0044444//obsolete cytoplasmic part;GO:0044464//obsolete cell part;GO:0005575//cellular_component;GO:0043229//intracellular organelle;GO:0005783//endoplasmic retic…	GO:0003674//molecular_function;GO:0097367//carbohydrate derivative binding;GO:0043169//cation binding;GO:0005488//binding;GO:0005539//glycosaminoglycan binding;GO:0005509//calcium ion binding;GO:0043168//anion binding;GO:1901681//sulfur compound binding;GO:0043167//ion binding;GO:0008201//heparin binding;GO:0046872//metal ion binding;	-
CAFS_HM_G_00092362	48.7677	15.7175	81.818	5.20555	2.38005	3.06005e-10	LG9	30479729	30484136	+	1332	CAFS_HM_G_00092362	GO:0045069;GO:0098805;GO:0071310;GO:0048037;GO:0048522;GO:0048523;GO:0007275;GO:0045321;GO:0003824;GO:0002520;GO:0051051;GO:0002819;GO:0006955;GO:0009967;GO:0002521;GO:0065007;GO:0006950;GO:0071357;GO:0005730;GO:0030278;GO:0044419;GO:0043227;GO:0001819;GO:0046872;GO:0005794;GO:0023052;GO:0043228;GO:0048518;GO:0051540;GO:0050778;GO:0001650;GO:0016020;GO:0002702;GO:0002703;GO:0045087;GO:0010646;GO:…	K15045	49TPI	O	sp|Q5RH95|RSAD2_DANRE Radical S-adenosyl methionine domain-containing protein 2 OS=Danio rerio OX=7955 GN=rsad2 PE=2 SV=1	AQT03380.1 viperin [Mylopharyngodon piceus]	GO:0045069//regulation of viral genome replication;GO:0071310//cellular response to organic substance;GO:0048522//positive regulation of cellular process;GO:0048523//negative regulation of cellular process;GO:0007275//multicellular organism development;GO:0045321//leukocyte activation;GO:0002520//immune system development;GO:0051051//negative regulation of transport;GO:0002819//regulation of adap…	GO:0098805//membrane;GO:0005730//nucleolus;GO:0043227//membrane-bounded organelle;GO:0005794//Golgi apparatus;GO:0043228//non-membrane-bounded organelle;GO:0001650//fibrillar center;GO:0016020//membrane;GO:0005739//mitochondrion;GO:0005740//mitochondrial envelope;GO:0043229//intracellular organelle;GO:0005575//cellular_component;GO:0044464//obsolete cell part;GO:0005741//mitochondrial outer membr…	GO:0048037//obsolete cofactor binding;GO:0003824//catalytic activity;GO:0046872//metal ion binding;GO:0051540//metal cluster binding;GO:0003674//molecular_function;GO:0043621//protein self-association;GO:0051539//4 iron, 4 sulfur cluster binding;GO:0005488//binding;GO:0051536//iron-sulfur cluster binding;GO:0043167//ion binding;GO:0005515//protein binding;GO:0043169//cation binding;	-
CAFS_HM_G_00046030	97.9063	41.3867	154.426	3.73129	1.89967	3.5375e-10	LG2	30681997	30683522	+	1405	CAFS_HM_G_00046030	GO:0044238;GO:0006511;GO:0051603;GO:0032446;GO:0005488;GO:0019787;GO:0033692;GO:0009893;GO:0050794;GO:0044265;GO:0044237;GO:0043161;GO:0006091;GO:0012505;GO:0044249;GO:0043226;GO:0016051;GO:0061630;GO:0004842;GO:0009056;GO:0044260;GO:0140096;GO:0005783;GO:0070647;GO:0051171;GO:1901576;GO:0043169;GO:0005976;GO:0031398;GO:0031323;GO:1903322;GO:0036211;GO:0010604;GO:0044444;GO:0006464;GO:0044464;GO:…	-	KOG2177	O	sp|Q8N6D2|RN182_HUMAN E3 ubiquitin-protein ligase RNF182 OS=Homo sapiens OX=9606 GN=RNF182 PE=1 SV=1	ROL45575.1 E3 ubiquitin-protein ligase RNF182 [Anabarilius grahami]	GO:0044238//primary metabolic process;GO:0006511//ubiquitin-dependent protein catabolic process;GO:0051603//proteolysis involved in cellular protein catabolic process;GO:0032446//protein modification by small protein conjugation;GO:0033692//cellular polysaccharide biosynthetic process;GO:0009893//positive regulation of metabolic process;GO:0050794//regulation of cellular process;GO:0044265//cellu…	GO:0012505//endomembrane system;GO:0043226//organelle;GO:0005783//endoplasmic reticulum;GO:0044444//obsolete cytoplasmic part;GO:0044464//obsolete cell part;GO:0005575//cellular_component;GO:0043229//intracellular organelle;GO:0005829//cytosol;GO:0005623//obsolete cell;GO:0005622//intracellular anatomical structure;GO:0043231//intracellular membrane-bounded organelle;GO:0005737//cytoplasm;GO:0043…	GO:0005488//binding;GO:0019787//ubiquitin-like protein transferase activity;GO:0061630//ubiquitin protein ligase activity;GO:0004842//ubiquitin-protein transferase activity;GO:0140096//catalytic activity, acting on a protein;GO:0043169//cation binding;GO:0003674//molecular_function;GO:0061659//ubiquitin-like protein ligase activity;GO:0046872//metal ion binding;GO:0003824//catalytic activity;GO:0…	-
CAFS_HM_G_00068655	232.705	136.496	328.913	2.40968	1.26884	3.57099e-10	LG3	27276205	27295195	+	3675	CAFS_HM_G_00068655	GO:0043168;GO:0016829;GO:0051716;GO:0042135;GO:0009063;GO:0065008;GO:1902494;GO:0019752;GO:0047960;GO:1903442;GO:0044429;GO:0005634;GO:0006544;GO:1901606;GO:0043167;GO:0006082;GO:0004375;GO:1901565;GO:0065007;GO:1990823;GO:0055114;GO:0016638;GO:0014075;GO:0046395;GO:0022900;GO:0005960;GO:0071944;GO:0006807;GO:0050896;GO:0030170;GO:0014070;GO:0046983;GO:0044248;GO:0003824;GO:0048037;GO:0071310;GO:…	K00281	49W07	E	sp|Q91W43|GCSP_MOUSE Glycine dehydrogenase (decarboxylating), mitochondrial OS=Mus musculus OX=10090 GN=Gldc PE=1 SV=1	XP_039517974.1 glycine dehydrogenase (decarboxylating), mitochondrial [Pimephales promelas] &gt;KAG1957134.1 glycine dehydrogenase (decarboxylating), mitochondrial [Pimephales promelas]	GO:0051716//cellular response to stimulus;GO:0042135//neurotransmitter catabolic process;GO:0009063//cellular amino acid catabolic process;GO:0065008//regulation of biological quality;GO:0019752//carboxylic acid metabolic process;GO:1903442//response to lipoic acid;GO:0006544//glycine metabolic process;GO:1901606//alpha-amino acid catabolic process;GO:0006082//organic acid metabolic process;GO:19…	GO:1902494//catalytic complex;GO:0044429//obsolete mitochondrial part;GO:0005634//nucleus;GO:0005960//glycine cleavage complex;GO:0071944//cell periphery;GO:0043233//organelle lumen;GO:1990204//oxidoreductase complex;GO:0005739//mitochondrion;GO:0016020//membrane;GO:0043227//membrane-bounded organelle;GO:0044424//obsolete intracellular part;GO:0005623//obsolete cell;GO:0005622//intracellular anat…	GO:0043168//anion binding;GO:0016829//lyase activity;GO:0047960//glycine dehydrogenase activity;GO:0043167//ion binding;GO:0004375//glycine dehydrogenase (decarboxylating) activity;GO:0016638//oxidoreductase activity, acting on the CH-NH2 group of donors;GO:0030170//pyridoxal phosphate binding;GO:0046983//protein dimerization activity;GO:0003824//catalytic activity;GO:0048037//obsolete cofactor b…	ko00630(Glyoxylate and dicarboxylate metabolism);ko00260(Glycine, serine and threonine metabolism)
CAFS_HM_G_00015593	194.172	120.403	267.941	2.22536	1.15404	5.42536e-10	LG11	24264217	24265767	+	1141	CAFS_HM_G_00015593	GO:0005622;GO:0005623;GO:0001933;GO:0060255;GO:0051250;GO:0030234;GO:0001932;GO:0009987;GO:0043231;GO:0032991;GO:0051338;GO:0051251;GO:0008152;GO:0031974;GO:0009605;GO:0005737;GO:0045595;GO:0002684;GO:1900077;GO:1903530;GO:0010533;GO:0031323;GO:0022409;GO:0050866;GO:0006464;GO:0048585;GO:0080134;GO:0009966;GO:0045591;GO:0004857;GO:0042326;GO:0001817;GO:0005654;GO:0050790;GO:0005575;GO:0044464;GO:…	K04694	4A46E	T	sp|O15524|SOCS1_HUMAN Suppressor of cytokine signaling 1 OS=Homo sapiens OX=9606 GN=SOCS1 PE=1 SV=1	ADA60714.1 suppressor of cytokine signaling 1 [Ctenopharyngodon idella]	GO:0001933//negative regulation of protein phosphorylation;GO:0060255//regulation of macromolecule metabolic process;GO:0051250//negative regulation of lymphocyte activation;GO:0001932//regulation of protein phosphorylation;GO:0009987//cellular process;GO:0051338//regulation of transferase activity;GO:0051251//positive regulation of lymphocyte activation;GO:0008152//metabolic process;GO:0009605//…	GO:0005622//intracellular anatomical structure;GO:0005623//obsolete cell;GO:0043231//intracellular membrane-bounded organelle;GO:0032991//protein-containing complex;GO:0031974//membrane-enclosed lumen;GO:0005737//cytoplasm;GO:0005654//nucleoplasm;GO:0005575//cellular_component;GO:0044464//obsolete cell part;GO:0043229//intracellular organelle;GO:1990904//ribonucleoprotein complex;GO:0070013//intr…	GO:0030234//enzyme regulator activity;GO:0004857//enzyme inhibitor activity;GO:0003674//molecular_function;GO:0005488//binding;GO:0019899//enzyme binding;GO:0004860//protein kinase inhibitor activity;GO:0005159//insulin-like growth factor receptor binding;GO:0005515//protein binding;GO:0019207//kinase regulator activity;GO:0019900//kinase binding;GO:0019901//protein kinase binding;GO:0019887//pro…	ko04935(Growth hormone synthesis, secretion and action);ko04917(Prolactin signaling pathway);ko04910(Insulin signaling pathway);ko04630(JAK-STAT signaling pathway);ko04380(Osteoclast differentiation);ko04120(Ubiquitin mediated proteolysis)
CAFS_HM_G_00033113	148.437	86.4237	210.45	2.43509	1.28398	9.81029e-10	LG16	4918654	4925756	+	3603	CAFS_HM_G_00033113	GO:0051259;GO:0005515;GO:0043933;GO:0016043;GO:0019900;GO:0009987;GO:0005488;GO:0019899;GO:0008150;GO:0003674;GO:0044085;GO:0022607;GO:0065003;GO:0071840	-	4A1NI	S	sp|Q5RFV8|WDCP_DANRE WD repeat and coiled-coil-containing protein OS=Danio rerio OX=7955 GN=wdcp PE=2 SV=2	ROL52461.1 WD repeat and coiled-coil-containing protein [Anabarilius grahami]	GO:0051259//protein complex oligomerization;GO:0043933//protein-containing complex subunit organization;GO:0016043//cellular component organization;GO:0009987//cellular process;GO:0008150//biological_process;GO:0044085//cellular component biogenesis;GO:0022607//cellular component assembly;GO:0065003//protein-containing complex assembly;GO:0071840//cellular component organization or biogenesis;	-	GO:0005515//protein binding;GO:0019900//kinase binding;GO:0005488//binding;GO:0019899//enzyme binding;GO:0003674//molecular_function;	-
CAFS_HM_G_00036284	564.909	369.866	759.953	2.05467	1.03891	9.87065e-10	LG17	29789618	29813242	+	2538	CAFS_HM_G_00036284	GO:0051641;GO:0043226;GO:0012505;GO:0051179;GO:0051234;GO:0044422;GO:0044424;GO:0043227;GO:0098827;GO:0005793;GO:0070013;GO:0005794;GO:0031224;GO:0044432;GO:0046907;GO:0031981;GO:0006888;GO:0016020;GO:0098588;GO:0016192;GO:0033116;GO:0008150;GO:0051649;GO:0016021;GO:0005783;GO:0031090;GO:0048193;GO:0042175;GO:0044428;GO:0043233;GO:0043229;GO:0098791;GO:0044464;GO:0005575;GO:0005654;GO:0044431;GO:…	K20365	49QEN	U	sp|Q4V8Y6|ERGI1_DANRE Endoplasmic reticulum-Golgi intermediate compartment protein 1 OS=Danio rerio OX=7955 GN=ergic1 PE=2 SV=1	XP_016305215.1 PREDICTED: endoplasmic reticulum-Golgi intermediate compartment protein 1 [Sinocyclocheilus anshuiensis] &gt;XP_016366025.1 PREDICTED: endoplasmic reticulum-Golgi intermediate compartment protein 1 isoform X1 [Sinocyclocheilus rhinocerous]	GO:0051641//cellular localization;GO:0051179//localization;GO:0051234//establishment of localization;GO:0046907//intracellular transport;GO:0006888//endoplasmic reticulum to Golgi vesicle-mediated transport;GO:0016192//vesicle-mediated transport;GO:0008150//biological_process;GO:0051649//establishment of localization in cell;GO:0048193//Golgi vesicle transport;GO:0006810//transport;	GO:0043226//organelle;GO:0012505//endomembrane system;GO:0044422//obsolete organelle part;GO:0044424//obsolete intracellular part;GO:0043227//membrane-bounded organelle;GO:0098827//endoplasmic reticulum subcompartment;GO:0005793//endoplasmic reticulum-Golgi intermediate compartment;GO:0070013//intracellular organelle lumen;GO:0005794//Golgi apparatus;GO:0031224//intrinsic component of membrane;GO…	-	-
CAFS_HM_G_00074129	90.4067	44.1666	136.647	3.09389	1.62942	1.09301e-09	LG5	2806885	2817289	+	1034	CAFS_HM_G_00074129	GO:0043169;GO:0030097;GO:0051015;GO:0002102;GO:0002376;GO:0006936;GO:0044449;GO:0097517;GO:0097435;GO:0044422;GO:0030017;GO:0032501;GO:0005509;GO:0043226;GO:0008307;GO:0003008;GO:0036379;GO:0003779;GO:0099080;GO:0001725;GO:0005488;GO:0099081;GO:0060048;GO:0005737;GO:0007010;GO:0005862;GO:0030154;GO:0042803;GO:0042802;GO:0006996;GO:0005515;GO:0044446;GO:0070252;GO:0060047;GO:0005623;GO:0015629;GO:…	K10375	4A70A	Z	sp|P02561|TPM4_HORSE Tropomyosin alpha-4 chain OS=Equus caballus OX=9796 GN=TPM4 PE=1 SV=2	ROL51538.1 Tropomyosin alpha-1 chain, partial [Anabarilius grahami]	GO:0030097//hemopoiesis;GO:0002376//immune system process;GO:0006936//muscle contraction;GO:0097435//supramolecular fiber organization;GO:0032501//multicellular organismal process;GO:0003008//system process;GO:0060048//cardiac muscle contraction;GO:0007010//cytoskeleton organization;GO:0030154//cell differentiation;GO:0006996//organelle organization;GO:0070252//actin-mediated cell contraction;GO:…	GO:0002102//podosome;GO:0044449//obsolete contractile fiber part;GO:0097517//contractile actin filament bundle;GO:0044422//obsolete organelle part;GO:0030017//sarcomere;GO:0043226//organelle;GO:0036379//myofilament;GO:0099080//supramolecular complex;GO:0001725//stress fiber;GO:0099081//supramolecular polymer;GO:0005737//cytoplasm;GO:0005862//muscle thin filament tropomyosin;GO:0044446//obsolete i…	GO:0043169//cation binding;GO:0051015//actin filament binding;GO:0005509//calcium ion binding;GO:0008307//structural constituent of muscle;GO:0003779//actin binding;GO:0005488//binding;GO:0042803//protein homodimerization activity;GO:0042802//identical protein binding;GO:0005515//protein binding;GO:0003674//molecular_function;GO:0005198//structural molecule activity;GO:0008092//cytoskeletal prote…	ko04261(Adrenergic signaling in cardiomyocytes);ko04260(Cardiac muscle contraction)
CAFS_HM_G_00020032	38.5567	8.01278	69.1006	8.6238	3.10832	1.15225e-09	LG12	32608010	32614519	+	2614	CAFS_HM_G_00020032	GO:0050892;GO:0071333;GO:0071332;GO:0016491;GO:0006520;GO:0019953;GO:0009987;GO:0051186;GO:0000287;GO:0009117;GO:0015849;GO:0050795;GO:0043177;GO:0044255;GO:0030145;GO:0005737;GO:0003676;GO:0060259;GO:0019318;GO:0008152;GO:0006811;GO:0009966;GO:0072071;GO:0006810;GO:0035639;GO:0006473;GO:0003674;GO:0061008;GO:0043229;GO:0080090;GO:0010556;GO:0044464;GO:0005575;GO:0009790;GO:0043949;GO:0019543;GO:…	K01596	49PYI	C	sp|P05153|PCKGC_CHICK Phosphoenolpyruvate carboxykinase, cytosolic [GTP] OS=Gallus gallus OX=9031 GN=PCK1 PE=2 SV=1	ROK31088.1 Phosphoenolpyruvate carboxykinase, cytosolic [GTP] [Anabarilius grahami]	GO:0050892//intestinal absorption;GO:0071333//cellular response to glucose stimulus;GO:0071332//cellular response to fructose stimulus;GO:0006520//cellular amino acid metabolic process;GO:0019953//sexual reproduction;GO:0009987//cellular process;GO:0051186//obsolete cofactor metabolic process;GO:0009117//nucleotide metabolic process;GO:0015849//organic acid transport;GO:0050795//regulation of beh…	GO:0005737//cytoplasm;GO:0043229//intracellular organelle;GO:0044464//obsolete cell part;GO:0005575//cellular_component;GO:0005739//mitochondrion;GO:0043227//membrane-bounded organelle;GO:0043231//intracellular membrane-bounded organelle;GO:0005622//intracellular anatomical structure;GO:0005623//obsolete cell;GO:0043226//organelle;GO:0044444//obsolete cytoplasmic part;GO:0005829//cytosol;GO:00444…	GO:0016491//oxidoreductase activity;GO:0000287//magnesium ion binding;GO:0043177//organic acid binding;GO:0030145//manganese ion binding;GO:0003676//nucleic acid binding;GO:0035639//purine ribonucleoside triphosphate binding;GO:0003674//molecular_function;GO:0005488//binding;GO:0005525//GTP binding;GO:0043565//sequence-specific DNA binding;GO:0097159//organic cyclic compound binding;GO:0000166//n…	ko04964(Proximal tubule bicarbonate reclamation);ko04922(Glucagon signaling pathway);ko04920(Adipocytokine signaling pathway);ko04910(Insulin signaling pathway);ko04152(AMPK signaling pathway);ko04151(PI3K-Akt signaling pathway);ko04068(FoxO signaling pathway);ko03320(PPAR signaling pathway);ko00620(Pyruvate metabolism);ko00020(Citrate cycle (TCA cycle));ko00010(Glycolysis / Gluconeogenesis)
CAFS_HM_G_00020756	77.4397	35.6557	119.224	3.34374	1.74146	1.65679e-09	LG13	14509140	14513237	+	2957	CAFS_HM_G_00020756	GO:0098655;GO:0031226;GO:0005216;GO:0016043;GO:0005242;GO:0098797;GO:0008324;GO:0016020;GO:0022607;GO:0022839;GO:0010646;GO:0046883;GO:0008150;GO:0016021;GO:0046873;GO:0005794;GO:0015075;GO:0031224;GO:0006812;GO:0006813;GO:0005267;GO:0098772;GO:0055085;GO:1902495;GO:0022843;GO:0030001;GO:0051234;GO:0044424;GO:0015079;GO:0015318;GO:0051049;GO:0043227;GO:0043269;GO:0050708;GO:0034702;GO:0065008;GO:…	K04933	49RUT	P	sp|Q9TT17|KCNS3_RABIT Potassium voltage-gated channel subfamily S member 3 OS=Oryctolagus cuniculus OX=9986 GN=KCNS3 PE=2 SV=1	ROL49651.1 Potassium voltage-gated channel subfamily S member 3 [Anabarilius grahami]	GO:0098655//cation transmembrane transport;GO:0016043//cellular component organization;GO:0022607//cellular component assembly;GO:0010646//regulation of cell communication;GO:0046883//regulation of hormone secretion;GO:0008150//biological_process;GO:0006812//cation transport;GO:0006813//potassium ion transport;GO:0055085//transmembrane transport;GO:0030001//metal ion transport;GO:0051234//establi…	GO:0031226//intrinsic component of plasma membrane;GO:0098797//plasma membrane protein complex;GO:0016020//membrane;GO:0016021//integral component of membrane;GO:0005794//Golgi apparatus;GO:0031224//intrinsic component of membrane;GO:1902495//transmembrane transporter complex;GO:0044424//obsolete intracellular part;GO:0043227//membrane-bounded organelle;GO:0034702//ion channel complex;GO:0034703/…	GO:0005216//ion channel activity;GO:0005242//inward rectifier potassium channel activity;GO:0008324//cation transmembrane transporter activity;GO:0022839//ion gated channel activity;GO:0046873//metal ion transmembrane transporter activity;GO:0015075//ion transmembrane transporter activity;GO:0005267//potassium channel activity;GO:0098772//molecular function regulator;GO:0022843//voltage-gated cat…	-
CAFS_HM_G_00039059	192.793	120.927	264.659	2.18859	1.13	1.67666e-09	LG18	20240167	20265881	+	2239	CAFS_HM_G_00039059	GO:0005815;GO:0043231;GO:0005623;GO:0043233;GO:0043232;GO:0005622;GO:0044428;GO:0044446;GO:0044450;GO:0005856;GO:0005634;GO:0031974;GO:0005737;GO:0044444;GO:0070013;GO:0005654;GO:0031981;GO:0043228;GO:0044430;GO:0043226;GO:0005813;GO:0005814;GO:0005575;GO:0044464;GO:0043227;GO:0015630;GO:0043229;GO:0044422;GO:0044424	K16452	49XXZ	S	sp|Q53HC0|CCD92_HUMAN Coiled-coil domain-containing protein 92 OS=Homo sapiens OX=9606 GN=CCDC92 PE=1 SV=2	ROL49108.1 Coiled-coil domain-containing protein 92 [Anabarilius grahami]	-	GO:0005815//microtubule organizing center;GO:0043231//intracellular membrane-bounded organelle;GO:0005623//obsolete cell;GO:0043233//organelle lumen;GO:0043232//intracellular non-membrane-bounded organelle;GO:0005622//intracellular anatomical structure;GO:0044428//obsolete nuclear part;GO:0044446//obsolete intracellular organelle part;GO:0044450//obsolete microtubule organizing center part;GO:000…	-	-
CAFS_HM_G_00027140	90.5088	31.983	149.035	4.65981	2.22027	1.92981e-09	LG14	28254035	28266863	+	998	CAFS_HM_G_00027140	GO:0036379;GO:0003008;GO:0055123;GO:0055002;GO:0048644;GO:0043226;GO:0044085;GO:0032501;GO:0030017;GO:0044422;GO:0009887;GO:0005509;GO:0099081;GO:0005488;GO:0035295;GO:0044057;GO:0009888;GO:0060249;GO:0099080;GO:0030239;GO:0007498;GO:0060465;GO:0043169;GO:0006874;GO:0048646;GO:0097435;GO:0044449;GO:0055065;GO:0009653;GO:0009791;GO:0006936;GO:0007005;GO:0090257;GO:0003674;GO:0043229;GO:0030003;GO:…	K12045	4A5Q2	Z	sp|P50751|TNNT2_SHEEP Troponin T, cardiac muscle OS=Ovis aries OX=9940 GN=TNNT2 PE=2 SV=2	XP_021330704.1 troponin T2e, cardiac isoform X5 [Danio rerio]	GO:0003008//system process;GO:0055123//digestive system development;GO:0055002//striated muscle cell development;GO:0048644//muscle organ morphogenesis;GO:0044085//cellular component biogenesis;GO:0032501//multicellular organismal process;GO:0009887//animal organ morphogenesis;GO:0035295//tube development;GO:0044057//regulation of system process;GO:0009888//tissue development;GO:0060249//anatomic…	GO:0036379//myofilament;GO:0043226//organelle;GO:0030017//sarcomere;GO:0044422//obsolete organelle part;GO:0099081//supramolecular polymer;GO:0099080//supramolecular complex;GO:0044449//obsolete contractile fiber part;GO:0043229//intracellular organelle;GO:0005575//cellular_component;GO:0044464//obsolete cell part;GO:0044444//obsolete cytoplasmic part;GO:0005737//cytoplasm;GO:0032991//protein-con…	GO:0005509//calcium ion binding;GO:0005488//binding;GO:0043169//cation binding;GO:0003674//molecular_function;GO:0046872//metal ion binding;GO:0043167//ion binding;	ko04261(Adrenergic signaling in cardiomyocytes);ko04260(Cardiac muscle contraction)
CAFS_HM_G_00046247	191.41	120.792	262.028	2.16926	1.1172	2.12051e-09	LG2	34789834	34794731	+	1931	CAFS_HM_G_00046247	GO:0032940;GO:0051188;GO:0042451;GO:0070637;GO:0065007;GO:0070228;GO:1901565;GO:0006796;GO:0070970;GO:0071840;GO:0009142;GO:0071705;GO:0070638;GO:0009116;GO:0006725;GO:0003824;GO:0034641;GO:2000026;GO:0001816;GO:0006807;GO:0006955;GO:0046390;GO:0006753;GO:0019674;GO:0042886;GO:0045577;GO:0009058;GO:0001916;GO:0050778;GO:0019439;GO:1901566;GO:0045597;GO:0045055;GO:0046122;GO:0008630;GO:0006161;GO:…	K03783	49U2I	F	sp|P55859|PNPH_BOVIN Purine nucleoside phosphorylase OS=Bos taurus OX=9913 GN=PNP PE=1 SV=3	AHB23864.1 purine nucleoside phosphorylase 5a [Carassius auratus]	GO:0032940//secretion by cell;GO:0051188//obsolete cofactor biosynthetic process;GO:0042451//purine nucleoside biosynthetic process;GO:0070637//pyridine nucleoside metabolic process;GO:0065007//biological regulation;GO:0070228//regulation of lymphocyte apoptotic process;GO:1901565//organonitrogen compound catabolic process;GO:0006796//phosphate-containing compound metabolic process;GO:0070970//in…	GO:0005623//obsolete cell;GO:0005622//intracellular anatomical structure;GO:0043231//intracellular membrane-bounded organelle;GO:0030141//secretory granule;GO:1904813//ficolin-1-rich granule lumen;GO:0044422//obsolete organelle part;GO:0012505//endomembrane system;GO:0043226//organelle;GO:0070013//intracellular organelle lumen;GO:0097708//intracellular vesicle;GO:0044424//obsolete intracellular p…	GO:0003824//catalytic activity;GO:0036094//small molecule binding;GO:0016757//glycosyltransferase activity;GO:0043167//ion binding;GO:0043168//anion binding;GO:0016740//transferase activity;GO:0001882//nucleoside binding;GO:0016763//pentosyltransferase activity;GO:0004731//purine-nucleoside phosphorylase activity;GO:0008144//obsolete drug binding;GO:0003674//molecular_function;GO:0002060//purine …	ko00760(Nicotinate and nicotinamide metabolism);ko00240(Pyrimidine metabolism);ko00230(Purine metabolism)
CAFS_HM_G_00064041	53.0121	19.9946	86.0295	4.30263	2.10522	2.40624e-09	LG24	15409605	15411548	+	1429	CAFS_HM_G_00064041	-	-	49SVD	W	sp|Q3UZZ4|OLFM4_MOUSE Olfactomedin-4 OS=Mus musculus OX=10090 GN=Olfm4 PE=2 SV=1	ROL54590.1 Olfactomedin-4 [Anabarilius grahami]	-	-	-	-
CAFS_HM_G_00035112	46.1424	15.4613	76.8235	4.96877	2.31289	2.8014e-09	LG17	8827478	8838128	+	1796	CAFS_HM_G_00035112	-	K05929	49Z5M	I	sp|Q9C6B9|PEAM3_ARATH Phosphoethanolamine N-methyltransferase 3 OS=Arabidopsis thaliana OX=3702 GN=NMT3 PE=2 SV=2	XP_039510902.1 phosphoethanolamine methyltransferase isoform X2 [Pimephales promelas] &gt;KAG1934554.1 S-adenosyl-L-methionine-dependent methyltransferases superfamily protein [Pimephales promelas]	-	-	-	ko00564(Glycerophospholipid metabolism)
CAFS_HM_G_00073756	114.379	63.2816	165.475	2.61491	1.38676	4.15286e-09	LG4	40110434	40120694	+	3276	CAFS_HM_G_00073756	GO:0050896;GO:0031323;GO:0042327;GO:0010604;GO:0005654;GO:0006974;GO:0045937;GO:0050789;GO:0044464;GO:0005575;GO:0080090;GO:0048522;GO:0043229;GO:0001558;GO:0032270;GO:0051674;GO:0045927;GO:0005622;GO:0005975;GO:0019222;GO:0005623;GO:0060255;GO:0033554;GO:0044446;GO:0001932;GO:0051716;GO:0001934;GO:0009987;GO:0043231;GO:0031399;GO:0008152;GO:0019318;GO:0031974;GO:0006950;GO:0005634;GO:0005737;GO:…	-	49UV1	S	sp|Q1RLU1|BRAT1_DANRE BRCA1-associated ATM activator 1 OS=Danio rerio OX=7955 GN=brat1 PE=2 SV=1	ROI15938.1 BRCA1-associated ATM activator 1 [Anabarilius grahami]	GO:0050896//response to stimulus;GO:0031323//regulation of cellular metabolic process;GO:0042327//positive regulation of phosphorylation;GO:0010604//positive regulation of macromolecule metabolic process;GO:0006974//cellular response to DNA damage stimulus;GO:0045937//positive regulation of phosphate metabolic process;GO:0050789//regulation of biological process;GO:0080090//regulation of primary …	GO:0005654//nucleoplasm;GO:0044464//obsolete cell part;GO:0005575//cellular_component;GO:0043229//intracellular organelle;GO:0005622//intracellular anatomical structure;GO:0005623//obsolete cell;GO:0044446//obsolete intracellular organelle part;GO:0043231//intracellular membrane-bounded organelle;GO:0031974//membrane-enclosed lumen;GO:0005634//nucleus;GO:0005737//cytoplasm;GO:0031981//nuclear lum…	-	-
CAFS_HM_G_00008730	32.8805	8.23476	57.5263	6.98578	2.80442	4.96122e-09	LG1	42991399	42997995	+	2449	CAFS_HM_G_00008730	-	-	4A98Z	T	sp|Q7Z7D3|VTCN1_HUMAN V-set domain-containing T-cell activation inhibitor 1 OS=Homo sapiens OX=9606 GN=VTCN1 PE=1 SV=1	XP_039550767.1 ICOS ligand-like [Pimephales promelas]	-	-	-	-
CAFS_HM_G_00084296	206.766	135.423	278.108	2.05362	1.03817	5.44433e-09	LG7	14152936	14156987	+	2174	CAFS_HM_G_00084296	GO:1901576;GO:0051171;GO:1903506;GO:0006355;GO:0051254;GO:0044260;GO:0097159;GO:0044237;GO:0050794;GO:0009893;GO:2000112;GO:0010467;GO:0044249;GO:0045935;GO:0006351;GO:1901360;GO:0043226;GO:0044238;GO:0010468;GO:0005488;GO:0008152;GO:0031328;GO:0003676;GO:0019438;GO:0005622;GO:0005623;GO:0019222;GO:0060255;GO:0009059;GO:0006139;GO:0009987;GO:0043231;GO:0090304;GO:0010556;GO:0050789;GO:0005575;GO:…	-	4A11V	S	sp|Q0P4A4|NAT14_DANRE Probable N-acetyltransferase 14 OS=Danio rerio OX=7955 GN=nat14 PE=2 SV=1	ROI36418.1 N-acetyltransferase 14 [Anabarilius grahami]	GO:1901576//organic substance biosynthetic process;GO:0051171//regulation of nitrogen compound metabolic process;GO:1903506//regulation of nucleic acid-templated transcription;GO:0006355//regulation of transcription, DNA-templated;GO:0051254//positive regulation of RNA metabolic process;GO:0044260//cellular macromolecule metabolic process;GO:0044237//cellular metabolic process;GO:0050794//regulat…	GO:0043226//organelle;GO:0005622//intracellular anatomical structure;GO:0005623//obsolete cell;GO:0043231//intracellular membrane-bounded organelle;GO:0005575//cellular_component;GO:0044464//obsolete cell part;GO:0043229//intracellular organelle;GO:0016021//integral component of membrane;GO:0016020//membrane;GO:0043227//membrane-bounded organelle;GO:0044424//obsolete intracellular part;GO:0031224…	GO:0097159//organic cyclic compound binding;GO:0005488//binding;GO:0003676//nucleic acid binding;GO:0003674//molecular_function;GO:0016746//acyltransferase activity;GO:0003677//DNA binding;GO:0016740//transferase activity;GO:0003824//catalytic activity;GO:1901363//heterocyclic compound binding;	-
CAFS_HM_G_00076201	136.099	79.3315	192.867	2.43115	1.28164	6.17315e-09	LG5	355309	360261	+	2993	CAFS_HM_G_00076201	GO:0044271;GO:0007166;GO:0042036;GO:1901987;GO:0043010;GO:0008150;GO:0031325;GO:0048598;GO:1905114;GO:0051898;GO:0005694;GO:1901988;GO:0051270;GO:0000785;GO:0051128;GO:1903426;GO:0071396;GO:0051271;GO:1903037;GO:0035019;GO:0010563;GO:0044424;GO:0032642;GO:0043433;GO:0034114;GO:0098772;GO:1903038;GO:0048729;GO:0034115;GO:0014738;GO:0006357;GO:0043167;GO:0014745;GO:0031400;GO:0051247;GO:0071409;GO:…	K17846	49S5C	K	sp|Q60793|KLF4_MOUSE Krueppel-like factor 4 OS=Mus musculus OX=10090 GN=Klf4 PE=1 SV=3	AVV48158.1 Klf [Megalobrama amblycephala]	GO:0044271//cellular nitrogen compound biosynthetic process;GO:0007166//cell surface receptor signaling pathway;GO:0042036//negative regulation of cytokine production;GO:1901987//regulation of cell cycle phase transition;GO:0043010//camera-type eye development;GO:0008150//biological_process;GO:0031325//positive regulation of cellular metabolic process;GO:0048598//embryonic morphogenesis;GO:190511…	GO:0005694//chromosome;GO:0000785//chromatin;GO:0044424//obsolete intracellular part;GO:0005719//euchromatin;GO:0031981//nuclear lumen;GO:0044446//obsolete intracellular organelle part;GO:0005667//transcription regulator complex;GO:0044454//obsolete nuclear chromosome part;GO:0043226//organelle;GO:0044422//obsolete organelle part;GO:0070013//intracellular organelle lumen;GO:0044798//transcription…	GO:0098772//molecular function regulator;GO:0043167//ion binding;GO:0000982//DNA-binding transcription factor activity, RNA polymerase II-specific;GO:0042826//histone deacetylase binding;GO:1990837//sequence-specific double-stranded DNA binding;GO:0043169//cation binding;GO:0001077//DNA-binding transcription activator activity, RNA polymerase II-specific;GO:0000976//transcription cis-regulatory r…	ko04550(Signaling pathways regulating pluripotency of stem cells)
CAFS_HM_G_00071311	87.9728	44.3382	131.607	2.96826	1.56962	9.80482e-09	LG4	38674151	38678742	+	2328	CAFS_HM_G_00071311	GO:0007400;GO:0043170;GO:0007420;GO:0046907;GO:0048468;GO:0021889;GO:0001501;GO:0007416;GO:0021516;GO:2001141;GO:0044424;GO:0014016;GO:0048705;GO:0043227;GO:0030900;GO:0050793;GO:0007399;GO:0071704;GO:0051128;GO:0048856;GO:0022603;GO:0051234;GO:0051252;GO:0016043;GO:0021772;GO:0099003;GO:0048865;GO:0051960;GO:0097659;GO:0008150;GO:0048513;GO:0009058;GO:0032774;GO:0048731;GO:0007389;GO:0021879;GO:…	K09328	49QVA	K	sp|Q50D79|UNC4_DANRE Homeobox protein unc-4 homolog OS=Danio rerio OX=7955 GN=uncx PE=2 SV=2	XP_016386931.1 PREDICTED: homeobox protein unc-4 homolog [Sinocyclocheilus rhinocerous]	GO:0007400//neuroblast fate determination;GO:0043170//macromolecule metabolic process;GO:0007420//brain development;GO:0046907//intracellular transport;GO:0048468//cell development;GO:0021889//olfactory bulb interneuron differentiation;GO:0001501//skeletal system development;GO:0007416//synapse assembly;GO:0021516//dorsal spinal cord development;GO:2001141//regulation of RNA biosynthetic process;…	GO:0044424//obsolete intracellular part;GO:0043227//membrane-bounded organelle;GO:0042995//cell projection;GO:0043005//neuron projection;GO:0005634//nucleus;GO:0120025//plasma membrane bounded cell projection;GO:0043226//organelle;GO:0030424//axon;GO:0043229//intracellular organelle;GO:0097458//obsolete neuron part;GO:0005575//cellular_component;GO:0044464//obsolete cell part;GO:0045202//synapse;…	GO:1901363//heterocyclic compound binding;GO:0003677//DNA binding;GO:0005488//binding;GO:0043565//sequence-specific DNA binding;GO:0097159//organic cyclic compound binding;GO:0000981//DNA-binding transcription factor activity, RNA polymerase II-specific;GO:0003674//molecular_function;GO:0140110//transcription regulator activity;GO:0003700//DNA-binding transcription factor activity;GO:0003676//nuc…	-
CAFS_HM_G_00007404	114.066	63.4065	164.726	2.59793	1.37737	1.1023e-08	LG1	21554466	21574668	+	3495	CAFS_HM_G_00007404	GO:0007155;GO:0001501;GO:1903532;GO:0048468;GO:0000902;GO:2000341;GO:0048856;GO:0022603;GO:0051270;GO:0007399;GO:0051128;GO:0050793;GO:0032642;GO:0044424;GO:0051049;GO:0060560;GO:0036293;GO:1990138;GO:0016043;GO:0009991;GO:0071363;GO:0048869;GO:0010810;GO:0005802;GO:0048583;GO:0048731;GO:0008201;GO:0008150;GO:0009628;GO:1904207;GO:1990523;GO:0044431;GO:0071774;GO:0050896;GO:0001952;GO:0040012;GO:…	-	49XTV	MW	sp|Q15063|POSTN_HUMAN Periostin OS=Homo sapiens OX=9606 GN=POSTN PE=1 SV=2	ROL54375.1 Periostin [Anabarilius grahami]	GO:0007155//cell adhesion;GO:0001501//skeletal system development;GO:1903532//positive regulation of secretion by cell;GO:0048468//cell development;GO:0000902//cell morphogenesis;GO:2000341//regulation of chemokine (C-X-C motif) ligand 2 production;GO:0048856//anatomical structure development;GO:0022603//regulation of anatomical structure morphogenesis;GO:0051270//regulation of cellular component…	GO:0044424//obsolete intracellular part;GO:0005802//trans-Golgi network;GO:0044431//obsolete Golgi apparatus part;GO:0044421//obsolete extracellular region part;GO:0044444//obsolete cytoplasmic part;GO:0031984//organelle subcompartment;GO:0045202//synapse;GO:0031594//neuromuscular junction;GO:0044446//obsolete intracellular organelle part;GO:0005794//Golgi apparatus;GO:0043227//membrane-bounded o…	GO:0008201//heparin binding;GO:0043168//anion binding;GO:1901681//sulfur compound binding;GO:0043167//ion binding;GO:0043169//cation binding;GO:0097367//carbohydrate derivative binding;GO:0046872//metal ion binding;GO:0005488//binding;GO:0005539//glycosaminoglycan binding;GO:0003674//molecular_function;	-
CAFS_HM_G_00090879	188.893	111.122	266.665	2.39975	1.26288	1.22869e-08	LG9	30483887	30490345	+	2708	CAFS_HM_G_00090879	GO:0005524;GO:0005737;GO:0019438;GO:0050145;GO:0010033;GO:0032553;GO:0008152;GO:0009605;GO:1901265;GO:0042221;GO:0043231;GO:0009987;GO:0006139;GO:0009117;GO:0005622;GO:0005623;GO:0097367;GO:0046483;GO:0003674;GO:0070887;GO:0043229;GO:0006793;GO:0019637;GO:0005575;GO:0044464;GO:0046939;GO:0016301;GO:0009221;GO:0009197;GO:0030554;GO:0044444;GO:0009200;GO:0009263;GO:0035639;GO:0009262;GO:0004798;GO:…	K13809	4A0UB	F	sp|Q3U5Q7|CMPK2_MOUSE UMP-CMP kinase 2, mitochondrial OS=Mus musculus OX=10090 GN=Cmpk2 PE=1 SV=2	ROL51860.1 UMP-CMP kinase 2, mitochondrial [Anabarilius grahami]	GO:0019438//aromatic compound biosynthetic process;GO:0010033//response to organic substance;GO:0008152//metabolic process;GO:0009605//response to external stimulus;GO:0042221//response to chemical;GO:0009987//cellular process;GO:0006139//nucleobase-containing compound metabolic process;GO:0009117//nucleotide metabolic process;GO:0046483//heterocycle metabolic process;GO:0070887//cellular respons…	GO:0005737//cytoplasm;GO:0043231//intracellular membrane-bounded organelle;GO:0005622//intracellular anatomical structure;GO:0005623//obsolete cell;GO:0043229//intracellular organelle;GO:0005575//cellular_component;GO:0044464//obsolete cell part;GO:0044444//obsolete cytoplasmic part;GO:0043226//organelle;GO:0005739//mitochondrion;GO:0044424//obsolete intracellular part;GO:0043227//membrane-bounde…	GO:0005524//ATP binding;GO:0050145//nucleoside monophosphate kinase activity;GO:0032553//ribonucleotide binding;GO:1901265//nucleoside phosphate binding;GO:0097367//carbohydrate derivative binding;GO:0003674//molecular_function;GO:0016301//kinase activity;GO:0030554//adenyl nucleotide binding;GO:0035639//purine ribonucleoside triphosphate binding;GO:0004798//thymidylate kinase activity;GO:0033862…	ko00240(Pyrimidine metabolism)
CAFS_HM_G_00014537	90.6541	47.0649	134.243	2.8523	1.51213	1.4557e-08	LG11	6110852	6113768	+	2277	CAFS_HM_G_00014537	GO:0072028;GO:0051093;GO:0046546;GO:0072234;GO:0034645;GO:0048699;GO:0016070;GO:0065008;GO:0006725;GO:0010628;GO:0003677;GO:0065007;GO:0051173;GO:0035148;GO:0051172;GO:0001654;GO:0006807;GO:0007507;GO:0045893;GO:0045165;GO:0060018;GO:0010558;GO:0045892;GO:0001656;GO:0009889;GO:0060284;GO:0048522;GO:0048523;GO:0007275;GO:0060993;GO:0034641;GO:2000026;GO:0010557;GO:0002009;GO:0045597;GO:0007517;GO:…	K09270	4A1RX	K	sp|Q6IZ48|SOX8_TETNG Transcription factor Sox-8 OS=Tetraodon nigroviridis OX=99883 GN=sox8 PE=2 SV=2	ROL45662.1 Transcription factor Sox-8 [Anabarilius grahami]	GO:0072028//nephron morphogenesis;GO:0051093//negative regulation of developmental process;GO:0046546//development of primary male sexual characteristics;GO:0072234//metanephric nephron tubule development;GO:0034645//cellular macromolecule biosynthetic process;GO:0048699//generation of neurons;GO:0016070//RNA metabolic process;GO:0065008//regulation of biological quality;GO:0006725//cellular arom…	GO:0005667//transcription regulator complex;GO:0043227//membrane-bounded organelle;GO:0005622//intracellular anatomical structure;GO:0005623//obsolete cell;GO:0043231//intracellular membrane-bounded organelle;GO:0032991//protein-containing complex;GO:0005737//cytoplasm;GO:0044798//transcription regulator complex;GO:0044464//obsolete cell part;GO:0005575//cellular_component;GO:0043229//intracellul…	GO:0003677//DNA binding;GO:0001067//transcription regulatory region nucleic acid binding;GO:0003700//DNA-binding transcription factor activity;GO:0003676//nucleic acid binding;GO:0008134//transcription factor binding;GO:0003674//molecular_function;GO:0000981//DNA-binding transcription factor activity, RNA polymerase II-specific;GO:0003690//double-stranded DNA binding;GO:0005488//binding;GO:009715…	-
CAFS_HM_G_00014168	428.517	268.276	588.759	2.1946	1.13396	1.60012e-08	LG11	30202302	30210251	+	1746	CAFS_HM_G_00014168	GO:0051252;GO:0019518;GO:0043233;GO:0045944;GO:1903508;GO:0031280;GO:1901605;GO:0031226;GO:0031325;GO:0008150;GO:0001505;GO:0031279;GO:0042737;GO:0016021;GO:0007200;GO:0005739;GO:0009058;GO:1902680;GO:0016020;GO:0051339;GO:0042995;GO:0036094;GO:0023052;GO:0031224;GO:0008188;GO:0048518;GO:0044281;GO:0008144;GO:0007188;GO:1901564;GO:0016746;GO:2001141;GO:0044424;GO:0043227;GO:0007187;GO:0071704;GO:…	K00639	49SH2	E	sp|O75600|KBL_HUMAN 2-amino-3-ketobutyrate coenzyme A ligase, mitochondrial OS=Homo sapiens OX=9606 GN=GCAT PE=1 SV=1	RXN19981.1 2-amino-3-ketobutyrate coenzyme A mitochondrial [Labeo rohita]	GO:0051252//regulation of RNA metabolic process;GO:0019518//L-threonine catabolic process to glycine;GO:0045944//positive regulation of transcription by RNA polymerase II;GO:1903508//positive regulation of nucleic acid-templated transcription;GO:0031280//negative regulation of cyclase activity;GO:1901605//alpha-amino acid metabolic process;GO:0031325//positive regulation of cellular metabolic pro…	GO:0043233//organelle lumen;GO:0031226//intrinsic component of plasma membrane;GO:0016021//integral component of membrane;GO:0005739//mitochondrion;GO:0016020//membrane;GO:0042995//cell projection;GO:0031224//intrinsic component of membrane;GO:0044424//obsolete intracellular part;GO:0043227//membrane-bounded organelle;GO:0005743//mitochondrial inner membrane;GO:0044425//obsolete membrane part;GO:…	GO:0036094//small molecule binding;GO:0008188//neuropeptide receptor activity;GO:0008144//obsolete drug binding;GO:0016746//acyltransferase activity;GO:0004888//transmembrane signaling receptor activity;GO:0016740//transferase activity;GO:0043168//anion binding;GO:0042562//hormone binding;GO:0043167//ion binding;GO:0030170//pyridoxal phosphate binding;GO:0016407//acetyltransferase activity;GO:000…	ko00260(Glycine, serine and threonine metabolism)
CAFS_HM_G_00032274	209.547	139.379	279.715	2.00687	1.00495	1.684e-08	LG16	21123902	21127879	+	3978	CAFS_HM_G_00032274	GO:0060548;GO:0001503;GO:0048387;GO:0048585;GO:0009966;GO:0003013;GO:0043229;GO:0097485;GO:0080090;GO:0001541;GO:2000027;GO:0010556;GO:0044464;GO:0005575;GO:0003674;GO:0003705;GO:0051101;GO:0061061;GO:2000679;GO:0003229;GO:0019953;GO:0009987;GO:0090304;GO:0002072;GO:0002684;GO:0045595;GO:0005737;GO:0003676;GO:0014706;GO:0008585;GO:0031974;GO:0008152;GO:0072359;GO:0046660;GO:0031175;GO:0009888;GO:…	K09396	49SZY	K	sp|Q9DE24|FXC1B_DANRE Forkhead box C1-B OS=Danio rerio OX=7955 GN=foxc1b PE=2 SV=1	NP_571804.1 forkhead box C1-B [Danio rerio] &gt;Q9DE24.1 RecName: Full=Forkhead box C1-B [Danio rerio] &gt;AAG44242.1 forkhead transcription factor c1.2 [Danio rerio] &gt;AAH46028.1 Forkhead box C1b [Danio rerio]	GO:0060548//negative regulation of cell death;GO:0001503//ossification;GO:0048387//negative regulation of retinoic acid receptor signaling pathway;GO:0048585//negative regulation of response to stimulus;GO:0009966//regulation of signal transduction;GO:0003013//circulatory system process;GO:0097485//neuron projection guidance;GO:0080090//regulation of primary metabolic process;GO:0001541//ovarian …	GO:0043229//intracellular organelle;GO:0044464//obsolete cell part;GO:0005575//cellular_component;GO:0005737//cytoplasm;GO:0031974//membrane-enclosed lumen;GO:0043228//non-membrane-bounded organelle;GO:0000790//chromatin;GO:0043227//membrane-bounded organelle;GO:0000228//nuclear chromosome;GO:0044428//obsolete nuclear part;GO:0044427//obsolete chromosomal part;GO:0005634//nucleus;GO:0043232//intr…	GO:0003674//molecular_function;GO:0003705//DNA-binding transcription factor activity, RNA polymerase II-specific;GO:0003676//nucleic acid binding;GO:0005488//binding;GO:0043565//sequence-specific DNA binding;GO:0097159//organic cyclic compound binding;GO:0000981//DNA-binding transcription factor activity, RNA polymerase II-specific;GO:0003682//chromatin binding;GO:0001067//transcription regulator…	-
CAFS_HM_G_00008166	121.374	69.8921	172.855	2.47318	1.30637	2.18739e-08	LG1	33288840	33292009	+	1340	CAFS_HM_G_00008166	GO:0098772;GO:0023052;GO:0008277;GO:0043085;GO:0007188;GO:0005488;GO:0007186;GO:0043227;GO:0050794;GO:0044424;GO:0031234;GO:0007193;GO:0007187;GO:0043226;GO:0008047;GO:0045744;GO:0009898;GO:0060589;GO:0002376;GO:0023057;GO:0005096;GO:0098562;GO:0010648;GO:0008150;GO:0010646;GO:0016020;GO:0005516;GO:0048583;GO:0065009;GO:0050896;GO:0071944;GO:0001965;GO:0006955;GO:0019898;GO:0048585;GO:0009966;GO:…	K16449	49QBR	T	sp|Q6RG78|RGS1_HORSE Regulator of G-protein signaling 1 OS=Equus caballus OX=9796 GN=RGS1 PE=2 SV=1	XP_016377369.1 PREDICTED: regulator of G-protein signaling 21-like isoform X1 [Sinocyclocheilus rhinocerous]	GO:0023052//signaling;GO:0008277//regulation of G protein-coupled receptor signaling pathway;GO:0043085//positive regulation of catalytic activity;GO:0007188//adenylate cyclase-modulating G protein-coupled receptor signaling pathway;GO:0007186//G protein-coupled receptor signaling pathway;GO:0050794//regulation of cellular process;GO:0007193//adenylate cyclase-inhibiting G protein-coupled recepto…	GO:0043227//membrane-bounded organelle;GO:0044424//obsolete intracellular part;GO:0031234//extrinsic component of cytoplasmic side of plasma membrane;GO:0043226//organelle;GO:0009898//cytoplasmic side of plasma membrane;GO:0098562//cytoplasmic side of membrane;GO:0016020//membrane;GO:0071944//cell periphery;GO:0019898//extrinsic component of membrane;GO:0044444//obsolete cytoplasmic part;GO:00985…	GO:0098772//molecular function regulator;GO:0005488//binding;GO:0008047//enzyme activator activity;GO:0060589//nucleoside-triphosphatase regulator activity;GO:0005096//GTPase activator activity;GO:0005516//calmodulin binding;GO:0001965//G-protein alpha-subunit binding;GO:0030695//GTPase regulator activity;GO:0003674//molecular_function;GO:0030234//enzyme regulator activity;GO:0005515//protein bin…	-
CAFS_HM_G_00017366	157.467	79.5411	235.393	2.95938	1.5653	3.8503e-08	LG12	20367406	20384662	+	1843	CAFS_HM_G_00017366	GO:0048731;GO:0048583;GO:0032268;GO:0110053;GO:0043408;GO:0008150;GO:0048513;GO:0001505;GO:0055026;GO:1901379;GO:1903789;GO:0043407;GO:0023057;GO:0007399;GO:0055024;GO:0051128;GO:0048856;GO:0051049;GO:0010563;GO:0044424;GO:0050793;GO:0043269;GO:1903522;GO:0043085;GO:1901861;GO:0098772;GO:2001023;GO:0051239;GO:0010958;GO:0007154;GO:0045471;GO:0010460;GO:0005634;GO:0031400;GO:0032956;GO:0031399;GO:…	K16449	4A3F0	T	sp|Q0R4E4|RGS4_RABIT Regulator of G-protein signaling 4 OS=Oryctolagus cuniculus OX=9986 GN=RGS4 PE=2 SV=1	XP_039503706.1 regulator of G-protein signaling 4 isoform X1 [Pimephales promelas] &gt;KAG1938566.1 regulator of G-protein signaling [Pimephales promelas]	GO:0048731//system development;GO:0048583//regulation of response to stimulus;GO:0032268//regulation of cellular protein metabolic process;GO:0110053//regulation of actin filament organization;GO:0043408//regulation of MAPK cascade;GO:0008150//biological_process;GO:0048513//animal organ development;GO:0001505//regulation of neurotransmitter levels;GO:0055026//negative regulation of cardiac muscle…	GO:0044424//obsolete intracellular part;GO:0005634//nucleus;GO:0005829//cytosol;GO:0044444//obsolete cytoplasmic part;GO:0016020//membrane;GO:0043227//membrane-bounded organelle;GO:0071944//cell periphery;GO:0043226//organelle;GO:0005886//plasma membrane;GO:0005737//cytoplasm;GO:0032991//protein-containing complex;GO:0043231//intracellular membrane-bounded organelle;GO:0005623//obsolete cell;GO:0…	GO:0098772//molecular function regulator;GO:0005516//calmodulin binding;GO:0005096//GTPase activator activity;GO:0060589//nucleoside-triphosphatase regulator activity;GO:0005515//protein binding;GO:0008047//enzyme activator activity;GO:0005488//binding;GO:0030234//enzyme regulator activity;GO:0003674//molecular_function;GO:0030695//GTPase regulator activity;GO:0001965//G-protein alpha-subunit bin…	-
CAFS_HM_G_00004832	134.921	70.0927	199.749	2.84979	1.51085	4.15522e-08	LG1	28211703	28221779	+	2247	CAFS_HM_G_00004832	GO:0008236;GO:0006810;GO:0006807;GO:0071944;GO:0070011;GO:0019538;GO:0048524;GO:0043900;GO:0016540;GO:0003824;GO:0050789;GO:0005575;GO:0044464;GO:0044459;GO:0003674;GO:0044425;GO:1903900;GO:0005623;GO:0046598;GO:0008233;GO:0016485;GO:0046596;GO:0008152;GO:0005887;GO:0005886;GO:0098657;GO:0065007;GO:0031224;GO:0043170;GO:0044238;GO:0048518;GO:0006897;GO:1901564;GO:0005576;GO:0051604;GO:0038024;GO:…	K09633	49R2J	E	sp|O15393|TMPS2_HUMAN Transmembrane protease serine 2 OS=Homo sapiens OX=9606 GN=TMPRSS2 PE=1 SV=3	XP_016412192.1 PREDICTED: transmembrane protease serine 2-like [Sinocyclocheilus rhinocerous] &gt;XP_016412193.1 PREDICTED: transmembrane protease serine 2-like [Sinocyclocheilus rhinocerous]	GO:0006810//transport;GO:0006807//nitrogen compound metabolic process;GO:0019538//protein metabolic process;GO:0048524//positive regulation of viral process;GO:0043900//obsolete regulation of multi-organism process;GO:0016540//protein autoprocessing;GO:0050789//regulation of biological process;GO:1903900//regulation of viral life cycle;GO:0046598//positive regulation of viral entry into host cell…	GO:0071944//cell periphery;GO:0005575//cellular_component;GO:0044464//obsolete cell part;GO:0044459//obsolete plasma membrane part;GO:0044425//obsolete membrane part;GO:0005623//obsolete cell;GO:0005887//integral component of plasma membrane;GO:0005886//plasma membrane;GO:0031224//intrinsic component of membrane;GO:0005576//extracellular region;GO:0031226//intrinsic component of plasma membrane;G…	GO:0008236//serine-type peptidase activity;GO:0070011//peptidase activity;GO:0003824//catalytic activity;GO:0003674//molecular_function;GO:0008233//peptidase activity;GO:0038024//cargo receptor activity;GO:0004175//endopeptidase activity;GO:0005044//scavenger receptor activity;GO:0140096//catalytic activity, acting on a protein;GO:0017171//serine hydrolase activity;GO:0004252//serine-type endopep…	-
CAFS_HM_G_00050079	48.8405	19.1149	78.566	4.11019	2.03921	6.5705e-08	LG20	13849560	13851156	+	1597	CAFS_HM_G_00050079	-	K06087	4A1PC	S	sp|Q765N9|CLD3_BOVIN Claudin-3 OS=Bos taurus OX=9913 GN=CLDN3 PE=2 SV=1	ROL47639.1 Claudin-3 [Anabarilius grahami]	-	-	-	ko04670(Leukocyte transendothelial migration);ko04530(Tight junction);ko04514(Cell adhesion molecules)
CAFS_HM_G_00091029	185.676	120.341	251.011	2.08584	1.06063	8.00922e-08	LG9	530968	555329	+	3585	CAFS_HM_G_00091029	GO:0044424;GO:0007399;GO:0052803;GO:0048856;GO:0048729;GO:0001501;GO:0042440;GO:0009070;GO:0008150;GO:0048513;GO:0048731;GO:0090407;GO:0044271;GO:0016810;GO:0042558;GO:0046653;GO:0048598;GO:1901605;GO:1901363;GO:0032502;GO:1901362;GO:0043650;GO:0061053;GO:0050896;GO:0046112;GO:0006144;GO:0017076;GO:0048872;GO:0006555;GO:0035713;GO:0006082;GO:0043009;GO:0043167;GO:0006767;GO:0043168;GO:0016814;GO:…	K00288	49VUI	H	sp|P11586|C1TC_HUMAN C-1-tetrahydrofolate synthase, cytoplasmic OS=Homo sapiens OX=9606 GN=MTHFD1 PE=1 SV=4	XP_039506927.1 C-1-tetrahydrofolate synthase, cytoplasmic [Pimephales promelas] &gt;KAG1936304.1 C-1-tetrahydrofolate synthase, cytoplasmic [Pimephales promelas]	GO:0007399//nervous system development;GO:0052803//imidazole-containing compound metabolic process;GO:0048856//anatomical structure development;GO:0048729//tissue morphogenesis;GO:0001501//skeletal system development;GO:0042440//pigment metabolic process;GO:0009070//serine family amino acid biosynthetic process;GO:0008150//biological_process;GO:0048513//animal organ development;GO:0048731//system…	GO:0044424//obsolete intracellular part;GO:0005829//cytosol;GO:0044444//obsolete cytoplasmic part;GO:0043227//membrane-bounded organelle;GO:0005739//mitochondrion;GO:0043226//organelle;GO:0043229//intracellular organelle;GO:0005575//cellular_component;GO:0044464//obsolete cell part;GO:0005737//cytoplasm;GO:0005622//intracellular anatomical structure;GO:0005623//obsolete cell;GO:0043231//intracell…	GO:0016810//hydrolase activity, acting on carbon-nitrogen (but not peptide) bonds;GO:1901363//heterocyclic compound binding;GO:0017076//purine nucleotide binding;GO:0043167//ion binding;GO:0043168//anion binding;GO:0016814//hydrolase activity, acting on carbon-nitrogen (but not peptide) bonds, in cyclic amidines;GO:0097367//carbohydrate derivative binding;GO:0004477//methenyltetrahydrofolate cycl…	ko00670(One carbon pool by folate)
CAFS_HM_G_00016356	183.906	120.786	247.026	2.04515	1.03221	9.05756e-08	LG12	2693452	2699324	+	2694	CAFS_HM_G_00016356	GO:0030154;GO:1905330;GO:0000976;GO:0031328;GO:0042221;GO:0051962;GO:0006139;GO:0044446;GO:0019222;GO:0001941;GO:0071340;GO:0051094;GO:0042078;GO:0140110;GO:0008104;GO:0046483;GO:0070887;GO:0050789;GO:0048232;GO:0010604;GO:0033036;GO:0044212;GO:1903506;GO:0050767;GO:0051171;GO:1901576;GO:0006979;GO:0044428;GO:0006355;GO:0010720;GO:0050803;GO:0099536;GO:0042127;GO:0051641;GO:0006351;GO:0045935;GO:…	K15593	49W2J	K	sp|Q9CXC9|ETV5_MOUSE ETS translocation variant 5 OS=Mus musculus OX=10090 GN=Etv5 PE=2 SV=1	XP_016418847.1 PREDICTED: ETS translocation variant 5-like isoform X3 [Sinocyclocheilus rhinocerous]	GO:0030154//cell differentiation;GO:1905330//regulation of morphogenesis of an epithelium;GO:0031328//positive regulation of cellular biosynthetic process;GO:0042221//response to chemical;GO:0051962//positive regulation of nervous system development;GO:0006139//nucleobase-containing compound metabolic process;GO:0019222//regulation of metabolic process;GO:0001941//postsynaptic membrane organizati…	GO:0044446//obsolete intracellular organelle part;GO:0044428//obsolete nuclear part;GO:0031981//nuclear lumen;GO:0005634//nucleus;GO:0043233//organelle lumen;GO:0044424//obsolete intracellular part;GO:0005886//plasma membrane;GO:0031974//membrane-enclosed lumen;GO:0043231//intracellular membrane-bounded organelle;GO:0005623//obsolete cell;GO:0005622//intracellular anatomical structure;GO:0043229/…	GO:0000976//transcription cis-regulatory region binding;GO:0140110//transcription regulator activity;GO:0044212//transcription cis-regulatory region binding;GO:0001012//RNA polymerase II transcription regulatory region sequence-specific DNA binding;GO:0000977//RNA polymerase II transcription regulatory region sequence-specific DNA binding;GO:0001228//DNA-binding transcription activator activity, …	-
CAFS_HM_G_00001627	44.7401	17.2316	72.2487	4.1928	2.06791	9.42021e-08	101	1388	5705	+	3154	CAFS_HM_G_00001627	-	-	4A3Z2	-	-	ROL44075.1 Nurim [Anabarilius grahami]	-	-	-	-
CAFS_HM_G_00028158	35.7465	11.5956	59.8973	5.1655	2.36891	1.13316e-07	LG15	13662368	13664442	+	1243	CAFS_HM_G_00028158	-	K01513	4A3QZ	T	sp|O08712|TR11B_MOUSE Tumor necrosis factor receptor superfamily member 11B OS=Mus musculus OX=10090 GN=Tnfrsf11b PE=1 SV=1	ROK64915.1 Tumor necrosis factor receptor superfamily member 11B, partial [Anabarilius grahami]	-	-	-	ko00770(Pantothenate and CoA biosynthesis);ko00760(Nicotinate and nicotinamide metabolism);ko00740(Riboflavin metabolism);ko00500(Starch and sucrose metabolism);ko00240(Pyrimidine metabolism);ko00230(Purine metabolism)
CAFS_HM_G_00007114	38.8865	13.2916	64.4814	4.8513	2.27837	1.21063e-07	LG1	16548067	16560806	+	2708	CAFS_HM_G_00007114	GO:0005623;GO:0035725;GO:0005911;GO:0050892;GO:0015144;GO:0005355;GO:0030054;GO:0005886;GO:0015078;GO:0006810;GO:0015294;GO:0006811;GO:0034219;GO:0008645;GO:0015077;GO:0005575;GO:0044464;GO:0015370;GO:0005402;GO:0003674;GO:0022600;GO:0044459;GO:0007586;GO:0051119;GO:0106001;GO:0005412;GO:0098662;GO:0031526;GO:0015291;GO:0006814;GO:0001822;GO:0015145;GO:0120025;GO:0034220;GO:0001951;GO:0032501;GO:…	K14158	49REI	P	sp|P53790|SC5A1_RAT Sodium/glucose cotransporter 1 OS=Rattus norvegicus OX=10116 GN=Slc5a1 PE=2 SV=1	AKR15143.1 sodium/glucose cotransporter 1 [Megalobrama amblycephala]	GO:0035725//sodium ion transmembrane transport;GO:0050892//intestinal absorption;GO:0006810//transport;GO:0006811//ion transport;GO:0034219//carbohydrate transmembrane transport;GO:0008645//hexose transmembrane transport;GO:0022600//digestive system process;GO:0007586//digestion;GO:0106001//intestinal hexose absorption;GO:0098662//inorganic cation transmembrane transport;GO:0006814//sodium ion tr…	GO:0005623//obsolete cell;GO:0005911//cell-cell junction;GO:0030054//cell junction;GO:0005886//plasma membrane;GO:0005575//cellular_component;GO:0044464//obsolete cell part;GO:0044459//obsolete plasma membrane part;GO:0031526//brush border membrane;GO:0120025//plasma membrane bounded cell projection;GO:0016324//apical plasma membrane;GO:0044425//obsolete membrane part;GO:0098862//cluster of actin…	GO:0015144//carbohydrate transmembrane transporter activity;GO:0005355//glucose transmembrane transporter activity;GO:0015078//proton transmembrane transporter activity;GO:0015294//solute:cation symporter activity;GO:0015077//inorganic cation transmembrane transporter activity;GO:0015370//solute:sodium symporter activity;GO:0005402//carbohydrate:cation symporter activity;GO:0003674//molecular_fun…	ko04978(Mineral absorption);ko04976(Bile secretion);ko04973(Carbohydrate digestion and absorption)
CAFS_HM_G_00057433	157.62	101.677	213.563	2.10041	1.07067	1.36129e-07	LG22	684025	691492	+	2913	CAFS_HM_G_00057433	-	-	-	-	-	ROL46830.1 hypothetical protein DPX16_1057 [Anabarilius grahami]	-	-	-	-
CAFS_HM_G_00073307	36.8568	12.6749	61.0386	4.81571	2.26775	2.00356e-07	LG4	30173221	30186213	+	2754	CAFS_HM_G_00073307	GO:0003674;GO:0032504;GO:0044464;GO:0005575;GO:0050790;GO:0030902;GO:0048519;GO:0043229;GO:0080090;GO:0009966;GO:0080134;GO:0003013;GO:0006535;GO:0022414;GO:0019825;GO:0060349;GO:0031323;GO:0001503;GO:0060548;GO:0021549;GO:0070279;GO:0009605;GO:0044273;GO:0006259;GO:0008152;GO:0044272;GO:0046328;GO:0070813;GO:0010941;GO:0005737;GO:0090304;GO:0043231;GO:0009987;GO:0006563;GO:0006520;GO:0016491;GO:…	K01697	49YA4	E	sp|P35520|CBS_HUMAN Cystathionine beta-synthase OS=Homo sapiens OX=9606 GN=CBS PE=1 SV=2	ROI37032.1 Cystathionine beta-synthase [Anabarilius grahami]	GO:0032504//multicellular organism reproduction;GO:0050790//regulation of catalytic activity;GO:0030902//hindbrain development;GO:0048519//negative regulation of biological process;GO:0080090//regulation of primary metabolic process;GO:0009966//regulation of signal transduction;GO:0080134//regulation of response to stress;GO:0003013//circulatory system process;GO:0006535//cysteine biosynthetic pr…	GO:0044464//obsolete cell part;GO:0005575//cellular_component;GO:0043229//intracellular organelle;GO:0005737//cytoplasm;GO:0043231//intracellular membrane-bounded organelle;GO:0005623//obsolete cell;GO:0005622//intracellular anatomical structure;GO:0043226//organelle;GO:0043227//membrane-bounded organelle;GO:0005829//cytosol;GO:0044444//obsolete cytoplasmic part;GO:0005634//nucleus;GO:0044424//ob…	GO:0003674//molecular_function;GO:0019825//oxygen binding;GO:0070279//vitamin B6 binding;GO:0016491//oxidoreductase activity;GO:0016662//oxidoreductase activity, acting on other nitrogenous compounds as donors, cytochrome as acceptor;GO:0019899//enzyme binding;GO:0097159//organic cyclic compound binding;GO:0046906//tetrapyrrole binding;GO:0005488//binding;GO:0098605//selenocystathionine beta-synt…	ko00270(Cysteine and methionine metabolism);ko00260(Glycine, serine and threonine metabolism)
CAFS_HM_G_00066662	49.7209	20.6757	78.7661	3.8096	1.92964	2.14765e-07	LG3	34562614	34576606	+	3199	CAFS_HM_G_00066662	GO:0070199;GO:0044430;GO:0006807;GO:0070727;GO:0000808;GO:1901363;GO:0034641;GO:0034645;GO:0003682;GO:0000166;GO:0006725;GO:0051276;GO:0005634;GO:0071840;GO:0000776;GO:0003677;GO:0036094;GO:0043170;GO:0043228;GO:0005721;GO:0006325;GO:0005730;GO:0044424;GO:0043227;GO:0071704;GO:0000785;GO:0051234;GO:0016043;GO:0000781;GO:0043233;GO:0043232;GO:0000775;GO:0005694;GO:0042393;GO:0034613;GO:0006270;GO:…	-	49PVR	S	sp|B0R160|LRWD1_DANRE Leucine-rich repeat and WD repeat-containing protein 1 OS=Danio rerio OX=7955 GN=lrwd1 PE=1 SV=1	XP_039518440.1 leucine-rich repeat and WD repeat-containing protein 1 isoform X1 [Pimephales promelas] &gt;KAG1957484.1 leucine-rich repeat and WD repeat-containing protein [Pimephales promelas]	GO:0070199//establishment of protein localization to chromosome;GO:0006807//nitrogen compound metabolic process;GO:0070727//cellular macromolecule localization;GO:0034641//cellular nitrogen compound metabolic process;GO:0034645//cellular macromolecule biosynthetic process;GO:0006725//cellular aromatic compound metabolic process;GO:0051276//chromosome organization;GO:0071840//cellular component or…	GO:0044430//obsolete cytoskeletal part;GO:0000808//origin recognition complex;GO:0005634//nucleus;GO:0000776//kinetochore;GO:0043228//non-membrane-bounded organelle;GO:0005721//pericentric heterochromatin;GO:0005730//nucleolus;GO:0044424//obsolete intracellular part;GO:0043227//membrane-bounded organelle;GO:0000785//chromatin;GO:0000781//chromosome, telomeric region;GO:0043233//organelle lumen;GO…	GO:1901363//heterocyclic compound binding;GO:0003682//chromatin binding;GO:0000166//nucleotide binding;GO:0003677//DNA binding;GO:0036094//small molecule binding;GO:0042393//histone binding;GO:0035064//methylated histone binding;GO:0140034//methylation-dependent protein binding;GO:0003674//molecular_function;GO:0005515//protein binding;GO:1901265//nucleoside phosphate binding;GO:0003676//nucleic …	-
CAFS_HM_G_00003853	109.697	64.4252	154.969	2.40541	1.26629	2.19107e-07	LG1	13581973	13590968	+	2354	CAFS_HM_G_00003853	GO:0043227;GO:0097159;GO:0007017;GO:0044424;GO:0044422;GO:0032559;GO:0008568;GO:0017111;GO:0043226;GO:0043228;GO:0008144;GO:0032555;GO:0000922;GO:0036094;GO:0099080;GO:0099081;GO:0000226;GO:0005488;GO:0008150;GO:0016787;GO:0005856;GO:0005819;GO:0043232;GO:0140096;GO:0042623;GO:0016043;GO:0016462;GO:0016818;GO:0003824;GO:0044464;GO:0005575;GO:0043229;GO:0015630;GO:0003674;GO:1901363;GO:0097367;GO:…	K07767	49TIZ	O	sp|A0JMA9|KATL2_XENTR Katanin p60 ATPase-containing subunit A-like 2 OS=Xenopus tropicalis OX=8364 GN=katnal2 PE=2 SV=1	ROL48560.1 Katanin p60 ATPase-containing subunit A-like 2 [Anabarilius grahami]	GO:0007017//microtubule-based process;GO:0000226//microtubule cytoskeleton organization;GO:0008150//biological_process;GO:0016043//cellular component organization;GO:0051013//microtubule severing;GO:0007010//cytoskeleton organization;GO:0006996//organelle organization;GO:0071840//cellular component organization or biogenesis;GO:0009987//cellular process;	GO:0043227//membrane-bounded organelle;GO:0044424//obsolete intracellular part;GO:0044422//obsolete organelle part;GO:0043226//organelle;GO:0043228//non-membrane-bounded organelle;GO:0000922//spindle pole;GO:0099080//supramolecular complex;GO:0099081//supramolecular polymer;GO:0005856//cytoskeleton;GO:0005819//spindle;GO:0043232//intracellular non-membrane-bounded organelle;GO:0044464//obsolete c…	GO:0097159//organic cyclic compound binding;GO:0032559//adenyl ribonucleotide binding;GO:0008568//microtubule-severing ATPase activity;GO:0017111//nucleoside-triphosphatase activity;GO:0008144//obsolete drug binding;GO:0032555//purine ribonucleotide binding;GO:0036094//small molecule binding;GO:0005488//binding;GO:0016787//hydrolase activity;GO:0140096//catalytic activity, acting on a protein;GO:…	-
CAFS_HM_G_00051639	78.2857	41.0251	115.546	2.81648	1.49389	2.29194e-07	LG20	12187801	12196261	+	2503	CAFS_HM_G_00051639	GO:0016323;GO:0097327;GO:0051234;GO:0015318;GO:0055085;GO:0006812;GO:0031224;GO:0015075;GO:0042886;GO:0016020;GO:1901700;GO:0022607;GO:0001101;GO:0008324;GO:0016021;GO:0031404;GO:0008150;GO:0031226;GO:0098655;GO:0098857;GO:0016043;GO:0046903;GO:0098805;GO:0065003;GO:0072348;GO:0042493;GO:0097254;GO:0003014;GO:0014070;GO:0022857;GO:0046983;GO:0022804;GO:0050896;GO:0071944;GO:0005452;GO:0015698;GO:…	K08203	49ZQ9	S	sp|Q6NYN7|S22A6_DANRE Solute carrier family 22 member 6 OS=Danio rerio OX=7955 GN=slc22a6 PE=2 SV=1	ROL48060.1 Solute carrier family 22 member 6 [Anabarilius grahami]	GO:0097327//response to antineoplastic agent;GO:0051234//establishment of localization;GO:0055085//transmembrane transport;GO:0006812//cation transport;GO:0042886//amide transport;GO:1901700//response to oxygen-containing compound;GO:0022607//cellular component assembly;GO:0001101//response to acid chemical;GO:0008150//biological_process;GO:0098655//cation transmembrane transport;GO:0016043//cell…	GO:0016323//basolateral plasma membrane;GO:0031224//intrinsic component of membrane;GO:0016020//membrane;GO:0016021//integral component of membrane;GO:0031226//intrinsic component of plasma membrane;GO:0098857//membrane microdomain;GO:0098805//membrane;GO:0071944//cell periphery;GO:0005887//integral component of plasma membrane;GO:0098589//membrane;GO:0098590//plasma membrane region;GO:0044425//o…	GO:0015318//inorganic molecular entity transmembrane transporter activity;GO:0015075//ion transmembrane transporter activity;GO:0008324//cation transmembrane transporter activity;GO:0031404//chloride ion binding;GO:0022857//transmembrane transporter activity;GO:0046983//protein dimerization activity;GO:0022804//active transmembrane transporter activity;GO:0005452//inorganic anion exchanger activi…	-
CAFS_HM_G_00033177	93.1861	52.0462	134.326	2.5809	1.36787	2.78727e-07	LG16	5668856	5676783	+	2501	CAFS_HM_G_00033177	GO:0007589;GO:0009987;GO:0008519;GO:0008504;GO:0042221;GO:0005623;GO:0005515;GO:0015696;GO:0042803;GO:0005886;GO:0042802;GO:0008152;GO:0006811;GO:0051259;GO:0050878;GO:0015220;GO:0006810;GO:0010817;GO:0003674;GO:0045202;GO:0006836;GO:0044459;GO:0044464;GO:0005575;GO:0007269;GO:0097458;GO:0048241;GO:0010248;GO:0006820;GO:0099536;GO:0023061;GO:0051608;GO:0015695;GO:0051649;GO:0015850;GO:0005333;GO:…	K08199	49WGK	S	sp|O70577|S22A2_MOUSE Solute carrier family 22 member 2 OS=Mus musculus OX=10090 GN=Slc22a2 PE=1 SV=1	ROL52490.1 Solute carrier family 22 member 2 [Anabarilius grahami]	GO:0007589//body fluid secretion;GO:0009987//cellular process;GO:0042221//response to chemical;GO:0015696//ammonium transmembrane transport;GO:0008152//metabolic process;GO:0006811//ion transport;GO:0051259//protein complex oligomerization;GO:0050878//regulation of body fluid levels;GO:0006810//transport;GO:0010817//regulation of hormone levels;GO:0006836//neurotransmitter transport;GO:0007269//n…	GO:0005623//obsolete cell;GO:0005886//plasma membrane;GO:0045202//synapse;GO:0044459//obsolete plasma membrane part;GO:0044464//obsolete cell part;GO:0005575//cellular_component;GO:0097458//obsolete neuron part;GO:0044456//obsolete synapse part;GO:0098590//plasma membrane region;GO:0044425//obsolete membrane part;GO:0005887//integral component of plasma membrane;GO:0071944//cell periphery;GO:0031…	GO:0008519//ammonium transmembrane transporter activity;GO:0008504//monoamine transmembrane transporter activity;GO:0005515//protein binding;GO:0042803//protein homodimerization activity;GO:0042802//identical protein binding;GO:0015220//choline transmembrane transporter activity;GO:0003674//molecular_function;GO:0005333//norepinephrine:sodium symporter activity;GO:0008509//anion transmembrane tra…	-
CAFS_HM_G_00012677	99.8499	53.3555	146.344	2.74282	1.45566	3.05877e-07	LG11	8492047	8499141	+	3911	CAFS_HM_G_00012677	-	-	49WYG	O	sp|Q02084|A33_PLEWA Zinc-binding protein A33 OS=Pleurodeles waltl OX=8319 PE=1 SV=2	ROL51143.1 Zinc-binding protein A33 [Anabarilius grahami]	-	-	-	-
CAFS_HM_G_00008639	91.1862	50.6941	131.678	2.59751	1.37713	3.27416e-07	LG1	40634578	40641190	+	2796	CAFS_HM_G_00008639	-	K01059	49U0I	O	sp|P11602|LIPL_CHICK Lipoprotein lipase OS=Gallus gallus OX=9031 GN=LPL PE=1 SV=1	XP_016311899.1 PREDICTED: lipoprotein lipase-like isoform X1 [Sinocyclocheilus anshuiensis]	-	-	-	ko04979(Cholesterol metabolism);ko03320(PPAR signaling pathway);ko00561(Glycerolipid metabolism)
CAFS_HM_G_00043056	49.2946	21.4267	77.1626	3.60124	1.84849	5.03268e-07	LG19	1588278	1603420	+	3564	CAFS_HM_G_00043056	GO:0003674;GO:0005575;GO:0005884;GO:0044464;GO:0010556;GO:0032388;GO:0080090;GO:0043229;GO:0003012;GO:1904385;GO:0006810;GO:0072359;GO:0043197;GO:0005886;GO:0031974;GO:0008152;GO:0014706;GO:0005737;GO:0030049;GO:0099568;GO:0009987;GO:0038166;GO:0061061;GO:1990778;GO:0070252;GO:0050794;GO:0032501;GO:0005576;GO:0005488;GO:0120025;GO:0051260;GO:0030239;GO:0009888;GO:0044433;GO:0016310;GO:0022610;GO:…	K05699	49WXR	Z	sp|P20111|ACTN2_CHICK Alpha-actinin-2 OS=Gallus gallus OX=9031 GN=ACTN2 PE=2 SV=1	XP_039507072.1 alpha-actinin-2 isoform X1 [Pimephales promelas] &gt;KAG1930446.1 alpha-actinin-2 [Pimephales promelas]	GO:0010556//regulation of macromolecule biosynthetic process;GO:0032388//positive regulation of intracellular transport;GO:0080090//regulation of primary metabolic process;GO:0003012//muscle system process;GO:1904385//cellular response to angiotensin;GO:0006810//transport;GO:0072359//circulatory system development;GO:0008152//metabolic process;GO:0014706//striated muscle tissue development;GO:003…	GO:0005575//cellular_component;GO:0005884//actin filament;GO:0044464//obsolete cell part;GO:0043229//intracellular organelle;GO:0043197//dendritic spine;GO:0005886//plasma membrane;GO:0031974//membrane-enclosed lumen;GO:0005737//cytoplasm;GO:0099568//cytoplasmic region;GO:0005576//extracellular region;GO:0120025//plasma membrane bounded cell projection;GO:0044433//obsolete cytoplasmic vesicle par…	GO:0003674//molecular_function;GO:0005488//binding;GO:0030274//LIM domain binding;GO:0017016//small GTPase binding;GO:0005088//guanyl-nucleotide exchange factor activity;GO:0005546//phosphatidylinositol-4,5-bisphosphate binding;GO:0042803//protein homodimerization activity;GO:0042802//identical protein binding;GO:0051020//GTPase binding;GO:0005515//protein binding;GO:0003779//actin binding;GO:000…	ko04810(Regulation of actin cytoskeleton);ko04670(Leukocyte transendothelial migration);ko04530(Tight junction);ko04520(Adherens junction);ko04510(Focal adhesion)
CAFS_HM_G_00043622	23.0327	5.11232	40.953	8.01066	3.00192	5.35653e-07	LG19	12804443	12807361	+	1089	CAFS_HM_G_00043622	GO:0005737;GO:0010033;GO:0051174;GO:0051246;GO:0060255;GO:0001933;GO:0030234;GO:0001932;GO:0005622;GO:0005623;GO:0019222;GO:0051338;GO:0042221;GO:0032269;GO:0009987;GO:0071345;GO:0080090;GO:0048519;GO:1900155;GO:2000027;GO:0044464;GO:0050790;GO:0005575;GO:0050789;GO:1902531;GO:0003674;GO:0070887;GO:0001502;GO:0045936;GO:0019207;GO:0031323;GO:0023051;GO:0004857;GO:0042326;GO:0048585;GO:0009966;GO:…	K06248	49S5P	T	sp|O70210|CHAD_RAT Chondroadherin OS=Rattus norvegicus OX=10116 GN=Chad PE=2 SV=1	XP_016392625.1 PREDICTED: chondroadherin-like [Sinocyclocheilus rhinocerous]	GO:0010033//response to organic substance;GO:0051174//regulation of phosphorus metabolic process;GO:0051246//regulation of protein metabolic process;GO:0060255//regulation of macromolecule metabolic process;GO:0001933//negative regulation of protein phosphorylation;GO:0001932//regulation of protein phosphorylation;GO:0019222//regulation of metabolic process;GO:0051338//regulation of transferase a…	GO:0005737//cytoplasm;GO:0005622//intracellular anatomical structure;GO:0005623//obsolete cell;GO:0044464//obsolete cell part;GO:0005575//cellular_component;GO:0005576//extracellular region;GO:0044421//obsolete extracellular region part;GO:0031012//extracellular matrix;GO:0044424//obsolete intracellular part;	GO:0030234//enzyme regulator activity;GO:0003674//molecular_function;GO:0019207//kinase regulator activity;GO:0004857//enzyme inhibitor activity;GO:0019887//protein kinase regulator activity;GO:0019210//kinase inhibitor activity;GO:0004860//protein kinase inhibitor activity;GO:0098772//molecular function regulator;	ko04512(ECM-receptor interaction);ko04510(Focal adhesion);ko04151(PI3K-Akt signaling pathway)
CAFS_HM_G_00019188	77.9192	41.4275	114.411	2.76171	1.46556	6.24468e-07	LG12	19812809	19824957	+	2447	CAFS_HM_G_00019188	GO:0044425;GO:0016021;GO:0005575;GO:0016020;GO:0031224	-	49WKZ	S	sp|Q2HJ59|TM125_BOVIN Transmembrane protein 125 OS=Bos taurus OX=9913 GN=TMEM125 PE=2 SV=1	ROL44463.1 Transmembrane protein 125 [Anabarilius grahami]	-	GO:0044425//obsolete membrane part;GO:0016021//integral component of membrane;GO:0005575//cellular_component;GO:0016020//membrane;GO:0031224//intrinsic component of membrane;	-	-
CAFS_HM_G_00047855	744.346	470.597	1018.1	2.16341	1.11331	6.94993e-07	LG2	17186698	17187936	+	904	CAFS_HM_G_00047855	GO:0050716;GO:0051240;GO:0044237;GO:0007186;GO:0043549;GO:0051179;GO:0099080;GO:0035325;GO:0007596;GO:0070201;GO:0044238;GO:0051707;GO:0099081;GO:0030155;GO:0051171;GO:0016192;GO:0006952;GO:0006953;GO:0006874;GO:0032880;GO:0050714;GO:0032101;GO:0043410;GO:0023056;GO:0043406;GO:0071345;GO:1904951;GO:0051047;GO:0050789;GO:0006793;GO:0097367;GO:0071900;GO:1902531;GO:0050704;GO:0070887;GO:0010604;GO:…	K17310	4A7UU	S	sp|P04918|SAA3_MOUSE Serum amyloid A-3 protein OS=Mus musculus OX=10090 GN=Saa3 PE=1 SV=1	AUN43466.1 serum amyloid A protein [Ctenopharyngodon idella]	GO:0050716//positive regulation of interleukin-1 production;GO:0051240//positive regulation of multicellular organismal process;GO:0044237//cellular metabolic process;GO:0007186//G protein-coupled receptor signaling pathway;GO:0043549//regulation of kinase activity;GO:0051179//localization;GO:0007596//blood coagulation;GO:0070201//regulation of establishment of protein localization;GO:0044238//pr…	GO:0099080//supramolecular complex;GO:0099081//supramolecular polymer;GO:0044444//obsolete cytoplasmic part;GO:0044446//obsolete intracellular organelle part;GO:0005874//microtubule;GO:0031410//cytoplasmic vesicle;GO:0044424//obsolete intracellular part;GO:0043233//organelle lumen;GO:0043232//intracellular non-membrane-bounded organelle;GO:0044421//obsolete extracellular region part;GO:0044430//o…	GO:0035325//Toll-like receptor binding;GO:0097367//carbohydrate derivative binding;GO:0030545//signaling receptor regulator activity;GO:0005515//protein binding;GO:0098772//molecular function regulator;GO:0048018//receptor ligand activity;GO:0008201//heparin binding;GO:0005102//signaling receptor binding;GO:0043167//ion binding;GO:1901681//sulfur compound binding;GO:0043168//anion binding;GO:0042…	-
CAFS_HM_G_00048274	38.6454	13.8419	63.4489	4.58383	2.19655	7.71013e-07	LG2	27592314	27613054	+	3016	CAFS_HM_G_00048274	-	-	4A4CP	S	-	ROL47915.1 hypothetical protein DPX16_19568 [Anabarilius grahami]	-	-	-	-
CAFS_HM_G_00056194	316.057	200.32	431.793	2.15552	1.10803	9.1931e-07	LG22	4832761	4836262	+	1691	CAFS_HM_G_00056194	GO:0003674;GO:0005829;GO:1903047;GO:0097367;GO:0005575;GO:0044464;GO:0050789;GO:0016818;GO:0015630;GO:0044772;GO:0043209;GO:0043229;GO:0044444;GO:0000278;GO:0016817;GO:0035639;GO:0000086;GO:0006810;GO:0007346;GO:0120036;GO:0019904;GO:0006996;GO:0007010;GO:0032553;GO:0097711;GO:1901990;GO:0005737;GO:0032991;GO:0009987;GO:0005874;GO:0044782;GO:1901265;GO:0005623;GO:0001883;GO:0001882;GO:0005622;GO:…	K07374	4A5B3	Z	sp|P68362|TBA1A_CRIGR Tubulin alpha-1A chain OS=Cricetulus griseus OX=10029 GN=TUBA1A PE=2 SV=1	KAG5838005.1 hypothetical protein ANANG_G00219180, partial [Anguilla anguilla]	GO:1903047//mitotic cell cycle process;GO:0050789//regulation of biological process;GO:0044772//mitotic cell cycle phase transition;GO:0000278//mitotic cell cycle;GO:0000086//G2/M transition of mitotic cell cycle;GO:0006810//transport;GO:0007346//regulation of mitotic cell cycle;GO:0120036//plasma membrane bounded cell projection organization;GO:0006996//organelle organization;GO:0007010//cytoske…	GO:0005829//cytosol;GO:0005575//cellular_component;GO:0044464//obsolete cell part;GO:0015630//microtubule cytoskeleton;GO:0043209//myelin sheath;GO:0043229//intracellular organelle;GO:0044444//obsolete cytoplasmic part;GO:0005737//cytoplasm;GO:0032991//protein-containing complex;GO:0005874//microtubule;GO:0005623//obsolete cell;GO:0005622//intracellular anatomical structure;GO:0044446//obsolete i…	GO:0003674//molecular_function;GO:0097367//carbohydrate derivative binding;GO:0016818//hydrolase activity, acting on acid anhydrides, in phosphorus-containing anhydrides;GO:0016817//hydrolase activity, acting on acid anhydrides;GO:0035639//purine ribonucleoside triphosphate binding;GO:0019904//protein domain specific binding;GO:0032553//ribonucleotide binding;GO:1901265//nucleoside phosphate bind…	ko04540(Gap junction);ko04530(Tight junction);ko04210(Apoptosis);ko04145(Phagosome)
CAFS_HM_G_00038360	92.489	48.3559	136.622	2.82534	1.49843	1.03501e-06	LG18	9198547	9221025	+	4131	CAFS_HM_G_00038360	GO:0048812;GO:0051173;GO:0008038;GO:1900025;GO:0071840;GO:0065007;GO:0005165;GO:0031225;GO:0051336;GO:0008037;GO:0098590;GO:0048699;GO:0065008;GO:0005169;GO:0009986;GO:0005604;GO:0051093;GO:0035282;GO:0042493;GO:2000026;GO:0050919;GO:0098805;GO:0032270;GO:0090130;GO:0071310;GO:0048522;GO:0060284;GO:0048523;GO:0007275;GO:1904322;GO:0048670;GO:0098552;GO:0044087;GO:0045859;GO:0014070;GO:0044093;GO:…	K05462	49WI2	T	sp|P79728|EFNA5_DANRE Ephrin-A5b OS=Danio rerio OX=7955 GN=efna5b PE=2 SV=1	RXN28647.1 ephrin-A5b-like isoform X1 [Labeo rohita]	GO:0048812//neuron projection morphogenesis;GO:0051173//positive regulation of nitrogen compound metabolic process;GO:0008038//neuron recognition;GO:1900025//negative regulation of substrate adhesion-dependent cell spreading;GO:0071840//cellular component organization or biogenesis;GO:0065007//biological regulation;GO:0051336//regulation of hydrolase activity;GO:0008037//cell recognition;GO:00486…	GO:0031225//anchored component of membrane;GO:0098590//plasma membrane region;GO:0009986//cell surface;GO:0005604//basement membrane;GO:0098805//membrane;GO:0098552//side of membrane;GO:0031012//extracellular matrix;GO:0071944//cell periphery;GO:0016020//membrane;GO:0031226//intrinsic component of plasma membrane;GO:0098857//membrane microdomain;GO:0046658//anchored component of plasma membrane;G…	GO:0005165//neurotrophin receptor binding;GO:0005169//neurotrophin TRKB receptor binding;GO:0030297//transmembrane receptor protein tyrosine kinase activator activity;GO:0030234//enzyme regulator activity;GO:0003674//molecular_function;GO:0030295//protein kinase activator activity;GO:0005168//neurotrophin TRKA receptor binding;GO:0008047//enzyme activator activity;GO:0005167//neurotrophin TRK rec…	ko04360(Axon guidance);ko04151(PI3K-Akt signaling pathway);ko04015(Rap1 signaling pathway);ko04014(Ras signaling pathway);ko04010(MAPK signaling pathway)
CAFS_HM_G_00060563	254.486	91.6781	417.295	4.55174	2.18642	1.1059e-06	LG23	775662	788765	+	2085	CAFS_HM_G_00060563	GO:0007610;GO:0043169;GO:0008150;GO:0043167;GO:0051705;GO:0003674;GO:0005488;GO:0051703;GO:0051704;GO:0035176;GO:0046872	K17656	4A2J2	S	sp|Q4VC12|MSS51_HUMAN Putative protein MSS51 homolog, mitochondrial OS=Homo sapiens OX=9606 GN=MSS51 PE=1 SV=2	ROI16482.1 Zinc finger MYND domain-containing protein 15 [Anabarilius grahami]	GO:0007610//behavior;GO:0008150//biological_process;GO:0051705//obsolete multi-organism behavior;GO:0051703//biological process involved in intraspecies interaction between organisms;GO:0051704//obsolete multi-organism process;GO:0035176//social behavior;	-	GO:0043169//cation binding;GO:0043167//ion binding;GO:0003674//molecular_function;GO:0005488//binding;GO:0046872//metal ion binding;	-
CAFS_HM_G_00016277	211.385	132.255	290.515	2.19662	1.13529	1.4042e-06	LG12	1584783	1586310	+	1362	CAFS_HM_G_00016277	GO:0050794;GO:0005575;GO:0044464;GO:0008150;GO:0050789;GO:0007154;GO:0065007;GO:0050896;GO:0035556;GO:0005622;GO:0005623;GO:0023052;GO:0051716;GO:0007165;GO:0009987;GO:0007249	-	4A3BA	S	sp|A2VDM0|TIFA_BOVIN TRAF-interacting protein with FHA domain-containing protein A OS=Bos taurus OX=9913 GN=TIFA PE=2 SV=1	ROL41810.1 TRAF-interacting protein with FHA domain-containing protein A [Anabarilius grahami]	GO:0050794//regulation of cellular process;GO:0008150//biological_process;GO:0050789//regulation of biological process;GO:0007154//cell communication;GO:0065007//biological regulation;GO:0050896//response to stimulus;GO:0035556//intracellular signal transduction;GO:0023052//signaling;GO:0051716//cellular response to stimulus;GO:0007165//signal transduction;GO:0009987//cellular process;GO:0007249/…	GO:0005575//cellular_component;GO:0044464//obsolete cell part;GO:0005622//intracellular anatomical structure;GO:0005623//obsolete cell;	-	-
CAFS_HM_G_00027604	27.9348	8.48983	47.3798	5.58077	2.48046	1.51891e-06	LG15	4048053	4056715	+	1651	CAFS_HM_G_00027604	GO:0050767;GO:0030182;GO:1902904;GO:0045666;GO:0031346;GO:1901879;GO:0010639;GO:0031115;GO:0043624;GO:0045596;GO:1901880;GO:0097435;GO:0050768;GO:0048666;GO:0010721;GO:1901881;GO:0033043;GO:0010720;GO:0009719;GO:0031344;GO:0043226;GO:0120035;GO:0051241;GO:0045664;GO:0012505;GO:0032272;GO:0051240;GO:0032501;GO:0050794;GO:0010977;GO:0031111;GO:0022008;GO:0005488;GO:0120025;GO:1990089;GO:1990090;GO:…	-	49VW0	S	sp|P21818|STMN2_RAT Stathmin-2 OS=Rattus norvegicus OX=10116 GN=Stmn2 PE=1 SV=2	XP_016093896.1 PREDICTED: stathmin-2-like isoform X3 [Sinocyclocheilus grahami]	GO:0050767//regulation of neurogenesis;GO:0030182//neuron differentiation;GO:1902904//negative regulation of supramolecular fiber organization;GO:0045666//positive regulation of neuron differentiation;GO:0031346//positive regulation of cell projection organization;GO:1901879//regulation of protein depolymerization;GO:0010639//negative regulation of organelle organization;GO:0031115//negative regu…	GO:0043226//organelle;GO:0012505//endomembrane system;GO:0120025//plasma membrane bounded cell projection;GO:0005737//cytoplasm;GO:0030027//lamellipodium;GO:0030426//growth cone;GO:0043231//intracellular membrane-bounded organelle;GO:0005623//obsolete cell;GO:0005622//intracellular anatomical structure;GO:0097458//obsolete neuron part;GO:0043229//intracellular organelle;GO:0005575//cellular_compo…	GO:0005488//binding;GO:0005515//protein binding;GO:0015631//tubulin binding;GO:0003674//molecular_function;GO:0048306//calcium-dependent protein binding;GO:0008092//cytoskeletal protein binding;	-
CAFS_HM_G_00066214	54.8068	25.7712	83.8424	3.25334	1.70192	1.69257e-06	LG3	26578531	26591524	+	2799	CAFS_HM_G_00066214	GO:0032103;GO:0048699;GO:0051093;GO:0005604;GO:0071840;GO:0051173;GO:0048812;GO:0065007;GO:0040017;GO:0005615;GO:0006950;GO:1901342;GO:0031012;GO:0002688;GO:1901343;GO:0042327;GO:2000026;GO:0016203;GO:0032270;GO:0007275;GO:0002687;GO:0048522;GO:0043062;GO:0019220;GO:0007517;GO:0022607;GO:0071624;GO:0010646;GO:0008083;GO:0090136;GO:2000147;GO:0060538;GO:0046872;GO:0030030;GO:0048518;GO:0043237;GO:…	K04659	4A1W4	T	sp|Q8JGW0|TSP4B_DANRE Thrombospondin-4-B OS=Danio rerio OX=7955 GN=thbs4b PE=2 SV=1	XP_016356559.1 PREDICTED: thrombospondin-4 [Sinocyclocheilus anshuiensis]	GO:0032103//positive regulation of response to external stimulus;GO:0048699//generation of neurons;GO:0051093//negative regulation of developmental process;GO:0071840//cellular component organization or biogenesis;GO:0051173//positive regulation of nitrogen compound metabolic process;GO:0048812//neuron projection morphogenesis;GO:0065007//biological regulation;GO:0040017//positive regulation of l…	GO:0005604//basement membrane;GO:0005615//extracellular space;GO:0031012//extracellular matrix;GO:0043227//membrane-bounded organelle;GO:0032991//protein-containing complex;GO:0043231//intracellular membrane-bounded organelle;GO:0005623//obsolete cell;GO:0005622//intracellular anatomical structure;GO:0005737//cytoplasm;GO:0043229//intracellular organelle;GO:0044464//obsolete cell part;GO:0005575/…	GO:0008083//growth factor activity;GO:0046872//metal ion binding;GO:0043237//laminin-1 binding;GO:0001968//fibronectin binding;GO:0003674//molecular_function;GO:0005488//binding;GO:0043236//laminin binding;GO:0005539//glycosaminoglycan binding;GO:0043168//anion binding;GO:1901681//sulfur compound binding;GO:0043167//ion binding;GO:0005102//signaling receptor binding;GO:0050839//cell adhesion mole…	ko04512(ECM-receptor interaction);ko04510(Focal adhesion);ko04151(PI3K-Akt signaling pathway);ko04145(Phagosome)
CAFS_HM_G_00088729	141.291	92.4427	190.139	2.05683	1.04042	1.76456e-06	LG8	27088214	27096546	+	3218	CAFS_HM_G_00088729	GO:0032555;GO:0036094;GO:0035639;GO:0016817;GO:0005525;GO:0017076;GO:0005488;GO:0019001;GO:0040025;GO:0032501;GO:0007275;GO:0032561;GO:0003824;GO:0016818;GO:0097159;GO:0007163;GO:1901363;GO:0032502;GO:0097367;GO:0017111;GO:0048856;GO:0003674;GO:0009791;GO:0032549;GO:0043168;GO:0001882;GO:0001883;GO:1901265;GO:0000166;GO:0016462;GO:0003924;GO:0009987;GO:0048569;GO:0032550;GO:0032553;GO:0043167;GO:…	K07865	4A1ME	S	sp|Q9EQT3|RHOU_MOUSE Rho-related GTP-binding protein RhoU OS=Mus musculus OX=10090 GN=Rhou PE=2 SV=1	XP_026138537.1 rho-related GTP-binding protein RhoU-like [Carassius auratus]	GO:0040025//vulval development;GO:0032501//multicellular organismal process;GO:0007275//multicellular organism development;GO:0007163//establishment or maintenance of cell polarity;GO:0032502//developmental process;GO:0048856//anatomical structure development;GO:0009791//post-embryonic development;GO:0009987//cellular process;GO:0048569//post-embryonic animal organ development;GO:0048513//animal …	-	GO:0032555//purine ribonucleotide binding;GO:0036094//small molecule binding;GO:0035639//purine ribonucleoside triphosphate binding;GO:0016817//hydrolase activity, acting on acid anhydrides;GO:0005525//GTP binding;GO:0017076//purine nucleotide binding;GO:0005488//binding;GO:0019001//guanyl nucleotide binding;GO:0032561//guanyl ribonucleotide binding;GO:0003824//catalytic activity;GO:0016818//hydr…	-
CAFS_HM_G_00077490	77.1717	42.6478	111.696	2.61902	1.38903	2.11827e-06	LG5	24147106	24157909	+	3618	CAFS_HM_G_00077490	GO:0006807;GO:0031323;GO:0080090;GO:0043229;GO:0010556;GO:0050789;GO:0044464;GO:0009889;GO:0005575;GO:1901363;GO:0046483;GO:1901362;GO:0034641;GO:0003674;GO:0060255;GO:0034645;GO:0005622;GO:0140110;GO:0019219;GO:0034654;GO:0005623;GO:0019222;GO:0003700;GO:0031326;GO:0016070;GO:0009059;GO:0006139;GO:0009987;GO:0043231;GO:0090304;GO:0006725;GO:0018130;GO:0003676;GO:0019438;GO:0006357;GO:0008152;GO:…	K10518	4A1BY	K	sp|Q9UFB7|ZBT47_HUMAN Zinc finger and BTB domain-containing protein 47 OS=Homo sapiens OX=9606 GN=ZBTB47 PE=1 SV=3	KAG1969478.1 zinc finger protein [Pimephales promelas]	GO:0006807//nitrogen compound metabolic process;GO:0031323//regulation of cellular metabolic process;GO:0080090//regulation of primary metabolic process;GO:0010556//regulation of macromolecule biosynthetic process;GO:0050789//regulation of biological process;GO:0009889//regulation of biosynthetic process;GO:0046483//heterocycle metabolic process;GO:1901362//organic cyclic compound biosynthetic pr…	GO:0043229//intracellular organelle;GO:0044464//obsolete cell part;GO:0005575//cellular_component;GO:0005622//intracellular anatomical structure;GO:0005623//obsolete cell;GO:0043231//intracellular membrane-bounded organelle;GO:0005634//nucleus;GO:0044424//obsolete intracellular part;GO:0043227//membrane-bounded organelle;GO:0043226//organelle;	GO:1901363//heterocyclic compound binding;GO:0003674//molecular_function;GO:0140110//transcription regulator activity;GO:0003700//DNA-binding transcription factor activity;GO:0003676//nucleic acid binding;GO:0043167//ion binding;GO:0003677//DNA binding;GO:0005488//binding;GO:0046872//metal ion binding;GO:0097159//organic cyclic compound binding;GO:0000981//DNA-binding transcription factor activit…	-
CAFS_HM_G_00058695	18.8522	3.76465	33.9397	9.01535	3.17238	2.42854e-06	LG22	20113072	20121280	+	2294	CAFS_HM_G_00058695	GO:0065009;GO:0016310;GO:0140096;GO:0032879;GO:0044260;GO:0044428;GO:0042127;GO:0035556;GO:0016247;GO:0006979;GO:0044422;GO:0097159;GO:0044237;GO:0050794;GO:0005246;GO:0043226;GO:0051179;GO:0044238;GO:0099106;GO:0031981;GO:0034220;GO:0005488;GO:0070013;GO:0005737;GO:0005524;GO:0010941;GO:0018193;GO:0008152;GO:0032553;GO:0031974;GO:0018209;GO:0044446;GO:0005622;GO:0005623;GO:1901265;GO:0043231;GO:…	K13303	49RR2	T	sp|Q9HBY8|SGK2_HUMAN Serine/threonine-protein kinase Sgk2 OS=Homo sapiens OX=9606 GN=SGK2 PE=1 SV=2	XP_016336764.1 PREDICTED: serine/threonine-protein kinase Sgk2-like [Sinocyclocheilus anshuiensis]	GO:0065009//regulation of molecular function;GO:0016310//phosphorylation;GO:0032879//regulation of localization;GO:0044260//cellular macromolecule metabolic process;GO:0042127//regulation of cell population proliferation;GO:0035556//intracellular signal transduction;GO:0006979//response to oxidative stress;GO:0044237//cellular metabolic process;GO:0050794//regulation of cellular process;GO:005117…	GO:0044428//obsolete nuclear part;GO:0044422//obsolete organelle part;GO:0043226//organelle;GO:0031981//nuclear lumen;GO:0070013//intracellular organelle lumen;GO:0005737//cytoplasm;GO:0031974//membrane-enclosed lumen;GO:0044446//obsolete intracellular organelle part;GO:0005622//intracellular anatomical structure;GO:0005623//obsolete cell;GO:0043231//intracellular membrane-bounded organelle;GO:00…	GO:0140096//catalytic activity, acting on a protein;GO:0016247//channel regulator activity;GO:0097159//organic cyclic compound binding;GO:0005246//calcium channel regulator activity;GO:0099106//ion channel regulator activity;GO:0005488//binding;GO:0005524//ATP binding;GO:0032553//ribonucleotide binding;GO:1901265//nucleoside phosphate binding;GO:0016301//kinase activity;GO:0097367//carbohydrate d…	ko04151(PI3K-Akt signaling pathway);ko04068(FoxO signaling pathway)
CAFS_HM_G_00055214	46.6365	20.6291	72.6439	3.52143	1.81616	2.45476e-06	LG21	12421257	12425957	+	2871	CAFS_HM_G_00055214	GO:0005622;GO:0005623;GO:0019222;GO:1902806;GO:0060255;GO:0044446;GO:0001932;GO:0005515;GO:0009987;GO:0005737;GO:1901989;GO:0019894;GO:0051246;GO:0051174;GO:0030154;GO:0032006;GO:0031323;GO:0033036;GO:0098813;GO:0009966;GO:0023051;GO:0051303;GO:0050789;GO:0005575;GO:0044464;GO:0080090;GO:0043229;GO:0015630;GO:0003674;GO:1902531;GO:0015631;GO:0008104;GO:0033365;GO:0051649;GO:0045787;GO:0051171;GO:…	K16805	49Y0T	S	sp|A4QP72|FA83D_DANRE Protein FAM83D OS=Danio rerio OX=7955 GN=fam83d PE=2 SV=1	ROI16138.1 Protein FAM83D [Anabarilius grahami]	GO:0019222//regulation of metabolic process;GO:1902806//regulation of cell cycle G1/S phase transition;GO:0060255//regulation of macromolecule metabolic process;GO:0001932//regulation of protein phosphorylation;GO:0009987//cellular process;GO:1901989//positive regulation of cell cycle phase transition;GO:0051246//regulation of protein metabolic process;GO:0051174//regulation of phosphorus metabol…	GO:0005622//intracellular anatomical structure;GO:0005623//obsolete cell;GO:0044446//obsolete intracellular organelle part;GO:0005737//cytoplasm;GO:0005575//cellular_component;GO:0044464//obsolete cell part;GO:0043229//intracellular organelle;GO:0015630//microtubule cytoskeleton;GO:0005819//spindle;GO:0097431//mitotic spindle pole;GO:0044422//obsolete organelle part;GO:0043226//organelle;GO:00444…	GO:0005515//protein binding;GO:0019894//kinesin binding;GO:0003674//molecular_function;GO:0015631//tubulin binding;GO:0019900//kinase binding;GO:0019901//protein kinase binding;GO:0005488//binding;GO:0019899//enzyme binding;GO:0008092//cytoskeletal protein binding;GO:0008017//microtubule binding;	-
CAFS_HM_G_00022650	148.618	98.9967	198.24	2.00249	1.00179	2.46396e-06	LG13	16829888	16836087	+	2366	CAFS_HM_G_00022650	GO:0043228;GO:0048518;GO:0043170;GO:0030880;GO:0043227;GO:0044424;GO:0005730;GO:0071704;GO:0043232;GO:0043233;GO:0016772;GO:0034062;GO:1990234;GO:0008150;GO:0097659;GO:0044271;GO:0044452;GO:0140098;GO:0006363;GO:0009058;GO:0032774;GO:0006807;GO:0046983;GO:0006353;GO:0003824;GO:0006352;GO:0034641;GO:1901363;GO:1901362;GO:0034654;GO:0016740;GO:0034645;GO:0016070;GO:1902494;GO:0018130;GO:0006725;GO:…	K03027	49Q3X	K	sp|O15160|RPAC1_HUMAN DNA-directed RNA polymerases I and III subunit RPAC1 OS=Homo sapiens OX=9606 GN=POLR1C PE=1 SV=1	KTG37351.1 hypothetical protein cypCar_00006924 [Cyprinus carpio]	GO:0048518//positive regulation of biological process;GO:0043170//macromolecule metabolic process;GO:0071704//organic substance metabolic process;GO:0008150//biological_process;GO:0097659//nucleic acid-templated transcription;GO:0044271//cellular nitrogen compound biosynthetic process;GO:0006363//termination of RNA polymerase I transcription;GO:0009058//biosynthetic process;GO:0032774//RNA biosyn…	GO:0043228//non-membrane-bounded organelle;GO:0030880//RNA polymerase complex;GO:0043227//membrane-bounded organelle;GO:0044424//obsolete intracellular part;GO:0005730//nucleolus;GO:0043232//intracellular non-membrane-bounded organelle;GO:0043233//organelle lumen;GO:1990234//transferase complex;GO:0044452//obsolete nucleolar part;GO:1902494//catalytic complex;GO:0005634//nucleus;GO:0055029//nucle…	GO:0016772//transferase activity, transferring phosphorus-containing groups;GO:0034062//5'-3' RNA polymerase activity;GO:0140098//catalytic activity, acting on RNA;GO:0046983//protein dimerization activity;GO:0003824//catalytic activity;GO:1901363//heterocyclic compound binding;GO:0016740//transferase activity;GO:0003899//DNA-directed 5'-3' RNA polymerase activity;GO:0003677//DNA binding;GO:00054…	ko04623(Cytosolic DNA-sensing pathway);ko03020(RNA polymerase)
CAFS_HM_G_00054054	98.5738	58.991	138.156	2.34199	1.22774	2.603e-06	LG21	22515855	22551795	+	3833	CAFS_HM_G_00054054	-	K20189	4A3M6	S	sp|Q96EV8|DTBP1_HUMAN Dysbindin OS=Homo sapiens OX=9606 GN=DTNBP1 PE=1 SV=1	XP_039509570.1 dysbindin [Pimephales promelas]	-	-	-	-
CAFS_HM_G_00046745	123.833	79.4836	168.182	2.11593	1.08129	3.18451e-06	LG2	44292732	44321878	+	8228	CAFS_HM_G_00046745	GO:0050906;GO:0009605;GO:0043167;GO:0005215;GO:0006950;GO:0098660;GO:0009582;GO:0005515;GO:0051716;GO:0033554;GO:0044425;GO:0009612;GO:0022838;GO:0015267;GO:0009266;GO:0005261;GO:0009987;GO:0009409;GO:0050961;GO:0005575;GO:0050877;GO:0050960;GO:0003674;GO:0006810;GO:0001965;GO:0022803;GO:0050896;GO:0072511;GO:0022890;GO:0022857;GO:0006811;GO:0050982;GO:0043169;GO:0009628;GO:0098662;GO:0016021;GO:…	K04988	49Z43	PT	sp|Q7Z442|PK1L2_HUMAN Polycystic kidney disease protein 1-like 2 OS=Homo sapiens OX=9606 GN=PKD1L2 PE=1 SV=5	ROL41202.1 Polycystic kidney disease protein 1-like 2 [Anabarilius grahami]	GO:0050906//detection of stimulus involved in sensory perception;GO:0009605//response to external stimulus;GO:0006950//response to stress;GO:0098660//inorganic ion transmembrane transport;GO:0009582//detection of abiotic stimulus;GO:0051716//cellular response to stimulus;GO:0033554//cellular response to stress;GO:0009612//response to mechanical stimulus;GO:0009266//response to temperature stimulu…	GO:0044425//obsolete membrane part;GO:0005575//cellular_component;GO:0016021//integral component of membrane;GO:0016020//membrane;GO:0031224//intrinsic component of membrane;	GO:0043167//ion binding;GO:0005215//transporter activity;GO:0005515//protein binding;GO:0022838//channel activity;GO:0015267//channel activity;GO:0005261//cation channel activity;GO:0003674//molecular_function;GO:0001965//G-protein alpha-subunit binding;GO:0022803//passive transmembrane transporter activity;GO:0022890//inorganic cation transmembrane transporter activity;GO:0022857//transmembrane …	-
CAFS_HM_G_00036046	31.6482	8.14619	55.1502	6.77007	2.75917	3.48306e-06	LG17	24466537	24471679	+	2889	CAFS_HM_G_00036046	GO:0003006;GO:0000003;GO:0001890;GO:0043207;GO:0008284;GO:0044424;GO:0048856;GO:0043254;GO:0098793;GO:0051128;GO:0043233;GO:0045944;GO:1903508;GO:0051384;GO:0016043;GO:0009991;GO:0051252;GO:0031960;GO:0048609;GO:0044706;GO:0050890;GO:2000142;GO:0051704;GO:0008150;GO:0001568;GO:0048513;GO:0031325;GO:0009628;GO:1902680;GO:0042995;GO:0044271;GO:0032774;GO:0048731;GO:0010942;GO:0050896;GO:1990837;GO:…	K04502	49XX2	K	sp|P10158|FOSL1_RAT Fos-related antigen 1 OS=Rattus norvegicus OX=10116 GN=Fosl1 PE=2 SV=1	XP_018971047.1 PREDICTED: fos-related antigen 1-like isoform X1 [Cyprinus carpio] &gt;XP_018971048.1 PREDICTED: fos-related antigen 1-like isoform X2 [Cyprinus carpio]	GO:0003006//developmental process involved in reproduction;GO:0000003//reproduction;GO:0001890//placenta development;GO:0043207//response to external biotic stimulus;GO:0008284//positive regulation of cell population proliferation;GO:0048856//anatomical structure development;GO:0043254//regulation of protein-containing complex assembly;GO:0051128//regulation of cellular component organization;GO:…	GO:0044424//obsolete intracellular part;GO:0098793//presynapse;GO:0043233//organelle lumen;GO:0042995//cell projection;GO:0044425//obsolete membrane part;GO:0043005//neuron projection;GO:0005634//nucleus;GO:0031981//nuclear lumen;GO:0044428//obsolete nuclear part;GO:0044444//obsolete cytoplasmic part;GO:0045202//synapse;GO:0005829//cytosol;GO:0044446//obsolete intracellular organelle part;GO:0043…	GO:1990837//sequence-specific double-stranded DNA binding;GO:1901363//heterocyclic compound binding;GO:0001228//DNA-binding transcription activator activity, RNA polymerase II-specific;GO:0000978//RNA polymerase II cis-regulatory region sequence-specific DNA binding;GO:0000982//DNA-binding transcription factor activity, RNA polymerase II-specific;GO:0000977//RNA polymerase II transcription regula…	ko04657(IL-17 signaling pathway);ko04380(Osteoclast differentiation);ko04310(Wnt signaling pathway)
CAFS_HM_G_00086338	165.597	89.822	241.373	2.68723	1.42612	4.01138e-06	LG8	15666483	15677437	+	3254	CAFS_HM_G_00086338	GO:0016020;GO:0015171;GO:0015809;GO:1905039;GO:0048583;GO:0008324;GO:0016021;GO:0008150;GO:0010646;GO:0031226;GO:1903825;GO:0098655;GO:0006820;GO:0051179;GO:0051234;GO:0071702;GO:0040007;GO:0050794;GO:0015318;GO:0008514;GO:0008509;GO:0015711;GO:0034220;GO:0055085;GO:0015181;GO:0031224;GO:0006812;GO:0015075;GO:0005342;GO:0046942;GO:0065007;GO:1990822;GO:0048878;GO:0046943;GO:0042592;GO:0005886;GO:…	K13863	49RWZ	E	sp|Q09143|SL7A1_MOUSE High affinity cationic amino acid transporter 1 OS=Mus musculus OX=10090 GN=Slc7a1 PE=1 SV=1	RXN08357.1 high affinity cationic amino acid transporter 1-like protein [Labeo rohita]	GO:0015809//L-arginine transmembrane transport;GO:1905039//carboxylic acid transmembrane transport;GO:0048583//regulation of response to stimulus;GO:0008150//biological_process;GO:0010646//regulation of cell communication;GO:1903825//organic acid transmembrane transport;GO:0098655//cation transmembrane transport;GO:0006820//anion transport;GO:0051179//localization;GO:0051234//establishment of loc…	GO:0016020//membrane;GO:0016021//integral component of membrane;GO:0031226//intrinsic component of plasma membrane;GO:0031224//intrinsic component of membrane;GO:0005886//plasma membrane;GO:0005887//integral component of plasma membrane;GO:0044425//obsolete membrane part;GO:0005623//obsolete cell;GO:0044459//obsolete plasma membrane part;GO:0044464//obsolete cell part;GO:0005575//cellular_compone…	GO:0015171//amino acid transmembrane transporter activity;GO:0008324//cation transmembrane transporter activity;GO:0015318//inorganic molecular entity transmembrane transporter activity;GO:0008514//organic anion transmembrane transporter activity;GO:0008509//anion transmembrane transporter activity;GO:0015181//L-arginine transmembrane transporter activity;GO:0015075//ion transmembrane transporter…	-
CAFS_HM_G_00004924	102.171	41.2371	163.105	3.9553	1.98379	5.38885e-06	LG1	29641265	29669157	+	3041	CAFS_HM_G_00004924	GO:0044257;GO:0016567;GO:0009057;GO:0023057;GO:0042981;GO:0043632;GO:0043233;GO:1902041;GO:2001271;GO:0032268;GO:0048583;GO:0070417;GO:2000116;GO:0016020;GO:2001234;GO:2001270;GO:0010646;GO:0009628;GO:0008150;GO:0010498;GO:0045861;GO:1901564;GO:0046872;GO:0043170;GO:0061659;GO:0023052;GO:0006508;GO:0071704;GO:2001236;GO:1901796;GO:0010466;GO:0035091;GO:0030163;GO:0030162;GO:0044424;GO:1902532;GO:…	-	49PWB	O	sp|Q5NVC7|RNF34_PONAB E3 ubiquitin-protein ligase RNF34 OS=Pongo abelii OX=9601 GN=RNF34 PE=2 SV=2	XP_039520293.1 E3 ubiquitin-protein ligase RNF34 isoform X1 [Pimephales promelas] &gt;KAG1929483.1 E3 ubiquitin-protein ligase RNF34 [Pimephales promelas]	GO:0044257//cellular protein catabolic process;GO:0016567//protein ubiquitination;GO:0009057//macromolecule catabolic process;GO:0023057//negative regulation of signaling;GO:0042981//regulation of apoptotic process;GO:0043632//modification-dependent macromolecule catabolic process;GO:1902041//regulation of extrinsic apoptotic signaling pathway via death domain receptors;GO:2001271//negative regul…	GO:0043233//organelle lumen;GO:0016020//membrane;GO:0044424//obsolete intracellular part;GO:0043227//membrane-bounded organelle;GO:0016607//nuclear speck;GO:0005634//nucleus;GO:0071944//cell periphery;GO:0044428//obsolete nuclear part;GO:0070013//intracellular organelle lumen;GO:0031981//nuclear lumen;GO:0043226//organelle;GO:0012505//endomembrane system;GO:0044422//obsolete organelle part;GO:004…	GO:0046872//metal ion binding;GO:0061659//ubiquitin-like protein ligase activity;GO:0035091//phosphatidylinositol binding;GO:0008270//zinc ion binding;GO:0044389//ubiquitin-like protein ligase binding;GO:0016740//transferase activity;GO:0043168//anion binding;GO:0008289//lipid binding;GO:0031625//ubiquitin protein ligase binding;GO:0043167//ion binding;GO:0002039//p53 binding;GO:0003824//catalyti…	-
CAFS_HM_G_00001028	44.8253	19.9114	69.7392	3.50247	1.80837	5.57511e-06	2	2264285	2275648	+	1774	CAFS_HM_G_00001028	-	-	4A6B9	T	-	XP_016420916.1 PREDICTED: uncharacterized protein LOC107750165 [Sinocyclocheilus rhinocerous]	-	-	-	-
CAFS_HM_G_00004154	113.332	71.568	155.096	2.16711	1.11577	5.57511e-06	LG1	18241158	18242338	+	1181	CAFS_HM_G_00004154	GO:0051338;GO:0043231;GO:0009987;GO:0060255;GO:1902806;GO:0005515;GO:0001932;GO:0044446;GO:0005622;GO:0005623;GO:0019222;GO:0043066;GO:0051174;GO:0005886;GO:0051246;GO:0010941;GO:0005737;GO:0044451;GO:0031974;GO:0043620;GO:0023051;GO:0005654;GO:0048585;GO:0044444;GO:0009966;GO:0060548;GO:0010604;GO:0031323;GO:0016604;GO:1901222;GO:0071900;GO:1902531;GO:0005829;GO:0003674;GO:0002263;GO:0043229;GO:…	-	4A45J	S	sp|Q5E969|TCIM_BOVIN Transcriptional and immune response regulator OS=Bos taurus OX=9913 GN=TCIM PE=3 SV=1	XP_018978527.1 PREDICTED: protein C8orf4 homolog [Cyprinus carpio] &gt;KTF75129.1 hypothetical protein cypCar_00043543 [Cyprinus carpio]	GO:0051338//regulation of transferase activity;GO:0009987//cellular process;GO:0060255//regulation of macromolecule metabolic process;GO:1902806//regulation of cell cycle G1/S phase transition;GO:0001932//regulation of protein phosphorylation;GO:0019222//regulation of metabolic process;GO:0043066//negative regulation of apoptotic process;GO:0051174//regulation of phosphorus metabolic process;GO:0…	GO:0043231//intracellular membrane-bounded organelle;GO:0044446//obsolete intracellular organelle part;GO:0005622//intracellular anatomical structure;GO:0005623//obsolete cell;GO:0005886//plasma membrane;GO:0005737//cytoplasm;GO:0044451//obsolete nucleoplasm part;GO:0031974//membrane-enclosed lumen;GO:0005654//nucleoplasm;GO:0044444//obsolete cytoplasmic part;GO:0016604//nuclear body;GO:0005829//…	GO:0005515//protein binding;GO:0003674//molecular_function;GO:0005488//binding;GO:0005102//signaling receptor binding;GO:0005112//Notch binding;	-
CAFS_HM_G_00004618	18.3348	3.67919	32.9903	8.96674	3.16458	5.65152e-06	LG1	25652304	25653925	+	501	CAFS_HM_G_00004618	-	K10351	4A2KA	Z	sp|P02611|MLRB_CHICK Myosin regulatory light chain 2B, cardiac muscle isoform OS=Gallus gallus OX=9031 PE=1 SV=2	XP_016401877.1 PREDICTED: myosin regulatory light chain 2B, cardiac muscle isoform-like [Sinocyclocheilus rhinocerous] &gt;XP_026075739.1 myosin regulatory light chain 2B, cardiac muscle isoform-like [Carassius auratus] &gt;XP_026129618.1 myosin regulatory light chain 2B, cardiac muscle isoform-like [Carassius auratus]	-	-	-	ko04810(Regulation of actin cytoskeleton);ko04670(Leukocyte transendothelial migration);ko04530(Tight junction);ko04510(Focal adhesion);ko04371(Apelin signaling pathway);ko04261(Adrenergic signaling in cardiomyocytes);ko04260(Cardiac muscle contraction)
CAFS_HM_G_00049124	133.57	88.5346	178.606	2.01736	1.01247	5.89017e-06	LG2	44879166	44884013	+	3056	CAFS_HM_G_00049124	GO:0008543;GO:0010463;GO:0006661;GO:0044344;GO:0010647;GO:0016310;GO:0065009;GO:0048584;GO:0035556;GO:0035137;GO:0012501;GO:0032879;GO:0044260;GO:0140096;GO:0051254;GO:2001026;GO:0009790;GO:0060591;GO:0009893;GO:0008283;GO:0019899;GO:0050794;GO:0042325;GO:0009887;GO:2000112;GO:0032501;GO:0005539;GO:0009888;GO:0034097;GO:0018108;GO:0005576;GO:0005488;GO:0006915;GO:0008152;GO:0018193;GO:0035113;GO:…	K04358	49XWS	T	sp|P48806|FGF4B_XENLA Fibroblast growth factor 4B OS=Xenopus laevis OX=8355 GN=fgf4-b PE=2 SV=1	XP_039546928.1 fibroblast growth factor 4 [Pimephales promelas] &gt;KAG1941362.1 fibroblast growth factor [Pimephales promelas]	GO:0008543//fibroblast growth factor receptor signaling pathway;GO:0010463//mesenchymal cell proliferation;GO:0006661//phosphatidylinositol biosynthetic process;GO:0044344//cellular response to fibroblast growth factor stimulus;GO:0010647//positive regulation of cell communication;GO:0016310//phosphorylation;GO:0065009//regulation of molecular function;GO:0048584//positive regulation of response …	GO:0005576//extracellular region;GO:0005623//obsolete cell;GO:0005622//intracellular anatomical structure;GO:0044464//obsolete cell part;GO:0005575//cellular_component;	GO:0140096//catalytic activity, acting on a protein;GO:0019899//enzyme binding;GO:0005539//glycosaminoglycan binding;GO:0005488//binding;GO:0016301//kinase activity;GO:0003674//molecular_function;GO:0004713//protein tyrosine kinase activity;GO:0005085//guanyl-nucleotide exchange factor activity;GO:0005104//fibroblast growth factor receptor binding;GO:0004672//protein kinase activity;GO:0008083//g…	ko04810(Regulation of actin cytoskeleton);ko04151(PI3K-Akt signaling pathway);ko04020(Calcium signaling pathway);ko04015(Rap1 signaling pathway);ko04014(Ras signaling pathway);ko04010(MAPK signaling pathway)
CAFS_HM_G_00051480	66.8514	35.9205	97.7822	2.72218	1.44476	5.90062e-06	LG20	9176327	9206775	+	2007	CAFS_HM_G_00051480	GO:0045177;GO:0034220;GO:0055085;GO:0015291;GO:0015075;GO:0031224;GO:0006812;GO:0051179;GO:0016324;GO:0051234;GO:0071702;GO:0043226;GO:0043227;GO:0015893;GO:0015318;GO:0015299;GO:0098655;GO:0015238;GO:0016020;GO:0006855;GO:0015695;GO:0008324;GO:0008150;GO:0016021;GO:0098662;GO:0005451;GO:0015491;GO:0031982;GO:0006811;GO:0022857;GO:0022890;GO:0050896;GO:0022804;GO:0015078;GO:0071944;GO:0006810;GO:…	K03327	49Z32	V	sp|A1L1P9|S47A1_DANRE Multidrug and toxin extrusion protein 1 OS=Danio rerio OX=7955 GN=slc47a1 PE=2 SV=1	XP_016146294.1 PREDICTED: multidrug and toxin extrusion protein 1-like [Sinocyclocheilus grahami]	GO:0034220//ion transmembrane transport;GO:0055085//transmembrane transport;GO:0006812//cation transport;GO:0051179//localization;GO:0051234//establishment of localization;GO:0071702//organic substance transport;GO:0015893//xenobiotic transport;GO:0098655//cation transmembrane transport;GO:0006855//xenobiotic transmembrane transport;GO:0015695//organic cation transport;GO:0008150//biological_proc…	GO:0045177//apical part of cell;GO:0031224//intrinsic component of membrane;GO:0016324//apical plasma membrane;GO:0043226//organelle;GO:0043227//membrane-bounded organelle;GO:0016020//membrane;GO:0016021//integral component of membrane;GO:0031982//vesicle;GO:0071944//cell periphery;GO:0044459//obsolete plasma membrane part;GO:0044464//obsolete cell part;GO:0005575//cellular_component;GO:0098590//…	GO:0015291//secondary active transmembrane transporter activity;GO:0015075//ion transmembrane transporter activity;GO:0015318//inorganic molecular entity transmembrane transporter activity;GO:0015299//solute:proton antiporter activity;GO:0015238//xenobiotic transmembrane transporter activity;GO:0008324//cation transmembrane transporter activity;GO:0005451//monovalent cation:proton antiporter acti…	-
CAFS_HM_G_00081762	89.5976	53.4383	125.757	2.35331	1.23469	6.97556e-06	LG6	33887818	33896678	+	3039	CAFS_HM_G_00081762	GO:0046131;GO:0042802;GO:0034404;GO:0043097;GO:0019438;GO:0016757;GO:0005737;GO:0009605;GO:0008152;GO:0009173;GO:0017144;GO:1901575;GO:0006218;GO:0009987;GO:0006139;GO:0005515;GO:0044446;GO:0009164;GO:0009117;GO:0005623;GO:0009629;GO:0005622;GO:0006212;GO:0046483;GO:0005829;GO:0006213;GO:0003674;GO:0016154;GO:0043229;GO:0044464;GO:0046125;GO:0005575;GO:0006793;GO:0019637;GO:0045111;GO:0044282;GO:…	K00757	4A0FE	F	sp|Q8CGR7|UPP2_MOUSE Uridine phosphorylase 2 OS=Mus musculus OX=10090 GN=Upp2 PE=1 SV=1	XP_016397582.1 PREDICTED: uridine phosphorylase 2 [Sinocyclocheilus rhinocerous] &gt;XP_016397583.1 PREDICTED: uridine phosphorylase 2 [Sinocyclocheilus rhinocerous]	GO:0046131//pyrimidine ribonucleoside metabolic process;GO:0034404//nucleobase-containing small molecule biosynthetic process;GO:0043097//pyrimidine nucleoside salvage;GO:0019438//aromatic compound biosynthetic process;GO:0009605//response to external stimulus;GO:0008152//metabolic process;GO:0009173//pyrimidine ribonucleoside monophosphate metabolic process;GO:0017144//xenobiotic metabolic proce…	GO:0005737//cytoplasm;GO:0044446//obsolete intracellular organelle part;GO:0005623//obsolete cell;GO:0005622//intracellular anatomical structure;GO:0005829//cytosol;GO:0043229//intracellular organelle;GO:0044464//obsolete cell part;GO:0005575//cellular_component;GO:0045111//intermediate filament cytoskeleton;GO:0044444//obsolete cytoplasmic part;GO:0043226//organelle;GO:0044422//obsolete organell…	GO:0042802//identical protein binding;GO:0016757//glycosyltransferase activity;GO:0005515//protein binding;GO:0003674//molecular_function;GO:0016154//pyrimidine-nucleoside phosphorylase activity;GO:0016763//pentosyltransferase activity;GO:0009032//thymidine phosphorylase activity;GO:0005488//binding;GO:0016740//transferase activity;GO:0003824//catalytic activity;GO:0004850//uridine phosphorylase …	ko00983(Drug metabolism - other enzymes);ko00240(Pyrimidine metabolism)
CAFS_HM_G_00033444	9.50873	0.336087	18.6814	55.585	5.79662	8.02518e-06	LG16	10419288	10426220	+	2855	CAFS_HM_G_00033444	GO:0005615;GO:0071425;GO:0098657;GO:0051246;GO:0065007;GO:0051172;GO:0032715;GO:0051239;GO:0031327;GO:0019222;GO:0042035;GO:0051248;GO:0060255;GO:0032675;GO:0031326;GO:0050789;GO:0009890;GO:0005575;GO:0009889;GO:0010556;GO:0007275;GO:0048523;GO:0048519;GO:0080090;GO:0003674;GO:0072089;GO:0045408;GO:0001818;GO:0032502;GO:0044421;GO:0031323;GO:0031324;GO:0050896;GO:0048534;GO:0006810;GO:0006955;GO:…	-	49WBV	OW	sp|Q9JM99|PRG4_MOUSE Proteoglycan 4 OS=Mus musculus OX=10090 GN=Prg4 PE=1 SV=2	ROL43468.1 Proteoglycan 4 [Anabarilius grahami]	GO:0071425//hematopoietic stem cell proliferation;GO:0098657//import into cell;GO:0051246//regulation of protein metabolic process;GO:0065007//biological regulation;GO:0051172//negative regulation of nitrogen compound metabolic process;GO:0032715//negative regulation of interleukin-6 production;GO:0051239//regulation of multicellular organismal process;GO:0031327//negative regulation of cellular …	GO:0005615//extracellular space;GO:0005575//cellular_component;GO:0044421//obsolete extracellular region part;GO:0005576//extracellular region;	GO:0003674//molecular_function;GO:0001871//obsolete pattern binding;GO:0005044//scavenger receptor activity;GO:0030246//carbohydrate binding;GO:0030247//polysaccharide binding;GO:0038024//cargo receptor activity;GO:0005488//binding;	-
CAFS_HM_G_00075660	97.9368	60.6761	135.198	2.22818	1.15587	8.25778e-06	LG5	28701862	28704641	+	1246	CAFS_HM_G_00075660	GO:0005764;GO:0044444;GO:0005576;GO:0046872;GO:0005488;GO:0007155;GO:0007160;GO:0005575;GO:0044464;GO:0043227;GO:0005509;GO:0005773;GO:0044424;GO:0043229;GO:0003674;GO:0031589;GO:0043226;GO:0005623;GO:0005622;GO:0000323;GO:0043231;GO:0008150;GO:0043167;GO:0005737;GO:0043169;GO:0022610	-	49VS7	S	sp|Q9N0C7|EPDR1_MACFA Mammalian ependymin-related protein 1 OS=Macaca fascicularis OX=9541 GN=EPDR1 PE=2 SV=3	XP_018962884.1 PREDICTED: LOW QUALITY PROTEIN: mammalian ependymin-related protein 1-like [Cyprinus carpio]	GO:0007155//cell adhesion;GO:0007160//cell-matrix adhesion;GO:0031589//cell-substrate adhesion;GO:0008150//biological_process;GO:0022610//biological adhesion;	GO:0005764//lysosome;GO:0044444//obsolete cytoplasmic part;GO:0005576//extracellular region;GO:0005575//cellular_component;GO:0044464//obsolete cell part;GO:0043227//membrane-bounded organelle;GO:0005773//vacuole;GO:0044424//obsolete intracellular part;GO:0043229//intracellular organelle;GO:0043226//organelle;GO:0005623//obsolete cell;GO:0005622//intracellular anatomical structure;GO:0000323//lyt…	GO:0046872//metal ion binding;GO:0005488//binding;GO:0005509//calcium ion binding;GO:0003674//molecular_function;GO:0043167//ion binding;GO:0043169//cation binding;	-
CAFS_HM_G_00004354	118.076	74.5155	161.637	2.16917	1.11714	9.80173e-06	LG1	20794146	20819740	+	3224	CAFS_HM_G_00004354	GO:0009966;GO:0006811;GO:0022857;GO:0023051;GO:0032006;GO:0071944;GO:0055088;GO:0006810;GO:0003674;GO:1902531;GO:0015802;GO:0003333;GO:0044459;GO:0006865;GO:0050789;GO:0044464;GO:0005575;GO:0071705;GO:0065008;GO:0044425;GO:0005623;GO:0015849;GO:0005342;GO:0046942;GO:0048878;GO:1990822;GO:0046943;GO:0065007;GO:0042592;GO:0005886;GO:0005215;GO:1903826;GO:0005887;GO:0015174;GO:0098656;GO:0008514;GO:…	K13863	49RWZ	E	sp|Q09143|SL7A1_MOUSE High affinity cationic amino acid transporter 1 OS=Mus musculus OX=10090 GN=Slc7a1 PE=1 SV=1	ROL54407.1 High affinity cationic amino acid transporter 1 [Anabarilius grahami]	GO:0009966//regulation of signal transduction;GO:0006811//ion transport;GO:0023051//regulation of signaling;GO:0032006//regulation of TOR signaling;GO:0055088//lipid homeostasis;GO:0006810//transport;GO:1902531//regulation of intracellular signal transduction;GO:0015802//basic amino acid transport;GO:0003333//amino acid transmembrane transport;GO:0006865//amino acid transport;GO:0050789//regulati…	GO:0071944//cell periphery;GO:0044459//obsolete plasma membrane part;GO:0044464//obsolete cell part;GO:0005575//cellular_component;GO:0044425//obsolete membrane part;GO:0005623//obsolete cell;GO:0005886//plasma membrane;GO:0005887//integral component of plasma membrane;GO:0031224//intrinsic component of membrane;GO:0031226//intrinsic component of plasma membrane;GO:0016020//membrane;GO:0016021//i…	GO:0022857//transmembrane transporter activity;GO:0003674//molecular_function;GO:0005342//organic acid transmembrane transporter activity;GO:0046943//carboxylic acid transmembrane transporter activity;GO:0005215//transporter activity;GO:0015174//basic amino acid transmembrane transporter activity;GO:0008514//organic anion transmembrane transporter activity;GO:0008509//anion transmembrane transpor…	-
CAFS_HM_G_00043908	132.985	85.8792	180.091	2.09702	1.06834	1.13124e-05	LG19	17172568	17173499	+	834	CAFS_HM_G_00043908	GO:1990234;GO:0008150;GO:0048646;GO:0031032;GO:0070647;GO:0030029;GO:0022607;GO:0048869;GO:0045214;GO:0005912;GO:0035556;GO:0016043;GO:0044260;GO:0030891;GO:0000153;GO:0009653;GO:0016567;GO:0097435;GO:0050794;GO:0044237;GO:0044424;GO:0044085;GO:0070925;GO:0048856;GO:0055002;GO:0071704;GO:0048468;GO:0044238;GO:0030239;GO:0043170;GO:0023052;GO:0030055;GO:0032446;GO:1901564;GO:0007010;GO:0008152;GO:…	K16782	49TAH	T	sp|Q9D0S4|NEUL2_MOUSE Neuralized-like protein 2 OS=Mus musculus OX=10090 GN=Neurl2 PE=1 SV=1	KTG07425.1 hypothetical protein cypCar_00008217 [Cyprinus carpio]	GO:0008150//biological_process;GO:0048646//anatomical structure formation involved in morphogenesis;GO:0031032//actomyosin structure organization;GO:0070647//protein modification by small protein conjugation or removal;GO:0030029//actin filament-based process;GO:0022607//cellular component assembly;GO:0048869//cellular developmental process;GO:0045214//sarcomere organization;GO:0035556//intracell…	GO:1990234//transferase complex;GO:0005912//adherens junction;GO:0030891//VCB complex;GO:0000153//cytoplasmic ubiquitin ligase complex;GO:0044424//obsolete intracellular part;GO:0030055//cell-substrate junction;GO:0005737//cytoplasm;GO:0030054//cell junction;GO:0005623//obsolete cell;GO:0000151//ubiquitin ligase complex;GO:0070161//anchoring junction;GO:0005622//intracellular anatomical structure…	-	-
CAFS_HM_G_00062282	22.497	6.44446	38.5496	5.98181	2.58058	1.2653e-05	LG24	10613448	10638992	+	2779	CAFS_HM_G_00062282	GO:0006952;GO:2000667;GO:0050832;GO:0042330;GO:0048584;GO:0002791;GO:0032880;GO:0050714;GO:0050729;GO:0002376;GO:0032879;GO:0032101;GO:0004896;GO:0051240;GO:0060089;GO:0040011;GO:0050794;GO:2000662;GO:0051179;GO:0034097;GO:0070201;GO:0051707;GO:0005488;GO:0038023;GO:0048870;GO:0051223;GO:0051222;GO:0097400;GO:0005576;GO:0009605;GO:0010033;GO:0005886;GO:0006935;GO:0031349;GO:0005515;GO:0005623;GO:…	K05164	4A1IE	S	sp|Q60943|I17RA_MOUSE Interleukin-17 receptor A OS=Mus musculus OX=10090 GN=Il17ra PE=1 SV=1	XP_039513794.1 interleukin-17 receptor A isoform X5 [Pimephales promelas]	GO:0006952//defense response;GO:2000667//positive regulation of interleukin-13 production;GO:0050832//defense response to fungus;GO:0042330//taxis;GO:0048584//positive regulation of response to stimulus;GO:0002791//regulation of peptide secretion;GO:0032880//regulation of protein localization;GO:0050714//positive regulation of protein secretion;GO:0050729//positive regulation of inflammatory resp…	GO:0005576//extracellular region;GO:0005886//plasma membrane;GO:0005623//obsolete cell;GO:0044464//obsolete cell part;GO:0005575//cellular_component;GO:0044459//obsolete plasma membrane part;GO:0016021//integral component of membrane;GO:0016020//membrane;GO:0031226//intrinsic component of plasma membrane;GO:0031224//intrinsic component of membrane;GO:0005887//integral component of plasma membrane…	GO:0004896//cytokine receptor activity;GO:0060089//molecular transducer activity;GO:0005488//binding;GO:0038023//signaling receptor activity;GO:0005515//protein binding;GO:0003674//molecular_function;GO:0030368//interleukin-17 receptor activity;GO:0004888//transmembrane signaling receptor activity;GO:0005102//signaling receptor binding;	ko04657(IL-17 signaling pathway);ko04060(Cytokine-cytokine receptor interaction)
CAFS_HM_G_00046643	110.174	70.944	149.405	2.10595	1.07447	1.4513e-05	LG2	42034781	42042107	+	1210	CAFS_HM_G_00046643	GO:0008152;GO:0019438;GO:0003676;GO:0000976;GO:0019222;GO:0005623;GO:0031327;GO:0140110;GO:0005622;GO:0060255;GO:0090304;GO:0032991;GO:0009987;GO:0043231;GO:0009059;GO:0006139;GO:0003700;GO:0045934;GO:0005575;GO:0044464;GO:0050789;GO:0010556;GO:0048519;GO:0043229;GO:0080090;GO:0003674;GO:0046483;GO:0046914;GO:0031323;GO:0044212;GO:0010605;GO:0051171;GO:1901576;GO:0043169;GO:1903506;GO:0010629;GO:…	K09217	4A2I2	K	sp|P31508|ESCA_APIME Escargot/snail protein homolog (Fragment) OS=Apis mellifera OX=7460 PE=3 SV=1	ROJ36102.1 Zinc finger protein SNAI2 [Anabarilius grahami]	GO:0008152//metabolic process;GO:0019438//aromatic compound biosynthetic process;GO:0019222//regulation of metabolic process;GO:0031327//negative regulation of cellular biosynthetic process;GO:0060255//regulation of macromolecule metabolic process;GO:0090304//nucleic acid metabolic process;GO:0009987//cellular process;GO:0009059//macromolecule biosynthetic process;GO:0006139//nucleobase-containin…	GO:0005623//obsolete cell;GO:0005622//intracellular anatomical structure;GO:0032991//protein-containing complex;GO:0043231//intracellular membrane-bounded organelle;GO:0005575//cellular_component;GO:0044464//obsolete cell part;GO:0043229//intracellular organelle;GO:0043226//organelle;GO:0005634//nucleus;GO:0043227//membrane-bounded organelle;GO:0044424//obsolete intracellular part;GO:0005667//tra…	GO:0003676//nucleic acid binding;GO:0000976//transcription cis-regulatory region binding;GO:0140110//transcription regulator activity;GO:0003700//DNA-binding transcription factor activity;GO:0003674//molecular_function;GO:0046914//transition metal ion binding;GO:0044212//transcription cis-regulatory region binding;GO:0043169//cation binding;GO:0000981//DNA-binding transcription factor activity, R…	-
CAFS_HM_G_00019163	74.6892	43.1548	106.224	2.46145	1.29951	1.55776e-05	LG12	19696971	19699578	+	1854	CAFS_HM_G_00019163	GO:0044425;GO:0016021;GO:0005575;GO:0016020;GO:0031224	-	49QH3	S	sp|Q0V9J0|TMM69_XENTR Transmembrane protein 69 OS=Xenopus tropicalis OX=8364 GN=tmem69 PE=2 SV=1	XP_016398237.1 PREDICTED: transmembrane protein 69-like isoform X2 [Sinocyclocheilus rhinocerous]	-	GO:0044425//obsolete membrane part;GO:0016021//integral component of membrane;GO:0005575//cellular_component;GO:0016020//membrane;GO:0031224//intrinsic component of membrane;	-	-
CAFS_HM_G_00090167	27.1018	9.20417	44.9994	4.88902	2.28955	1.66155e-05	LG9	19147988	19152822	+	942	CAFS_HM_G_00090167	GO:0048468;GO:0048729;GO:1903532;GO:2001022;GO:0071347;GO:2000288;GO:0051049;GO:0044424;GO:0008092;GO:0043207;GO:0050793;GO:0008284;GO:0071396;GO:0051128;GO:0007399;GO:0030016;GO:0048856;GO:1901796;GO:0016043;GO:0051253;GO:0051252;GO:0036293;GO:0043233;GO:1903508;GO:0043232;GO:0051704;GO:0002237;GO:0019216;GO:0031325;GO:0009628;GO:0048513;GO:0008150;GO:0031032;GO:1903507;GO:0048731;GO:0010942;GO:…	-	49Q6Z	S	sp|Q865U8|ANKR1_PIG Ankyrin repeat domain-containing protein 1 OS=Sus scrofa OX=9823 GN=ANKRD1 PE=2 SV=1	XP_016414183.1 PREDICTED: ankyrin repeat domain-containing protein 1-like [Sinocyclocheilus rhinocerous]	GO:0048468//cell development;GO:0048729//tissue morphogenesis;GO:1903532//positive regulation of secretion by cell;GO:2001022//positive regulation of response to DNA damage stimulus;GO:0071347//cellular response to interleukin-1;GO:2000288//positive regulation of myoblast proliferation;GO:0051049//regulation of transport;GO:0043207//response to external biotic stimulus;GO:0050793//regulation of d…	GO:0044424//obsolete intracellular part;GO:0030016//myofibril;GO:0043233//organelle lumen;GO:0043232//intracellular non-membrane-bounded organelle;GO:0044452//obsolete nucleolar part;GO:0005634//nucleus;GO:0043292//contractile fiber;GO:0099512//supramolecular fiber;GO:0099080//supramolecular complex;GO:0031981//nuclear lumen;GO:0099081//supramolecular polymer;GO:0030017//sarcomere;GO:0044428//obs…	GO:0008092//cytoskeletal protein binding;GO:0002039//p53 binding;GO:0003713//transcription coactivator activity;GO:0003712//transcription coregulator activity;GO:0042826//histone deacetylase binding;GO:1901363//heterocyclic compound binding;GO:0003779//actin binding;GO:0031432//titin binding;GO:0061629//RNA polymerase II-specific DNA-binding transcription factor binding;GO:0046332//SMAD binding;G…	-
CAFS_HM_G_00060970	116.249	76.2967	156.201	2.04728	1.03371	1.73589e-05	LG23	7811522	7816191	+	2206	CAFS_HM_G_00060970	GO:0009987;GO:0043231;GO:0007005;GO:0005623;GO:0005622;GO:0016043;GO:0009060;GO:0055114;GO:0016020;GO:0005886;GO:0071840;GO:0006996;GO:0008150;GO:0008152;GO:0005739;GO:0005737;GO:0000266;GO:0044444;GO:0015980;GO:0045333;GO:0071944;GO:0006091;GO:0005829;GO:0048285;GO:0043226;GO:0005575;GO:0044464;GO:0043227;GO:0044237;GO:0044424;GO:0043229	-	49TIY	S	sp|F1RCE7|MTFR1_DANRE Mitochondrial fission regulator 1 OS=Danio rerio OX=7955 GN=mtfr1 PE=2 SV=1	ROL42671.1 Mitochondrial fission regulator 1 [Anabarilius grahami]	GO:0009987//cellular process;GO:0007005//mitochondrion organization;GO:0016043//cellular component organization;GO:0009060//aerobic respiration;GO:0055114//obsolete oxidation-reduction process;GO:0071840//cellular component organization or biogenesis;GO:0006996//organelle organization;GO:0008150//biological_process;GO:0008152//metabolic process;GO:0000266//mitochondrial fission;GO:0015980//energy…	GO:0043231//intracellular membrane-bounded organelle;GO:0005623//obsolete cell;GO:0005622//intracellular anatomical structure;GO:0016020//membrane;GO:0005886//plasma membrane;GO:0005739//mitochondrion;GO:0005737//cytoplasm;GO:0044444//obsolete cytoplasmic part;GO:0071944//cell periphery;GO:0005829//cytosol;GO:0043226//organelle;GO:0005575//cellular_component;GO:0044464//obsolete cell part;GO:0043…	-	-
CAFS_HM_G_00006815	125.952	82.426	169.478	2.05613	1.03993	1.74871e-05	LG1	11119511	11143056	+	2009	CAFS_HM_G_00006815	GO:0051336;GO:0007010;GO:0005737;GO:0065007;GO:0099512;GO:0099513;GO:0033275;GO:0042803;GO:0071840;GO:0005862;GO:0006996;GO:0043292;GO:0042802;GO:0005623;GO:0005622;GO:0015629;GO:0044446;GO:0005515;GO:0070252;GO:0030049;GO:0009987;GO:0030036;GO:0044464;GO:0005884;GO:0005575;GO:0050790;GO:0043229;GO:0003674;GO:0005829;GO:0043462;GO:0007015;GO:0044430;GO:0044444;GO:0003012;GO:0046983;GO:0046982;GO:…	-	48VNR	Z	-	KAF3834814.1 hypothetical protein F7725_027372 [Dissostichus mawsoni]	GO:0051336//regulation of hydrolase activity;GO:0007010//cytoskeleton organization;GO:0065007//biological regulation;GO:0033275//actin-myosin filament sliding;GO:0071840//cellular component organization or biogenesis;GO:0006996//organelle organization;GO:0070252//actin-mediated cell contraction;GO:0030049//muscle filament sliding;GO:0009987//cellular process;GO:0030036//actin cytoskeleton organiz…	GO:0005737//cytoplasm;GO:0099512//supramolecular fiber;GO:0099513//polymeric cytoskeletal fiber;GO:0005862//muscle thin filament tropomyosin;GO:0043292//contractile fiber;GO:0005623//obsolete cell;GO:0005622//intracellular anatomical structure;GO:0015629//actin cytoskeleton;GO:0044446//obsolete intracellular organelle part;GO:0044464//obsolete cell part;GO:0005884//actin filament;GO:0005575//cell…	GO:0042803//protein homodimerization activity;GO:0042802//identical protein binding;GO:0005515//protein binding;GO:0003674//molecular_function;GO:0046983//protein dimerization activity;GO:0046982//protein heterodimerization activity;GO:0005198//structural molecule activity;GO:0051015//actin filament binding;GO:0005200//structural constituent of cytoskeleton;GO:0008092//cytoskeletal protein bindin…	-
CAFS_HM_G_00070533	120.559	73.9424	167.176	2.2609	1.1769	1.94407e-05	LG4	19368015	19371128	+	2696	CAFS_HM_G_00070533	GO:0007549;GO:1901362;GO:0045138;GO:0032502;GO:0051674;GO:0097722;GO:0016570;GO:0019538;GO:0016571;GO:0009890;GO:0046983;GO:0044431;GO:0031324;GO:0051239;GO:0051276;GO:0005634;GO:0031326;GO:0018130;GO:0034654;GO:0019219;GO:0034968;GO:0051234;GO:0048856;GO:0044424;GO:0050793;GO:0000003;GO:0003006;GO:0032774;GO:0048188;GO:0005802;GO:0048869;GO:0006479;GO:0044271;GO:0060290;GO:0008150;GO:1990234;GO:…	K14965	4A3W8	K	sp|Q2NKU6|DPY30_BOVIN Protein dpy-30 homolog OS=Bos taurus OX=9913 GN=DPY30 PE=3 SV=1	XP_018920282.1 PREDICTED: protein dpy-30 homolog isoform X1 [Cyprinus carpio]	GO:0007549//dosage compensation;GO:1901362//organic cyclic compound biosynthetic process;GO:0045138//nematode male tail tip morphogenesis;GO:0032502//developmental process;GO:0051674//localization of cell;GO:0097722//sperm motility;GO:0016570//histone modification;GO:0019538//protein metabolic process;GO:0016571//histone methylation;GO:0009890//negative regulation of biosynthetic process;GO:00313…	GO:0044431//obsolete Golgi apparatus part;GO:0005634//nucleus;GO:0044424//obsolete intracellular part;GO:0048188//Set1C/COMPASS complex;GO:0005802//trans-Golgi network;GO:1990234//transferase complex;GO:0005694//chromosome;GO:0000781//chromosome, telomeric region;GO:0043233//organelle lumen;GO:0043232//intracellular non-membrane-bounded organelle;GO:0031984//organelle subcompartment;GO:0044444//o…	GO:0046983//protein dimerization activity;GO:0042803//protein homodimerization activity;GO:0042802//identical protein binding;GO:0005515//protein binding;GO:0003674//molecular_function;GO:0005488//binding;	-
CAFS_HM_G_00064140	24.0417	7.53706	40.5463	5.37959	2.4275	2.10946e-05	LG24	17452390	17455486	+	2933	CAFS_HM_G_00064140	GO:0009611;GO:0035270;GO:0006355;GO:0051254;GO:0043523;GO:0062023;GO:0009719;GO:1903506;GO:0065009;GO:0021987;GO:0043394;GO:0043069;GO:0051171;GO:0006952;GO:0051707;GO:0005488;GO:0022037;GO:0005576;GO:0030421;GO:0048870;GO:0010468;GO:0005539;GO:0007417;GO:0003008;GO:0051179;GO:0045935;GO:0032501;GO:0001662;GO:0007613;GO:2000112;GO:0050794;GO:0050808;GO:0009893;GO:0040011;GO:0042221;GO:0021695;GO:…	K06828	4A3M1	T	sp|Q6P8F3|MK_XENTR Midkine OS=Xenopus tropicalis OX=8364 GN=mdk PE=2 SV=1	ROL54637.1 Midkine-B [Anabarilius grahami]	GO:0009611//response to wounding;GO:0035270//endocrine system development;GO:0006355//regulation of transcription, DNA-templated;GO:0051254//positive regulation of RNA metabolic process;GO:0043523//regulation of neuron apoptotic process;GO:0009719//response to endogenous stimulus;GO:1903506//regulation of nucleic acid-templated transcription;GO:0065009//regulation of molecular function;GO:0021987…	GO:0062023//collagen-containing extracellular matrix;GO:0005576//extracellular region;GO:0005622//intracellular anatomical structure;GO:0005623//obsolete cell;GO:0005737//cytoplasm;GO:0005575//cellular_component;GO:0044464//obsolete cell part;GO:0042995//cell projection;GO:0044424//obsolete intracellular part;GO:0009986//cell surface;GO:0005604//basement membrane;GO:0031012//extracellular matrix;…	GO:0043394//proteoglycan binding;GO:0005488//binding;GO:0005539//glycosaminoglycan binding;GO:0005515//protein binding;GO:0043395//heparan sulfate proteoglycan binding;GO:0030545//signaling receptor regulator activity;GO:0097367//carbohydrate derivative binding;GO:0003674//molecular_function;GO:0008083//growth factor activity;GO:0008201//heparin binding;GO:0048018//receptor ligand activity;GO:009…	-
CAFS_HM_G_00049210	120.684	79.7642	161.605	2.02603	1.01866	2.33178e-05	LG2	46992537	46996546	+	4010	CAFS_HM_G_00049210	-	K15437	4A57R	S	sp|P03934|TC1A_CAEEL Transposable element Tc1 transposase OS=Caenorhabditis elegans OX=6239 GN=tc1a PE=3 SV=1	CAG5851383.1 unnamed protein product [Menidia menidia]	-	-	-	-
CAFS_HM_G_00059239	63.498	34.7247	92.2712	2.65722	1.40992	2.35485e-05	LG23	3049259	3057413	+	2577	CAFS_HM_G_00059239	GO:0010605;GO:0098796;GO:0044428;GO:0010629;GO:0005783;GO:0016462;GO:0031090;GO:0044422;GO:0097159;GO:0009892;GO:0043226;GO:0051179;GO:0012505;GO:0031975;GO:0010468;GO:0044432;GO:1990351;GO:0031981;GO:0005488;GO:0070013;GO:1904949;GO:0042626;GO:0005524;GO:0005737;GO:0016458;GO:0031974;GO:0032553;GO:0098533;GO:0005886;GO:0097038;GO:0060255;GO:0044446;GO:0005622;GO:0019222;GO:0005623;GO:1901265;GO:…	K05655	49Z71	U	sp|Q56A55|MITOS_DANRE Mitochondrial potassium channel ATP-binding subunit OS=Danio rerio OX=7955 GN=abcb8 PE=2 SV=2	XP_039540382.1 mitochondrial potassium channel ATP-binding subunit [Pimephales promelas] &gt;KAG1944296.1 HAlF transporter (PGP related) [Pimephales promelas]	GO:0010605//negative regulation of macromolecule metabolic process;GO:0010629//negative regulation of gene expression;GO:0009892//negative regulation of metabolic process;GO:0051179//localization;GO:0010468//regulation of gene expression;GO:0016458//obsolete gene silencing;GO:0060255//regulation of macromolecule metabolic process;GO:0019222//regulation of metabolic process;GO:0009987//cellular pr…	GO:0098796//membrane protein complex;GO:0044428//obsolete nuclear part;GO:0005783//endoplasmic reticulum;GO:0031090//organelle membrane;GO:0044422//obsolete organelle part;GO:0043226//organelle;GO:0012505//endomembrane system;GO:0031975//envelope;GO:0044432//obsolete endoplasmic reticulum part;GO:1990351//transporter complex;GO:0031981//nuclear lumen;GO:0070013//intracellular organelle lumen;GO:1…	GO:0016462//pyrophosphatase activity;GO:0097159//organic cyclic compound binding;GO:0005488//binding;GO:0042626//ATPase-coupled transmembrane transporter activity;GO:0005524//ATP binding;GO:0032553//ribonucleotide binding;GO:1901265//nucleoside phosphate binding;GO:0015399//primary active transmembrane transporter activity;GO:0016818//hydrolase activity, acting on acid anhydrides, in phosphorus-c…	ko02010(ABC transporters)
CAFS_HM_G_00003426	7.62322	0	15.2464	Inf	Inf	2.37106e-05	LG1	3784663	3813715	+	3278	CAFS_HM_G_00003426	GO:0006807;GO:0031324;GO:0010558;GO:0045892;GO:0000987;GO:0045893;GO:1990837;GO:0007275;GO:0048523;GO:0048522;GO:0009889;GO:0009890;GO:0010557;GO:1901362;GO:0051146;GO:1901363;GO:0032502;GO:0009891;GO:0034641;GO:0034645;GO:0000978;GO:0001228;GO:0034654;GO:0019219;GO:0000982;GO:0031326;GO:0018130;GO:0006725;GO:0065008;GO:0042692;GO:0016070;GO:0010628;GO:0000977;GO:0005634;GO:0000768;GO:0001227;GO:…	K09232	49W4F	S	sp|Q8NEA6|GLIS3_HUMAN Zinc finger protein GLIS3 OS=Homo sapiens OX=9606 GN=GLIS3 PE=1 SV=5	KAF4108607.1 hypothetical protein G5714_011366 [Onychostoma macrolepis]	GO:0006807//nitrogen compound metabolic process;GO:0031324//negative regulation of cellular metabolic process;GO:0010558//negative regulation of macromolecule biosynthetic process;GO:0045892//negative regulation of transcription, DNA-templated;GO:0045893//positive regulation of transcription, DNA-templated;GO:0007275//multicellular organism development;GO:0048523//negative regulation of cellular …	GO:0005634//nucleus;GO:0044424//obsolete intracellular part;GO:0043227//membrane-bounded organelle;GO:0043229//intracellular organelle;GO:0005575//cellular_component;GO:0044464//obsolete cell part;GO:0005623//obsolete cell;GO:0005622//intracellular anatomical structure;GO:0043231//intracellular membrane-bounded organelle;GO:0005737//cytoplasm;GO:0043226//organelle;	GO:0000987//cis-regulatory region sequence-specific DNA binding;GO:1990837//sequence-specific double-stranded DNA binding;GO:1901363//heterocyclic compound binding;GO:0000978//RNA polymerase II cis-regulatory region sequence-specific DNA binding;GO:0001228//DNA-binding transcription activator activity, RNA polymerase II-specific;GO:0000982//DNA-binding transcription factor activity, RNA polymeras…	-
CAFS_HM_G_00077806	302.916	195.104	410.728	2.10518	1.07394	2.38646e-05	LG5	29062938	29091696	+	5211	CAFS_HM_G_00077806	GO:0098662;GO:0006821;GO:0006820;GO:0015103;GO:0007283;GO:0016324;GO:0051179;GO:0071702;GO:0055123;GO:0019899;GO:0015108;GO:0032501;GO:0008514;GO:0008509;GO:0015301;GO:0034220;GO:0005488;GO:0015711;GO:0035295;GO:0015291;GO:0006814;GO:0044703;GO:0006885;GO:0042592;GO:0005886;GO:0055082;GO:0015701;GO:0009987;GO:0019953;GO:0005623;GO:0035725;GO:0005515;GO:0003674;GO:0032504;GO:0044459;GO:0015077;GO:…	K13855	49R3Z	P	sp|Q9Z0S8|B3A2_CAVPO Anion exchange protein 2 OS=Cavia porcellus OX=10141 GN=SLC4A2 PE=2 SV=1	KAG1969699.1 anion exchange protein [Pimephales promelas] &gt;KAG1969704.1 anion exchange protein [Pimephales promelas] &gt;KAG1969706.1 anion exchange protein [Pimephales promelas] &gt;KAG1969707.1 anion exchange protein [Pimephales promelas] &gt;KAG1969708.1 anion exchange protein [Pimephales promelas]	GO:0098662//inorganic cation transmembrane transport;GO:0006821//chloride transport;GO:0006820//anion transport;GO:0007283//spermatogenesis;GO:0051179//localization;GO:0071702//organic substance transport;GO:0055123//digestive system development;GO:0032501//multicellular organismal process;GO:0034220//ion transmembrane transport;GO:0015711//organic anion transport;GO:0035295//tube development;GO:…	GO:0016324//apical plasma membrane;GO:0005886//plasma membrane;GO:0005623//obsolete cell;GO:0044459//obsolete plasma membrane part;GO:0005575//cellular_component;GO:0044464//obsolete cell part;GO:0016020//membrane;GO:0016021//integral component of membrane;GO:0031226//intrinsic component of plasma membrane;GO:0016323//basolateral plasma membrane;GO:0045177//apical part of cell;GO:0031224//intrins…	GO:0015103//inorganic anion transmembrane transporter activity;GO:0019899//enzyme binding;GO:0015108//chloride transmembrane transporter activity;GO:0008514//organic anion transmembrane transporter activity;GO:0008509//anion transmembrane transporter activity;GO:0015301//anion:anion antiporter activity;GO:0005488//binding;GO:0015291//secondary active transmembrane transporter activity;GO:0005515/…	ko04976(Bile secretion);ko04972(Pancreatic secretion);ko04971(Gastric acid secretion);ko04970(Salivary secretion)
CAFS_HM_G_00045183	81.2026	48.5342	113.871	2.3462	1.23033	2.57557e-05	LG2	10340782	10354228	+	2936	CAFS_HM_G_00045183	GO:0005622;GO:0005623;GO:0046717;GO:0015849;GO:0043231;GO:0009987;GO:0019953;GO:0032991;GO:1990184;GO:0042221;GO:0006520;GO:0008152;GO:0009605;GO:0046942;GO:0006909;GO:0046943;GO:0098657;GO:0015807;GO:0005886;GO:0009620;GO:0006810;GO:0022414;GO:0006811;GO:0005575;GO:0044464;GO:0043229;GO:0045202;GO:0003674;GO:0032504;GO:0031594;GO:0042742;GO:0044459;GO:0015803;GO:0006820;GO:0002376;GO:0007618;GO:…	K13872	49SAX	E	sp|Q59I64|YLAT2_DANRE Y+L amino acid transporter 2 OS=Danio rerio OX=7955 GN=slc7a6 PE=2 SV=1	ROJ33174.1 Y+L amino acid transporter 2 [Anabarilius grahami]	GO:0046717//acid secretion;GO:0015849//organic acid transport;GO:0009987//cellular process;GO:0019953//sexual reproduction;GO:0042221//response to chemical;GO:0006520//cellular amino acid metabolic process;GO:0008152//metabolic process;GO:0009605//response to external stimulus;GO:0046942//carboxylic acid transport;GO:0006909//phagocytosis;GO:0098657//import into cell;GO:0015807//L-amino acid tran…	GO:0005622//intracellular anatomical structure;GO:0005623//obsolete cell;GO:0043231//intracellular membrane-bounded organelle;GO:0032991//protein-containing complex;GO:1990184//amino acid transport complex;GO:0005886//plasma membrane;GO:0005575//cellular_component;GO:0044464//obsolete cell part;GO:0043229//intracellular organelle;GO:0045202//synapse;GO:0031594//neuromuscular junction;GO:0044459//…	GO:0046943//carboxylic acid transmembrane transporter activity;GO:0003674//molecular_function;GO:0015291//secondary active transmembrane transporter activity;GO:0008509//anion transmembrane transporter activity;GO:0008514//organic anion transmembrane transporter activity;GO:0015297//antiporter activity;GO:0005215//transporter activity;GO:0005342//organic acid transmembrane transporter activity;GO…	-
CAFS_HM_G_00062570	64.6454	36.4742	92.8167	2.54472	1.34751	3.25291e-05	LG24	15396724	15416351	+	3118	CAFS_HM_G_00062570	-	-	4A1E6	W	sp|Q6UX06|OLFM4_HUMAN Olfactomedin-4 OS=Homo sapiens OX=9606 GN=OLFM4 PE=1 SV=1	ROL54591.1 Olfactomedin-4 [Anabarilius grahami]	-	-	-	-
CAFS_HM_G_00011669	80.4446	48.6157	112.274	2.30941	1.20752	3.26892e-05	LG10	19781159	19791334	+	3202	CAFS_HM_G_00011669	-	-	4A2G7	G	sp|B1AT66|MOT7_MOUSE Monocarboxylate transporter 7 OS=Mus musculus OX=10090 GN=Slc16a6 PE=1 SV=1	KAF4101237.1 hypothetical protein G5714_017669 [Onychostoma macrolepis]	-	-	-	-
CAFS_HM_G_00044432	164.648	101.848	227.448	2.23322	1.15912	3.41495e-05	LG19	27690668	27694112	+	2862	CAFS_HM_G_00044432	GO:0043588;GO:0072359;GO:0003676;GO:0034236;GO:0008152;GO:0043425;GO:0048839;GO:0019953;GO:0009987;GO:0001932;GO:0090183;GO:2000145;GO:0061008;GO:0003705;GO:0051272;GO:0022405;GO:0010634;GO:0043229;GO:0044464;GO:2000138;GO:0071773;GO:0001503;GO:0060548;GO:0072034;GO:0022610;GO:0060534;GO:0071364;GO:0007542;GO:0045596;GO:0022404;GO:0009790;GO:0060232;GO:0010648;GO:0035270;GO:1901698;GO:0010629;GO:…	K18435	49TIU	K	sp|Q6DFF5|SOX9B_XENLA Transcription factor Sox-9-B OS=Xenopus laevis OX=8355 GN=sox9-b PE=2 SV=1	AVX33618.1 Sox9a [Chanodichthys ilishaeformis]	GO:0043588//skin development;GO:0072359//circulatory system development;GO:0008152//metabolic process;GO:0048839//inner ear development;GO:0019953//sexual reproduction;GO:0009987//cellular process;GO:0001932//regulation of protein phosphorylation;GO:0090183//regulation of kidney development;GO:2000145//regulation of cell motility;GO:0061008//hepaticobiliary system development;GO:0051272//positive…	GO:0043229//intracellular organelle;GO:0044464//obsolete cell part;GO:0044428//obsolete nuclear part;GO:0043233//organelle lumen;GO:0044798//transcription regulator complex;GO:0032991//protein-containing complex;GO:0043231//intracellular membrane-bounded organelle;GO:0005622//intracellular anatomical structure;GO:0005654//nucleoplasm;GO:0070013//intracellular organelle lumen;GO:0005667//transcrip…	GO:0003676//nucleic acid binding;GO:0034236//protein kinase A catalytic subunit binding;GO:0043425//bHLH transcription factor binding;GO:0003705//DNA-binding transcription factor activity, RNA polymerase II-specific;GO:0005488//binding;GO:0044390//ubiquitin-like protein conjugating enzyme binding;GO:0001158//cis-regulatory region sequence-specific DNA binding;GO:0003682//chromatin binding;GO:0097…	ko04024(cAMP signaling pathway)
CAFS_HM_G_00063328	37.3645	16.3854	58.3436	3.56071	1.83216	3.63838e-05	LG24	4636994	4677911	+	2491	CAFS_HM_G_00063328	-	-	49Z1J	G	sp|P19965|SP15_TETCF SITS-binding protein OS=Tetronarce californica OX=7787 PE=1 SV=2	RXN24147.1 SITS-binding -like protein [Labeo rohita]	-	-	-	-
[truncated: 235 more rows]

## Sheet: Down-regulates
Table S2. Genes exhibiting differential expression in ribs between wild type and P0 chimeras.
[truncated: 452 more rows]
