# Supplementary material for: Transcriptome Analysis Elucidates the Potential Key Genes Involved in Rib Development in bmp6-Deficient Silver Carp (Hypophthalmichthys molitrix)
Source: Animals (Basel). 2024 May 13;14(10):1451. doi: 10.3390/ani14101451 (PMC11117292; doi:10.3390/ani14101451)
Supplement: Supplementary file 1 [file animals-14-01451-s001.zip › Table S3.xlsx]

## Sheet: Sheet1
Table S3. GO terms enriched by DEGs in ribs between WT and CH groups.
Category	GO.ID	Term	Up	Down	DEG	Total	Pvalue	FDR
BP	GO:0032501	multicellular organismal process	322	262	584	10619	0.00309415	0.0880375
BP	GO:0050896	response to stimulus	311	265	576	10761	0.0479161	0.34165
BP	GO:0051179	localization	251	209	460	8487	0.0483019	0.34165
BP	GO:0048731	system development	242	191	433	7836	0.0175816	0.217059
BP	GO:0042221	response to chemical	230	162	392	6162	4.77885e-08	3.32608e-05
BP	GO:0048513	animal organ development	194	155	349	6113	0.00623271	0.135236
BP	GO:0065008	regulation of biological quality	175	161	336	5898	0.00870529	0.158362
BP	GO:0006950	response to stress	156	143	299	5248	0.0146429	0.19877
BP	GO:0010033	response to organic substance	176	118	294	4528	1.40466e-06	0.00050079
BP	GO:0051239	regulation of multicellular organismal process	156	132	288	5004	0.010147	0.167232
BP	GO:0009605	response to external stimulus	142	125	267	4497	0.00274626	0.0833832
BP	GO:0070887	cellular response to chemical stimulus	153	111	264	4226	0.000120612	0.0114874
BP	GO:0009888	tissue development	151	105	256	3926	7.27682e-06	0.00158406
BP	GO:0006793	phosphorus metabolic process	141	107	248	4257	0.0105661	0.171033
BP	GO:0006796	phosphate-containing compound metabolic process	140	106	246	4193	0.00782594	0.148694
BP	GO:0071310	cellular response to organic substance	136	95	231	3618	0.000102081	0.0104958
BP	GO:0006928	movement of cell or subcellular component	107	95	202	3478	0.024659	0.258534
BP	GO:0003008	system process	122	78	200	3122	0.000293684	0.0201307
BP	GO:1901700	response to oxygen-containing compound	119	71	190	2699	1.60449e-06	0.0005179
BP	GO:0009719	response to endogenous stimulus	120	66	186	2779	4.78102e-05	0.00584792
BP	GO:0008283	cell population proliferation	112	72	184	3023	0.00562426	0.128189
BP	GO:0016310	phosphorylation	100	78	178	3064	0.0345583	0.308063
BP	GO:0044281	small molecule metabolic process	102	74	176	2514	6.12575e-06	0.00142117
BP	GO:0050790	regulation of catalytic activity	90	84	174	2991	0.0350175	0.309149
BP	GO:0048646	anatomical structure formation involved in morphogenesis	104	69	173	2411	1.66212e-06	0.0005179
BP	GO:0051240	positive regulation of multicellular organismal process	88	79	167	2840	0.0277639	0.277816
BP	GO:0006915	apoptotic process	97	68	165	2828	0.0364712	0.318338
BP	GO:0009628	response to abiotic stimulus	103	56	159	2320	5.92843e-05	0.00687303
BP	GO:0006811	ion transport	102	56	158	2200	4.99926e-06	0.00124734
BP	GO:0010941	regulation of cell death	93	64	157	2695	0.042831	0.34165
BP	GO:0048870	cell motility	82	74	156	2582	0.0141218	0.19877
BP	GO:0051674	localization of cell	82	74	156	2587	0.0150607	0.201581
BP	GO:0042493	response to drug	99	54	153	1938	2.36397e-08	1.94447e-05
BP	GO:0006468	protein phosphorylation	83	69	152	2605	0.0440013	0.34165
BP	GO:0055085	transmembrane transport	98	49	147	2045	1.09276e-05	0.00210368
BP	GO:0043067	regulation of programmed cell death	87	60	147	2421	0.0146495	0.19877
BP	GO:0071495	cellular response to endogenous stimulus	94	52	146	2295	0.00295597	0.0862762
BP	GO:0042981	regulation of apoptotic process	86	59	145	2340	0.00785033	0.148694
BP	GO:0042127	regulation of cell population proliferation	84	59	143	2349	0.0147728	0.198905
BP	GO:0051174	regulation of phosphorus metabolic process	77	65	142	2398	0.0342043	0.306278
BP	GO:0016477	cell migration	71	71	142	2419	0.043371	0.34165
BP	GO:0019220	regulation of phosphate metabolic process	77	63	140	2394	0.0493827	0.34165
BP	GO:0014070	response to organic cyclic compound	90	46	136	1796	1.71717e-06	0.0005179
BP	GO:0035239	tube morphogenesis	71	59	130	2092	0.0107883	0.172157
BP	GO:0042325	regulation of phosphorylation	71	58	129	2135	0.0250682	0.262216
BP	GO:0009725	response to hormone	84	44	128	1771	3.46518e-05	0.00461073
BP	GO:0061061	muscle structure development	79	47	126	1435	1.07258e-09	4.85234e-06
BP	GO:0072359	circulatory system development	73	52	125	1825	0.00042155	0.0254279
BP	GO:0034220	ion transmembrane transport	86	37	123	1611	3.88928e-06	0.00103501
BP	GO:0033993	response to lipid	76	45	121	1556	1.9151e-06	0.000558962
BP	GO:0045893	positive regulation of transcription, DNA-templated	74	47	121	2016	0.0351109	0.309332
BP	GO:0048729	tissue morphogenesis	62	59	121	2029	0.0411746	0.34165
BP	GO:0022610	biological adhesion	49	70	119	1890	0.00996237	0.166003
BP	GO:1901701	cellular response to oxygen-containing compound	70	48	118	1759	0.00132013	0.0506126
BP	GO:0007155	cell adhesion	49	69	118	1876	0.0105741	0.171033
BP	GO:0006812	cation transport	76	41	117	1658	0.000208166	0.0156115
BP	GO:1901698	response to nitrogen compound	75	37	112	1845	0.0318897	0.30135
BP	GO:0034097	response to cytokine	59	52	111	1350	3.75722e-07	0.000169977
BP	GO:0044092	negative regulation of molecular function	58	50	108	1490	0.000135511	0.0117894
BP	GO:0010243	response to organonitrogen compound	73	35	108	1715	0.0138072	0.19877
BP	GO:0006629	lipid metabolic process	58	50	108	1774	0.0324812	0.30392
BP	GO:0060548	negative regulation of cell death	66	38	104	1503	0.000943314	0.0422765
BP	GO:0071345	cellular response to cytokine stimulus	53	48	101	1220	9.77483e-07	0.000384533
BP	GO:0019637	organophosphate metabolic process	60	40	100	1508	0.00436275	0.111138
BP	GO:0043066	negative regulation of apoptotic process	63	36	99	1319	7.28525e-05	0.0079418
BP	GO:0043069	negative regulation of programmed cell death	63	36	99	1347	0.000159152	0.013091
BP	GO:0006082	organic acid metabolic process	54	43	97	1332	0.000257618	0.0182104
BP	GO:0001775	cell activation	32	65	97	1569	0.0295048	0.28838
BP	GO:0043436	oxoacid metabolic process	52	42	94	1313	0.000568307	0.0301698
BP	GO:0030855	epithelial cell differentiation	53	41	94	1477	0.016296	0.208552
BP	GO:0009611	response to wounding	41	50	91	1198	9.49822e-05	0.00999302
BP	GO:0098655	cation transmembrane transport	63	28	91	1282	0.000910915	0.0420508
BP	GO:0010035	response to inorganic substance	54	33	87	1163	0.000227234	0.0161891
BP	GO:0019752	carboxylic acid metabolic process	49	38	87	1193	0.000516586	0.0290674
BP	GO:0042327	positive regulation of phosphorylation	44	43	87	1423	0.0475015	0.34165
BP	GO:0008284	positive regulation of cell population proliferation	49	37	86	1225	0.00173325	0.0624798
BP	GO:0098660	inorganic ion transmembrane transport	65	21	86	1230	0.00194694	0.0682789
BP	GO:0030001	metal ion transport	55	30	85	1294	0.0105175	0.171033
BP	GO:0097435	supramolecular fiber organization	42	41	83	1177	0.00183624	0.0651543
BP	GO:0009991	response to extracellular stimulus	51	31	82	1054	9.73612e-05	0.0101256
BP	GO:0006820	anion transport	59	21	80	794	4.73757e-09	7.87629e-06
BP	GO:0017144	drug metabolic process	53	26	79	988	5.32089e-05	0.0062524
BP	GO:0043086	negative regulation of catalytic activity	42	37	79	1053	0.00040561	0.024797
BP	GO:0072358	cardiovascular system development	45	34	79	1095	0.00126263	0.0500251
BP	GO:0042692	muscle cell differentiation	48	30	78	855	4.834e-07	0.000208276
BP	GO:0031667	response to nutrient levels	48	30	78	1003	0.000146363	0.0126123
BP	GO:0032870	cellular response to hormone stimulus	51	27	78	1199	0.0172281	0.216151
BP	GO:0001944	vasculature development	43	34	77	1070	0.00155518	0.0579063
BP	GO:0098662	inorganic cation transmembrane transport	56	21	77	1123	0.00539133	0.125724
BP	GO:0043549	regulation of kinase activity	40	37	77	1238	0.0437804	0.34165
BP	GO:0001568	blood vessel development	43	33	76	1020	0.000636059	0.0328016
BP	GO:0070848	response to growth factor	50	26	76	1200	0.0319358	0.30135
BP	GO:0060537	muscle tissue development	50	24	74	723	9.5452e-09	1.07956e-05
BP	GO:0042060	wound healing	31	43	74	888	2.40927e-05	0.00347738
BP	GO:0007517	muscle organ development	46	27	73	863	1.66283e-05	0.00268665
BP	GO:0003012	muscle system process	48	24	72	733	8.09416e-08	4.8824e-05
BP	GO:0002684	positive regulation of immune system process	29	43	72	1135	0.0350561	0.309149
BP	GO:0071407	cellular response to organic cyclic compound	48	23	71	1058	0.0118444	0.183508
BP	GO:0007507	heart development	44	27	71	1122	0.0378325	0.32508
BP	GO:0015711	organic anion transport	49	21	70	627	6.46815e-10	4.85234e-06
BP	GO:0003013	circulatory system process	44	26	70	841	4.16729e-05	0.00531066
BP	GO:0044057	regulation of system process	41	29	70	1016	0.00699788	0.146468
BP	GO:0014706	striated muscle tissue development	48	21	69	688	6.86057e-08	4.43389e-05
BP	GO:0008015	blood circulation	44	25	69	800	1.51981e-05	0.00268665
BP	GO:0009617	response to bacterium	39	30	69	887	0.000350106	0.0229547
BP	GO:0048568	embryonic organ development	45	24	69	969	0.00346577	0.0961912
BP	GO:0048608	reproductive structure development	42	27	69	997	0.00668474	0.14198
BP	GO:0061458	reproductive system development	42	27	69	1003	0.00763679	0.146704
BP	GO:0051146	striated muscle cell differentiation	42	26	68	704	3.51246e-07	0.000167267
BP	GO:0030155	regulation of cell adhesion	25	43	68	981	0.00682346	0.143978
BP	GO:0007568	aging	47	21	68	1011	0.0129828	0.193843
BP	GO:0043269	regulation of ion transport	36	32	68	1018	0.0149475	0.200363
BP	GO:0030162	regulation of proteolysis	34	34	68	1027	0.0178284	0.218283
BP	GO:0055086	nucleobase-containing small molecule metabolic process	42	26	68	1034	0.020371	0.239662
BP	GO:0019221	cytokine-mediated signaling pathway	33	33	66	756	1.59382e-05	0.00268665
BP	GO:0006753	nucleoside phosphate metabolic process	40	25	65	881	0.0019671	0.0687194
BP	GO:0048514	blood vessel morphogenesis	36	29	65	886	0.00225237	0.0757657
BP	GO:0044283	small molecule biosynthetic process	38	27	65	965	0.0145167	0.19877
BP	GO:0009636	response to toxic substance	39	26	65	982	0.0203623	0.239662
BP	GO:0009117	nucleotide metabolic process	39	25	64	872	0.00240364	0.0787975
BP	GO:0001501	skeletal system development	40	23	63	769	0.000157612	0.013091
BP	GO:0006936	muscle contraction	41	21	62	579	3.07917e-08	2.32169e-05
BP	GO:0071396	cellular response to lipid	41	21	62	901	0.0110449	0.174553
BP	GO:0001655	urogenital system development	42	19	61	698	3.24608e-05	0.00438366
BP	GO:0048545	response to steroid hormone	39	22	61	774	0.000549897	0.029767
BP	GO:0015672	monovalent inorganic cation transport	46	15	61	809	0.00162041	0.0598429
BP	GO:0001816	cytokine production	30	31	61	855	0.00557807	0.128189
BP	GO:1901652	response to peptide	40	20	60	910	0.0269256	0.271295
BP	GO:0006954	inflammatory response	32	26	58	827	0.00952337	0.161151
BP	GO:0002790	peptide secretion	31	27	58	868	0.0232561	0.255216
BP	GO:0098656	anion transmembrane transport	48	9	57	477	2.26163e-09	6.82107e-06
BP	GO:0005975	carbohydrate metabolic process	26	31	57	805	0.00840008	0.15511
BP	GO:0031347	regulation of defense response	26	31	57	878	0.0392115	0.331105
BP	GO:0001525	angiogenesis	31	25	56	738	0.00215769	0.0736709
BP	GO:0001817	regulation of cytokine production	27	29	56	769	0.00513899	0.121066
BP	GO:0009306	protein secretion	30	26	56	793	0.00941396	0.161016
BP	GO:0035592	establishment of protein localization to extracellular region	30	26	56	795	0.00987652	0.164876
BP	GO:0071692	protein localization to extracellular region	30	26	56	800	0.0111168	0.175113
BP	GO:0034762	regulation of transmembrane transport	31	25	56	817	0.0163424	0.208851
BP	GO:0097190	apoptotic signaling pathway	32	24	56	854	0.0347081	0.309093
BP	GO:0090407	organophosphate biosynthetic process	34	22	56	873	0.0489757	0.34165
BP	GO:0009612	response to mechanical stimulus	42	13	55	538	8.35026e-07	0.000343423
BP	GO:0043434	response to peptide hormone	37	18	55	799	0.0159722	0.208552
BP	GO:0010817	regulation of hormone levels	36	19	55	856	0.0494462	0.34165
BP	GO:0015849	organic acid transport	38	16	54	452	6.08326e-09	7.87629e-06
BP	GO:0046942	carboxylic acid transport	38	16	54	452	6.08326e-09	7.87629e-06
BP	GO:0072001	renal system development	38	16	54	621	0.000104281	0.0106015
BP	GO:0001505	regulation of neurotransmitter levels	38	16	54	710	0.00244593	0.0793219
BP	GO:0032787	monocarboxylic acid metabolic process	31	23	54	711	0.00251992	0.0800196
BP	GO:0006979	response to oxidative stress	36	18	54	733	0.00471954	0.114791
BP	GO:0072521	purine-containing compound metabolic process	32	22	54	757	0.00882582	0.158362
BP	GO:0010038	response to metal ion	31	22	53	671	0.00118557	0.0492065
BP	GO:0051272	positive regulation of cellular component movement	24	28	52	778	0.0303418	0.295056
BP	GO:0046649	lymphocyte activation	15	37	52	780	0.0315908	0.30135
BP	GO:0001101	response to acid chemical	32	18	50	636	0.00178043	0.0636731
BP	GO:0050878	regulation of body fluid levels	17	33	50	653	0.00304438	0.0871696
BP	GO:0006163	purine nucleotide metabolic process	30	20	50	702	0.0117636	0.183508
BP	GO:2000147	positive regulation of cell motility	23	27	50	714	0.0157316	0.208403
BP	GO:0055001	muscle cell development	37	12	49	466	1.4944e-06	0.00050079
BP	GO:0031099	regeneration	28	21	49	531	5.07799e-05	0.00604549
BP	GO:0052547	regulation of peptidase activity	23	25	48	536	0.000125176	0.0116762
BP	GO:0071496	cellular response to external stimulus	34	14	48	595	0.00128803	0.0500251
BP	GO:0048562	embryonic organ morphogenesis	31	17	48	642	0.00570526	0.129376
BP	GO:0051186	cofactor metabolic process	25	23	48	653	0.00775867	0.148694
BP	GO:0070482	response to oxygen levels	29	19	48	676	0.0140979	0.19877
BP	GO:0030335	positive regulation of cell migration	22	26	48	693	0.0211166	0.242158
BP	GO:0032103	positive regulation of response to external stimulus	21	27	48	718	0.0362549	0.317248
BP	GO:0050778	positive regulation of immune response	15	33	48	727	0.0433974	0.34165
BP	GO:0055002	striated muscle cell development	36	11	47	439	1.48111e-06	0.00050079
BP	GO:0001822	kidney development	32	15	47	485	2.13345e-05	0.00316449
BP	GO:0009259	ribonucleotide metabolic process	27	20	47	664	0.0158163	0.208552
BP	GO:0019693	ribose phosphate metabolic process	27	20	47	677	0.0215427	0.245012
BP	GO:0045861	negative regulation of proteolysis	23	23	46	456	9.37233e-06	0.00197211
BP	GO:0052548	regulation of endopeptidase activity	23	23	46	493	6.57863e-05	0.00744043
BP	GO:0051346	negative regulation of hydrolase activity	22	24	46	543	0.000587322	0.0307173
BP	GO:0043062	extracellular structure organization	24	22	46	575	0.00190028	0.0669015
BP	GO:0034765	regulation of ion transmembrane transport	27	19	46	658	0.0204783	0.239699
BP	GO:0007015	actin filament organization	21	25	46	689	0.0404619	0.340821
BP	GO:0035690	cellular response to drug	28	18	46	697	0.0474818	0.34165
BP	GO:0015893	drug transport	32	13	45	342	6.0935e-09	7.87629e-06
BP	GO:0036293	response to decreased oxygen levels	27	18	45	615	0.0105078	0.171033
BP	GO:0097305	response to alcohol	30	15	45	641	0.0203713	0.239662
BP	GO:0009150	purine ribonucleotide metabolic process	25	20	45	646	0.02293	0.255216
BP	GO:0060538	skeletal muscle organ development	29	15	44	449	2.97034e-05	0.00407207
BP	GO:0007584	response to nutrient	25	19	44	477	0.000122375	0.0115339
BP	GO:0001503	ossification	27	17	44	499	0.000331031	0.0220153
BP	GO:0045785	positive regulation of cell adhesion	12	32	44	582	0.00654505	0.140331
BP	GO:0062197	cellular response to chemical stress	25	18	43	486	0.000358555	0.0230086
BP	GO:0062012	regulation of small molecule metabolic process	23	20	43	495	0.00052575	0.0290674
BP	GO:0030198	extracellular matrix organization	22	21	43	516	0.00121096	0.049768
BP	GO:0071214	cellular response to abiotic stimulus	23	20	43	556	0.00482816	0.115569
BP	GO:0104004	cellular response to environmental stimulus	23	20	43	556	0.00482816	0.115569
BP	GO:2001233	regulation of apoptotic signaling pathway	24	19	43	602	0.0177373	0.217757
BP	GO:0031032	actomyosin structure organization	28	14	42	472	0.000371459	0.0232249
BP	GO:0044282	small molecule catabolic process	24	18	42	494	0.000931687	0.0421739
BP	GO:0050673	epithelial cell proliferation	24	18	42	554	0.0074233	0.146661
BP	GO:0055123	digestive system development	24	18	42	557	0.00811466	0.150763
BP	GO:0051090	regulation of DNA-binding transcription factor activity	21	21	42	560	0.00885908	0.158362
BP	GO:0001666	response to hypoxia	25	17	42	588	0.0189483	0.229511
BP	GO:0050708	regulation of protein secretion	21	21	42	598	0.0242595	0.256709
BP	GO:0031960	response to corticosteroid	26	15	41	384	7.35305e-06	0.00158406
BP	GO:0061448	connective tissue development	23	18	41	432	0.000111879	0.0108847
BP	GO:1903522	regulation of blood circulation	27	14	41	457	0.00036739	0.0232249
BP	GO:1901654	response to ketone	27	14	41	505	0.00251069	0.0800196
BP	GO:0016331	morphogenesis of embryonic epithelium	25	16	41	540	0.00790468	0.148694
BP	GO:0022407	regulation of cell-cell adhesion	12	29	41	568	0.0173447	0.216164
BP	GO:0042110	T cell activation	11	30	41	573	0.0197354	0.235046
BP	GO:0048705	skeletal system morphogenesis	27	13	40	408	6.69239e-05	0.00747564
BP	GO:0003015	heart process	29	11	40	466	0.00101884	0.0447498
BP	GO:1901293	nucleoside phosphate biosynthetic process	23	17	40	493	0.00284719	0.0843244
BP	GO:0010959	regulation of metal ion transport	20	20	40	579	0.0342566	0.306278
BP	GO:0044706	multi-multicellular organism process	25	14	39	388	4.78278e-05	0.00584792
BP	GO:0002237	response to molecule of bacterial origin	26	13	39	447	0.000863591	0.0409098
BP	GO:0009165	nucleotide biosynthetic process	22	17	39	490	0.00441587	0.111192
BP	GO:0051384	response to glucocorticoid	23	15	38	356	1.58502e-05	0.00268665
BP	GO:0048738	cardiac muscle tissue development	24	14	38	389	0.000108869	0.010707
BP	GO:0090257	regulation of muscle system process	25	13	38	423	0.000578955	0.0304557
BP	GO:0060047	heart contraction	28	10	38	424	0.000605535	0.0314878
BP	GO:0032496	response to lipopolysaccharide	26	12	38	426	0.000661958	0.0334603
BP	GO:0003007	heart morphogenesis	22	16	38	520	0.0180031	0.21953
BP	GO:0048565	digestive tract development	23	15	38	523	0.0195219	0.233644
BP	GO:0010469	regulation of signaling receptor activity	21	17	38	555	0.0428801	0.34165
BP	GO:0007519	skeletal muscle tissue development	26	11	37	326	5.10077e-06	0.00124734
BP	GO:0010927	cellular component assembly involved in morphogenesis	30	7	37	408	0.000570185	0.0301698
BP	GO:0051604	protein maturation	15	22	37	431	0.00154346	0.0579063
BP	GO:2000027	regulation of animal organ morphogenesis	20	17	37	514	0.0238073	0.255216
BP	GO:1903825	organic acid transmembrane transport	28	8	36	246	1.28241e-08	1.16033e-05
BP	GO:1905039	carboxylic acid transmembrane transport	28	8	36	246	1.28241e-08	1.16033e-05
BP	GO:0001763	morphogenesis of a branching structure	26	10	36	450	0.00561479	0.128189
BP	GO:0007565	female pregnancy	22	13	35	310	1.02339e-05	0.00201875
BP	GO:0061138	morphogenesis of a branching epithelium	26	9	35	410	0.00223888	0.0757657
BP	GO:0006732	coenzyme metabolic process	21	14	35	451	0.00981802	0.164202
BP	GO:0006520	cellular amino acid metabolic process	20	14	34	411	0.00421211	0.108889
BP	GO:0050727	regulation of inflammatory response	18	16	34	426	0.00722613	0.146661
BP	GO:0006631	fatty acid metabolic process	17	17	34	429	0.00800614	0.149978
BP	GO:0031668	cellular response to extracellular stimulus	25	9	34	443	0.0126275	0.189817
BP	GO:0050678	regulation of epithelial cell proliferation	18	16	34	457	0.0192226	0.231886
BP	GO:0016053	organic acid biosynthetic process	18	16	34	461	0.0215415	0.245012
BP	GO:0046394	carboxylic acid biosynthetic process	18	16	34	461	0.0215415	0.245012
BP	GO:0009743	response to carbohydrate	20	14	34	470	0.0275681	0.276844
BP	GO:0010466	negative regulation of peptidase activity	15	18	33	286	1.15732e-05	0.00218155
BP	GO:2001234	negative regulation of apoptotic signaling pathway	18	15	33	330	0.000196276	0.0150501
BP	GO:0008016	regulation of heart contraction	23	10	33	358	0.000838555	0.0401442
BP	GO:0016485	protein processing	14	19	33	359	0.000879426	0.041131
BP	GO:0005996	monosaccharide metabolic process	16	17	33	378	0.00206459	0.0715725
BP	GO:0007596	blood coagulation	7	26	33	379	0.00215391	0.0736709
BP	GO:0050817	coagulation	7	26	33	398	0.00460338	0.112876
BP	GO:0007599	hemostasis	7	26	33	400	0.00496268	0.117854
BP	GO:0034599	cellular response to oxidative stress	21	12	33	410	0.00713347	0.146661
BP	GO:0031349	positive regulation of defense response	15	18	33	439	0.0182439	0.222169
BP	GO:1901342	regulation of vasculature development	18	15	33	442	0.0199266	0.236919
BP	GO:0010951	negative regulation of endopeptidase activity	15	17	32	274	1.22151e-05	0.00225555
BP	GO:0007159	leukocyte cell-cell adhesion	9	23	32	402	0.00930576	0.160431
BP	GO:0043583	ear development	19	13	32	406	0.0106592	0.171033
BP	GO:0016054	organic acid catabolic process	19	12	31	313	0.00035799	0.0230086
BP	GO:0046395	carboxylic acid catabolic process	19	12	31	313	0.00035799	0.0230086
BP	GO:0051188	cofactor biosynthetic process	17	14	31	321	0.000551096	0.029767
BP	GO:0014902	myotube differentiation	17	14	31	329	0.000830769	0.039983
BP	GO:0019318	hexose metabolic process	14	17	31	331	0.00091765	0.0421467
BP	GO:1903037	regulation of leukocyte cell-cell adhesion	8	23	31	349	0.00212961	0.073265
BP	GO:0022409	positive regulation of cell-cell adhesion	7	24	31	351	0.00232526	0.0776344
BP	GO:0048754	branching morphogenesis of an epithelial tube	23	8	31	358	0.00313629	0.0886787
BP	GO:0035150	regulation of tube size	17	14	31	361	0.00355149	0.0979693
BP	GO:0043687	post-translational protein modification	13	18	31	404	0.0167313	0.213217
BP	GO:0044262	cellular carbohydrate metabolic process	14	17	31	405	0.0172638	0.216151
BP	GO:0070371	ERK1 and ERK2 cascade	16	15	31	415	0.0233667	0.255216
BP	GO:0006941	striated muscle contraction	24	6	30	281	0.000120285	0.0114874
BP	GO:0006937	regulation of muscle contraction	19	11	30	290	0.000210098	0.0156115
BP	GO:0032355	response to estradiol	21	9	30	316	0.000886443	0.041131
BP	GO:0051216	cartilage development	16	14	30	326	0.00145093	0.0547049
BP	GO:0071241	cellular response to inorganic substance	21	9	30	347	0.00370663	0.100418
BP	GO:0006814	sodium ion transport	25	5	30	362	0.00673496	0.142712
BP	GO:0045765	regulation of angiogenesis	17	13	30	398	0.0228071	0.255078
BP	GO:0050954	sensory perception of mechanical stimulus	14	16	30	411	0.0331907	0.306278
BP	GO:0042742	defense response to bacterium	16	14	30	412	0.0341181	0.306278
BP	GO:0016042	lipid catabolic process	15	15	30	419	0.0411716	0.34165
BP	GO:0030072	peptide hormone secretion	18	12	30	425	0.04804	0.34165
BP	GO:0006865	amino acid transport	21	8	29	227	5.48903e-06	0.00130697
BP	GO:0014074	response to purine-containing compound	21	8	29	290	0.000467407	0.0280073
BP	GO:0071248	cellular response to metal ion	20	9	29	293	0.000552703	0.029767
BP	GO:0000302	response to reactive oxygen species	18	11	29	374	0.0177784	0.217965
BP	GO:0051924	regulation of calcium ion transport	13	16	29	387	0.0266224	0.269139
BP	GO:0022612	gland morphogenesis	16	13	29	409	0.0488899	0.34165
BP	GO:0042133	neurotransmitter metabolic process	21	7	28	241	4.6123e-05	0.00579613
BP	GO:0006006	glucose metabolic process	13	15	28	287	0.000854579	0.040696
BP	GO:1901605	alpha-amino acid metabolic process	17	11	28	295	0.00129946	0.050032
BP	GO:0034612	response to tumor necrosis factor	18	10	28	297	0.00143791	0.0547049
BP	GO:0006959	humoral immune response	11	17	28	373	0.0284195	0.28008
BP	GO:0048839	inner ear development	16	12	28	376	0.0310628	0.300595
BP	GO:1903034	regulation of response to wounding	10	18	28	378	0.0329267	0.305874
BP	GO:0070372	regulation of ERK1 and ERK2 cascade	13	15	28	388	0.043545	0.34165
BP	GO:0009141	nucleoside triphosphate metabolic process	20	8	28	389	0.0447319	0.34165
BP	GO:0031669	cellular response to nutrient levels	22	6	28	389	0.0447319	0.34165
BP	GO:0030239	myofibril assembly	22	5	27	227	4.15763e-05	0.00531066
BP	GO:0072006	nephron development	18	9	27	243	0.000133786	0.0117894
BP	GO:0046683	response to organophosphorus	19	8	27	246	0.000164076	0.013255
BP	GO:0046034	ATP metabolic process	19	8	27	324	0.00914494	0.160431
BP	GO:0071229	cellular response to acid chemical	19	8	27	336	0.0142693	0.19877
BP	GO:0009123	nucleoside monophosphate metabolic process	16	11	27	346	0.0201101	0.238787
BP	GO:0009199	ribonucleoside triphosphate metabolic process	19	8	27	367	0.0383693	0.327324
BP	GO:0072522	purine-containing compound biosynthetic process	14	13	27	369	0.0406047	0.341124
BP	GO:1903039	positive regulation of leukocyte cell-cell adhesion	6	20	26	263	0.00106205	0.0457593
BP	GO:0035270	endocrine system development	15	11	26	276	0.00211041	0.0728815
BP	GO:0035725	sodium ion transmembrane transport	23	3	26	297	0.00562457	0.128189
BP	GO:0097237	cellular response to toxic substance	17	9	26	316	0.0121094	0.185705
BP	GO:0007605	sensory perception of sound	13	13	26	322	0.0151042	0.201865
BP	GO:0015850	organic hydroxy compound transport	18	8	26	335	0.0236158	0.255216
BP	GO:0002833	positive regulation of response to biotic stimulus	9	17	26	346	0.0333908	0.306278
BP	GO:0009260	ribonucleotide biosynthetic process	14	12	26	346	0.0333908	0.306278
BP	GO:0046390	ribose phosphate biosynthetic process	14	12	26	349	0.0365244	0.318338
BP	GO:0006164	purine nucleotide biosynthetic process	14	12	26	356	0.0446878	0.34165
BP	GO:0009205	purine ribonucleoside triphosphate metabolic process	18	8	26	358	0.0472493	0.34165
BP	GO:0070555	response to interleukin-1	17	8	25	197	2.67991e-05	0.00373043
BP	GO:1904018	positive regulation of vasculature development	13	12	25	263	0.00225254	0.0757657
BP	GO:0061326	renal tubule development	19	6	25	276	0.00425361	0.109649
BP	GO:0001704	formation of primary germ layer	17	8	25	289	0.00756907	0.146661
BP	GO:0030278	regulation of ossification	14	11	25	295	0.00969519	0.163052
BP	GO:0035051	cardiocyte differentiation	14	11	25	302	0.0127647	0.191534
BP	GO:0030048	actin filament-based movement	17	8	25	303	0.0132608	0.196164
BP	GO:0034764	positive regulation of transmembrane transport	14	11	25	333	0.0367629	0.318338
BP	GO:0030073	insulin secretion	17	8	25	343	0.0492012	0.34165
BP	GO:0006855	drug transmembrane transport	21	3	24	166	4.16267e-06	0.00107611
BP	GO:0000768	syncytium formation by plasma membrane fusion	9	15	24	224	0.000526863	0.0290674
BP	GO:0140253	cell-cell fusion	9	15	24	224	0.000526863	0.0290674
BP	GO:0006949	syncytium formation	9	15	24	227	0.000638051	0.0328016
BP	GO:0070252	actin-mediated cell contraction	17	7	24	262	0.00437279	0.111138
BP	GO:0071356	cellular response to tumor necrosis factor	15	9	24	265	0.00503753	0.119318
BP	GO:0050679	positive regulation of epithelial cell proliferation	16	8	24	278	0.00896364	0.158404
BP	GO:0043281	regulation of cysteine-type endopeptidase activity involved in apoptotic process	15	9	24	313	0.0325563	0.304307
BP	GO:0001818	negative regulation of cytokine production	11	13	24	317	0.0369331	0.31917
BP	GO:0042445	hormone metabolic process	17	7	24	320	0.0404932	0.340821
BP	GO:0033002	muscle cell proliferation	15	9	24	322	0.0430037	0.34165
BP	GO:0071347	cellular response to interleukin-1	17	6	23	151	2.66945e-06	0.000731914
BP	GO:0045214	sarcomere organization	19	4	23	168	1.63639e-05	0.00268665
BP	GO:0061333	renal tubule morphogenesis	18	5	23	210	0.000501141	0.0290674
BP	GO:0009108	coenzyme biosynthetic process	13	10	23	225	0.00129344	0.0500251
BP	GO:0045766	positive regulation of angiogenesis	12	11	23	237	0.00254628	0.0800196
BP	GO:0006109	regulation of carbohydrate metabolic process	10	13	23	260	0.00784616	0.148694
BP	GO:0071774	response to fibroblast growth factor	16	7	23	265	0.00975706	0.163495
BP	GO:0060348	bone development	13	10	23	294	0.0294252	0.288182
BP	GO:0002526	acute inflammatory response	8	14	22	184	0.00019248	0.0148851
BP	GO:0051591	response to cAMP	16	6	22	186	0.000224903	0.0161502
BP	GO:0072009	nephron epithelium development	16	6	22	188	0.000262042	0.0183795
BP	GO:0071216	cellular response to biotic stimulus	13	9	22	243	0.00707507	0.146661
BP	GO:0072073	kidney epithelium development	16	6	22	243	0.00707507	0.146661
BP	GO:0001649	osteoblast differentiation	14	8	22	244	0.00741264	0.146661
BP	GO:0003205	cardiac chamber development	14	8	22	260	0.0148459	0.199592
BP	GO:0034341	response to interferon-gamma	8	14	22	262	0.0160888	0.208552
BP	GO:0044242	cellular lipid catabolic process	10	12	22	264	0.0174124	0.216709
BP	GO:0050731	positive regulation of peptidyl-tyrosine phosphorylation	10	12	22	267	0.0195563	0.233746
BP	GO:0071236	cellular response to antibiotic	16	6	22	273	0.0244566	0.256709
BP	GO:0060173	limb development	10	12	22	291	0.0448589	0.34165
BP	GO:0006835	dicarboxylic acid transport	17	4	21	141	1.02633e-05	0.00201875
BP	GO:0014823	response to activity	14	7	21	171	0.000183661	0.0144501
BP	GO:2001023	regulation of response to drug	13	8	21	201	0.00157066	0.0582431
BP	GO:0007520	myoblast fusion	8	13	21	204	0.00188684	0.066688
BP	GO:0030856	regulation of epithelial cell differentiation	12	9	21	213	0.00317736	0.0895599
BP	GO:0050663	cytokine secretion	10	11	21	215	0.00354741	0.0979693
BP	GO:0015698	inorganic anion transport	21	0	21	216	0.00374553	0.101163
BP	GO:0051592	response to calcium ion	13	8	21	219	0.00439604	0.111192
BP	GO:0062013	positive regulation of small molecule metabolic process	14	7	21	221	0.0048798	0.116497
BP	GO:0042471	ear morphogenesis	15	6	21	223	0.00540678	0.12576
BP	GO:0034219	carbohydrate transmembrane transport	16	5	21	224	0.00568737	0.129295
BP	GO:0035108	limb morphogenesis	9	12	21	228	0.00693222	0.145528
BP	GO:0006986	response to unfolded protein	17	4	21	239	0.0115382	0.180933
BP	GO:0015718	monocarboxylic acid transport	11	10	21	240	0.0120562	0.185705
BP	GO:0008643	carbohydrate transport	16	5	21	245	0.0149306	0.200363
BP	GO:0050870	positive regulation of T cell activation	4	17	21	249	0.0175988	0.217059
BP	GO:0072175	epithelial tube formation	15	6	21	264	0.031043	0.300595
BP	GO:0006457	protein folding	16	5	21	266	0.0332996	0.306278
BP	GO:0035966	response to topologically incorrect protein	17	4	21	268	0.0356765	0.313399
BP	GO:0035914	skeletal muscle cell differentiation	14	6	20	102	1.95801e-07	0.000106131
BP	GO:0003333	amino acid transmembrane transport	16	4	20	132	1.27755e-05	0.00231185
BP	GO:0031100	animal organ regeneration	10	10	20	161	0.00022198	0.0160678
BP	GO:0003231	cardiac ventricle development	13	7	20	189	0.00172264	0.0623458
BP	GO:0003206	cardiac chamber morphogenesis	13	7	20	190	0.00183514	0.0651543
BP	GO:0033273	response to vitamin	13	7	20	200	0.00334526	0.0937088
BP	GO:0046631	alpha-beta T cell activation	7	13	20	205	0.00442408	0.111192
BP	GO:0071219	cellular response to molecule of bacterial origin	12	8	20	214	0.0070873	0.146661
BP	GO:0055007	cardiac muscle cell differentiation	11	9	20	218	0.0086312	0.158087
BP	GO:0061041	regulation of wound healing	7	13	20	233	0.0169922	0.215934
BP	GO:0034614	cellular response to reactive oxygen species	12	8	20	236	0.0192469	0.231886
BP	GO:0010212	response to ionizing radiation	13	7	20	242	0.0244463	0.256709
BP	GO:0071346	cellular response to interferon-gamma	6	14	20	244	0.0263985	0.267475
BP	GO:0008217	regulation of blood pressure	12	8	20	247	0.0295456	0.28838
BP	GO:0048706	embryonic skeletal system development	13	7	20	247	0.0295456	0.28838
BP	GO:0048771	tissue remodeling	12	8	20	254	0.0379769	0.32601
BP	GO:0009063	cellular amino acid catabolic process	12	7	19	143	0.000130417	0.0117894
BP	GO:0072080	nephron tubule development	14	5	19	158	0.000477232	0.0282222
BP	GO:0001823	mesonephros development	13	6	19	169	0.00109129	0.0465752
BP	GO:0042136	neurotransmitter biosynthetic process	13	6	19	175	0.00164904	0.0606525
BP	GO:0060759	regulation of response to cytokine stimulus	9	10	19	185	0.00311002	0.0882116
BP	GO:0015749	monosaccharide transmembrane transport	15	4	19	204	0.00883769	0.158362
BP	GO:0046425	regulation of receptor signaling pathway via JAK-STAT	8	11	19	205	0.00928854	0.160431
BP	GO:0071222	cellular response to lipopolysaccharide	12	7	19	206	0.00975769	0.163495
BP	GO:1904892	regulation of receptor signaling pathway via STAT	8	11	19	207	0.0102456	0.16855
BP	GO:0032526	response to retinoic acid	12	7	19	210	0.0118275	0.183508
BP	GO:0016052	carbohydrate catabolic process	8	11	19	220	0.0185414	0.225379
BP	GO:0034767	positive regulation of ion transmembrane transport	12	7	19	221	0.0193487	0.232278
BP	GO:0007259	receptor signaling pathway via JAK-STAT	8	11	19	224	0.0219341	0.248696
BP	GO:0097327	response to antineoplastic agent	11	8	19	226	0.0237995	0.255216
BP	GO:0097696	receptor signaling pathway via STAT	8	11	19	226	0.0237995	0.255216
BP	GO:0001838	embryonic epithelial tube formation	14	5	19	231	0.0289912	0.285122
BP	GO:0048644	muscle organ morphogenesis	11	7	18	147	0.000535056	0.0293405
BP	GO:0060993	kidney morphogenesis	13	5	18	161	0.00155318	0.0579063
BP	GO:0007492	endoderm development	11	7	18	170	0.00284106	0.0843244
BP	GO:0042246	tissue regeneration	12	6	18	170	0.00284106	0.0843244
BP	GO:0071260	cellular response to mechanical stimulus	12	6	18	178	0.00463892	0.113135
BP	GO:0046717	acid secretion	11	7	18	179	0.00491809	0.117102
BP	GO:0002920	regulation of humoral immune response	9	9	18	180	0.0052109	0.12183
BP	GO:0043500	muscle adaptation	13	5	18	183	0.00617602	0.134782
BP	GO:0051952	regulation of amine transport	10	8	18	184	0.00652831	0.140304
BP	GO:0043467	regulation of generation of precursor metabolites and energy	11	7	18	191	0.00947654	0.161151
BP	GO:0050707	regulation of cytokine secretion	8	10	18	193	0.0104904	0.171033
BP	GO:0042476	odontogenesis	12	6	18	194	0.0110287	0.174553
BP	GO:0015837	amine transport	10	8	18	198	0.0134052	0.197541
BP	GO:0008645	hexose transmembrane transport	14	4	18	202	0.0161673	0.208552
BP	GO:0042472	inner ear morphogenesis	12	6	18	202	0.0161673	0.208552
BP	GO:0048704	embryonic skeletal system morphogenesis	11	7	18	204	0.017705	0.217656
BP	GO:0010675	regulation of cellular carbohydrate metabolic process	8	10	18	209	0.0220451	0.249642
BP	GO:2001236	regulation of extrinsic apoptotic signaling pathway	10	8	18	216	0.0294297	0.288182
BP	GO:0097746	regulation of blood vessel diameter	8	10	18	226	0.0429887	0.34165
BP	GO:0061053	somite development	10	8	18	227	0.0445573	0.34165
BP	GO:1901655	cellular response to ketone	13	5	18	227	0.0445573	0.34165
BP	GO:0001890	placenta development	12	6	18	228	0.0461664	0.34165
BP	GO:0043433	negative regulation of DNA-binding transcription factor activity	10	8	18	229	0.0478167	0.34165
BP	GO:0072376	protein activation cascade	3	14	17	103	1.80548e-05	0.00276881
BP	GO:0032570	response to progesterone	12	5	17	122	0.000161912	0.013198
BP	GO:0060415	muscle tissue morphogenesis	10	7	17	123	0.000179085	0.0142137
BP	GO:0072078	nephron tubule morphogenesis	13	4	17	123	0.000179085	0.0142137
BP	GO:0072088	nephron epithelium morphogenesis	13	4	17	125	0.000218253	0.0159254
BP	GO:0072028	nephron morphogenesis	13	4	17	132	0.000419905	0.0254279
BP	GO:1903524	positive regulation of blood circulation	10	7	17	140	0.000830612	0.039983
BP	GO:0001657	ureteric bud development	13	4	17	157	0.00290578	0.0856401
BP	GO:0072163	mesonephric epithelium development	13	4	17	161	0.0037719	0.101271
BP	GO:0072164	mesonephric tubule development	13	4	17	161	0.0037719	0.101271
BP	GO:0046632	alpha-beta T cell differentiation	7	10	17	168	0.00579482	0.131079
BP	GO:0001959	regulation of cytokine-mediated signaling pathway	8	9	17	172	0.0072995	0.146661
BP	GO:1903409	reactive oxygen species biosynthetic process	10	7	17	182	0.0124616	0.188235
BP	GO:0030326	embryonic limb morphogenesis	8	9	17	184	0.0137748	0.19877
BP	GO:0006939	smooth muscle contraction	6	11	17	193	0.0210731	0.241966
BP	GO:0009132	nucleoside diphosphate metabolic process	10	7	17	193	0.0210731	0.241966
BP	GO:0010634	positive regulation of epithelial cell migration	10	7	17	196	0.0240676	0.255591
BP	GO:1904659	glucose transmembrane transport	13	4	17	197	0.025134	0.262367
BP	GO:0035113	embryonic appendage morphogenesis	8	9	17	198	0.0262356	0.267475
BP	GO:0042098	T cell proliferation	3	14	17	199	0.027373	0.27519
BP	GO:0048660	regulation of smooth muscle cell proliferation	11	6	17	212	0.0457059	0.34165
BP	GO:0001658	branching involved in ureteric bud morphogenesis	12	4	16	95	2.4405e-05	0.00347738
BP	GO:0003208	cardiac ventricle morphogenesis	10	6	16	107	0.000107892	0.010707
BP	GO:0060675	ureteric bud morphogenesis	12	4	16	109	0.000134901	0.0117894
BP	GO:0072171	mesonephric tubule morphogenesis	12	4	16	110	0.000150492	0.0128457
BP	GO:1901606	alpha-amino acid catabolic process	11	5	16	125	0.000656628	0.0333877
BP	GO:0048747	muscle fiber development	13	3	16	156	0.006427	0.138456
BP	GO:0060349	bone morphogenesis	9	7	16	157	0.00682657	0.143978
BP	GO:0014812	muscle cell migration	12	4	16	158	0.00724589	0.146661
BP	GO:0098661	inorganic anion transmembrane transport	16	0	16	160	0.00814655	0.151045
BP	GO:0010883	regulation of lipid storage	12	4	16	174	0.0172216	0.216151
BP	GO:0006641	triglyceride metabolic process	8	8	16	176	0.0189851	0.229649
BP	GO:0045667	regulation of osteoblast differentiation	9	7	16	181	0.0239974	0.255216
BP	GO:1903707	negative regulation of hemopoiesis	8	8	16	197	0.0467598	0.34165
BP	GO:0030049	muscle filament sliding	14	1	15	61	3.05061e-07	0.000153344
BP	GO:0033275	actin-myosin filament sliding	14	1	15	68	1.37053e-06	0.00050079
BP	GO:0003229	ventricular cardiac muscle tissue development	9	6	15	85	2.45968e-05	0.00347738
BP	GO:0055008	cardiac muscle tissue morphogenesis	10	5	15	105	0.000293154	0.0201307
BP	GO:0014910	regulation of smooth muscle cell migration	11	4	15	128	0.00233876	0.0777981
BP	GO:0001656	metanephros development	13	2	15	131	0.00293225	0.0861395
BP	GO:0014909	smooth muscle cell migration	11	4	15	138	0.00480883	0.115569
BP	GO:2001237	negative regulation of extrinsic apoptotic signaling pathway	8	7	15	138	0.00480883	0.115569
BP	GO:0006942	regulation of striated muscle contraction	10	5	15	141	0.00586661	0.132043
BP	GO:0043648	dicarboxylic acid metabolic process	6	9	15	142	0.0062582	0.135465
BP	GO:0006140	regulation of nucleotide metabolic process	10	5	15	145	0.00756053	0.146661
BP	GO:0098739	import across plasma membrane	14	1	15	147	0.00854284	0.157105
BP	GO:0060840	artery development	7	8	15	151	0.0108102	0.172202
BP	GO:0002821	positive regulation of adaptive immune response	5	10	15	154	0.0128018	0.191772
BP	GO:0002576	platelet degranulation	4	11	15	158	0.0158886	0.208552
BP	GO:0042129	regulation of T cell proliferation	3	12	15	160	0.0176324	0.217059
BP	GO:1901568	fatty acid derivative metabolic process	4	11	15	160	0.0176324	0.217059
BP	GO:0002705	positive regulation of leukocyte mediated immunity	6	9	15	161	0.0185574	0.225379
BP	GO:0002062	chondrocyte differentiation	7	8	15	164	0.021555	0.245012
BP	GO:0001906	cell killing	5	10	15	171	0.0299557	0.291754
BP	GO:0006733	oxidoreduction coenzyme metabolic process	10	5	15	178	0.0405477	0.340962
BP	GO:0003009	skeletal muscle contraction	11	3	14	68	7.26261e-06	0.00158406
BP	GO:1902475	L-alpha-amino acid transmembrane transport	11	3	14	91	0.000210595	0.0156115
BP	GO:0015807	L-amino acid transport	11	3	14	95	0.000333343	0.0220153
BP	GO:0050881	musculoskeletal movement	11	3	14	96	0.000372195	0.0232249
BP	GO:0009409	response to cold	10	4	14	99	0.000512777	0.0290674
BP	GO:0071277	cellular response to calcium ion	9	5	14	105	0.000932227	0.0421739
BP	GO:0050879	multicellular organismal movement	11	3	14	107	0.00112441	0.0471081
BP	GO:0008652	cellular amino acid biosynthetic process	10	4	14	108	0.00123232	0.049768
BP	GO:0009064	glutamine family amino acid metabolic process	8	6	14	112	0.00175458	0.0629978
BP	GO:0033627	cell adhesion mediated by integrin	4	10	14	121	0.00362	0.098954
BP	GO:0006809	nitric oxide biosynthetic process	9	5	14	127	0.00558963	0.128189
BP	GO:0045445	myoblast differentiation	10	4	14	130	0.0068558	0.144259
BP	GO:0015844	monoamine transport	8	6	14	132	0.00781998	0.148694
BP	GO:0046209	nitric oxide metabolic process	9	5	14	132	0.00781998	0.148694
BP	GO:0042698	ovulation cycle	10	4	14	134	0.0088887	0.158362
BP	GO:2001057	reactive nitrogen species metabolic process	9	5	14	135	0.00946459	0.161151
BP	GO:0055013	cardiac muscle cell development	8	6	14	136	0.0100694	0.166799
BP	GO:0002824	positive regulation of adaptive immune response based on somatic recombination of immune receptors built from immunoglobulin superfamily domains	5	9	14	141	0.0135615	0.19877
BP	GO:0007525	somatic muscle development	10	4	14	147	0.0189101	0.229355
BP	GO:0055006	cardiac cell development	8	6	14	149	0.0210078	0.24183
BP	GO:0043502	regulation of muscle adaptation	10	4	14	150	0.02212	0.249865
BP	GO:2001243	negative regulation of intrinsic apoptotic signaling pathway	6	8	14	150	0.02212	0.249865
BP	GO:0014897	striated muscle hypertrophy	9	5	14	151	0.0232757	0.255216
BP	GO:0071384	cellular response to corticosteroid stimulus	8	6	14	154	0.0270136	0.271878
BP	GO:0006090	pyruvate metabolic process	9	5	14	155	0.0283528	0.28008
BP	GO:0045778	positive regulation of ossification	6	8	14	156	0.0297402	0.289967
BP	GO:1903426	regulation of reactive oxygen species biosynthetic process	9	5	14	160	0.0357887	0.31408
BP	GO:0014896	muscle hypertrophy	9	5	14	161	0.0374298	0.322231
BP	GO:0032411	positive regulation of transporter activity	10	4	14	161	0.0374298	0.322231
BP	GO:0072329	monocarboxylic acid catabolic process	8	6	14	161	0.0374298	0.322231
BP	GO:0034763	negative regulation of transmembrane transport	8	6	14	164	0.0426752	0.34165
BP	GO:0042633	hair cycle	9	5	14	164	0.0426752	0.34165
BP	GO:0070613	regulation of protein processing	6	8	14	165	0.0445336	0.34165
BP	GO:0055010	ventricular cardiac muscle tissue morphogenesis	8	5	13	70	4.86161e-05	0.00586505
BP	GO:0051385	response to mineralocorticoid	11	2	13	84	0.000330538	0.0220153
BP	GO:0046427	positive regulation of receptor signaling pathway via JAK-STAT	6	7	13	106	0.00298875	0.0869524
BP	GO:1904894	positive regulation of receptor signaling pathway via STAT	6	7	13	110	0.00413045	0.107392
BP	GO:0001706	endoderm formation	9	4	13	113	0.00519912	0.12183
BP	GO:0061035	regulation of cartilage development	6	7	13	121	0.00915528	0.160431
BP	GO:0030537	larval behavior	6	7	13	126	0.0126293	0.189817
BP	GO:0042737	drug catabolic process	10	3	13	126	0.0126293	0.189817
BP	GO:0002708	positive regulation of lymphocyte mediated immunity	5	8	13	129	0.0151546	0.201942
BP	GO:0042475	odontogenesis of dentin-containing tooth	8	5	13	129	0.0151546	0.201942
BP	GO:0006165	nucleoside diphosphate phosphorylation	8	5	13	134	0.0201968	0.239503
BP	GO:0050729	positive regulation of inflammatory response	8	5	13	137	0.0237717	0.255216
BP	GO:1900542	regulation of purine nucleotide metabolic process	10	3	13	138	0.0250615	0.262216
BP	GO:0048661	positive regulation of smooth muscle cell proliferation	9	4	13	139	0.0264021	0.267475
BP	GO:0050715	positive regulation of cytokine secretion	5	8	13	139	0.0264021	0.267475
BP	GO:0046939	nucleotide phosphorylation	8	5	13	144	0.0339048	0.306278
BP	GO:0070301	cellular response to hydrogen peroxide	8	5	13	144	0.0339048	0.306278
BP	GO:0003300	cardiac muscle hypertrophy	9	4	13	146	0.0372972	0.322009
BP	GO:0032414	positive regulation of ion transmembrane transporter activity	9	4	13	150	0.0447933	0.34165
BP	GO:0044070	regulation of anion transport	9	4	13	151	0.0468203	0.34165
BP	GO:0046634	regulation of alpha-beta T cell activation	4	9	13	152	0.04891	0.34165
BP	GO:0031034	myosin filament assembly	11	1	12	56	2.12118e-05	0.00316449
BP	GO:0031033	myosin filament organization	11	1	12	75	0.000405546	0.024797
BP	GO:0090183	regulation of kidney development	11	1	12	82	0.000926453	0.0421739
BP	GO:0014911	positive regulation of smooth muscle cell migration	8	4	12	93	0.00278757	0.0843244
BP	GO:0071320	cellular response to cAMP	8	4	12	101	0.00549966	0.126941
BP	GO:0048566	embryonic digestive tract development	7	5	12	106	0.00805399	0.150253
BP	GO:0048844	artery morphogenesis	6	6	12	106	0.00805399	0.150253
BP	GO:0015695	organic cation transport	10	2	12	107	0.00866124	0.158317
BP	GO:0030193	regulation of blood coagulation	3	9	12	108	0.00930362	0.160431
BP	GO:1900046	regulation of hemostasis	3	9	12	108	0.00930362	0.160431
BP	GO:0015800	acidic amino acid transport	9	3	12	110	0.010699	0.171033
BP	GO:0050818	regulation of coagulation	3	9	12	110	0.010699	0.171033
BP	GO:0051937	catecholamine transport	7	5	12	110	0.010699	0.171033
BP	GO:0031670	cellular response to nutrient	9	3	12	112	0.0122507	0.186025
BP	GO:1903578	regulation of ATP metabolic process	9	3	12	114	0.0139694	0.19877
BP	GO:0001676	long-chain fatty acid metabolic process	4	8	12	116	0.0158658	0.208552
BP	GO:0071300	cellular response to retinoic acid	9	3	12	117	0.016884	0.214862
BP	GO:0032088	negative regulation of NF-kappaB transcription factor activity	7	5	12	125	0.0268816	0.271153
BP	GO:0003151	outflow tract morphogenesis	8	4	12	130	0.0349915	0.309149
BP	GO:0060795	cell fate commitment involved in formation of primary germ layer	8	4	12	131	0.0368017	0.318338
BP	GO:0055017	cardiac muscle tissue growth	6	6	12	134	0.0426273	0.34165
BP	GO:0072378	blood coagulation, fibrin clot formation	2	9	11	31	1.99407e-07	0.000106131
BP	GO:0035994	response to muscle stretch	11	0	11	44	9.78226e-06	0.00201159
BP	GO:0009629	response to gravity	10	1	11	56	0.000108124	0.010707
BP	GO:0006953	acute-phase response	5	6	11	64	0.000371475	0.0232249
BP	GO:0002532	production of molecular mediator involved in inflammatory response	5	6	11	67	0.000558157	0.0298828
BP	GO:0015872	dopamine transport	6	5	11	72	0.00104013	0.045029
BP	GO:0045981	positive regulation of nucleotide metabolic process	8	3	11	72	0.00104013	0.045029
BP	GO:1900544	positive regulation of purine nucleotide metabolic process	8	3	11	72	0.00104013	0.045029
BP	GO:0019432	triglyceride biosynthetic process	7	4	11	73	0.00116904	0.0487441
BP	GO:0045661	regulation of myoblast differentiation	9	2	11	78	0.00202619	0.0705114
BP	GO:0007566	embryo implantation	7	4	11	82	0.00303063	0.0870513
BP	GO:0030199	collagen fibril organization	3	8	11	82	0.00303063	0.0870513
BP	GO:0046460	neutral lipid biosynthetic process	7	4	11	82	0.00303063	0.0870513
BP	GO:0046463	acylglycerol biosynthetic process	7	4	11	82	0.00303063	0.0870513
BP	GO:0002922	positive regulation of humoral immune response	5	6	11	86	0.00440128	0.111192
BP	GO:0048741	skeletal muscle fiber development	10	1	11	87	0.00481106	0.115569
BP	GO:0019359	nicotinamide nucleotide biosynthetic process	6	5	11	92	0.0073341	0.146661
BP	GO:0019363	pyridine nucleotide biosynthetic process	6	5	11	92	0.0073341	0.146661
BP	GO:0014904	myotube cell development	10	1	11	93	0.007944	0.149123
BP	GO:0051602	response to electrical stimulus	7	4	11	94	0.00859258	0.157699
BP	GO:0042733	embryonic digit morphogenesis	4	7	11	95	0.00928142	0.160431
BP	GO:0043470	regulation of carbohydrate catabolic process	6	5	11	96	0.0100121	0.166219
BP	GO:0061077	chaperone-mediated protein folding	6	5	11	96	0.0100121	0.166219
BP	GO:0072525	pyridine-containing compound biosynthetic process	6	5	11	98	0.0116053	0.181669
BP	GO:0060135	maternal process involved in female pregnancy	8	3	11	100	0.0133849	0.197541
BP	GO:0060688	regulation of morphogenesis of a branching structure	10	1	11	101	0.0143487	0.19877
BP	GO:0019674	NAD metabolic process	7	4	11	102	0.0153639	0.20443
BP	GO:0042035	regulation of cytokine biosynthetic process	6	5	11	107	0.0212661	0.243564
BP	GO:0042089	cytokine biosynthetic process	6	5	11	114	0.0321191	0.30135
BP	GO:0042107	cytokine metabolic process	6	5	11	114	0.0321191	0.30135
BP	GO:1902742	apoptotic process involved in development	9	2	11	115	0.0339409	0.306278
BP	GO:0045428	regulation of nitric oxide biosynthetic process	8	3	11	117	0.037801	0.32508
BP	GO:0006094	gluconeogenesis	5	6	11	119	0.0419577	0.34165
BP	GO:0072079	nephron tubule formation	9	1	10	31	1.97938e-06	0.000559671
BP	GO:0015804	neutral amino acid transport	8	2	10	46	9.03059e-05	0.00972723
BP	GO:0006536	glutamate metabolic process	5	5	10	48	0.00013203	0.0117894
BP	GO:0098743	cell aggregation	7	3	10	49	0.000158351	0.013091
BP	GO:0014850	response to muscle activity	7	3	10	50	0.000188955	0.0147385
BP	GO:1903580	positive regulation of ATP metabolic process	7	3	10	61	0.000996696	0.0439907
BP	GO:0002437	inflammatory response to antigenic stimulus	4	6	10	73	0.00395335	0.104971
BP	GO:0044275	cellular carbohydrate catabolic process	3	7	10	74	0.00436624	0.111138
BP	GO:0048793	pronephros development	8	2	10	75	0.00481237	0.115569
BP	GO:0045600	positive regulation of fat cell differentiation	6	4	10	78	0.00636816	0.137516
BP	GO:0072132	mesenchyme morphogenesis	6	4	10	80	0.00760505	0.146661
BP	GO:1901607	alpha-amino acid biosynthetic process	7	3	10	81	0.00828909	0.153374
BP	GO:0010463	mesenchymal cell proliferation	7	3	10	82	0.00901943	0.15877
BP	GO:0050433	regulation of catecholamine secretion	5	5	10	82	0.00901943	0.15877
BP	GO:0032330	regulation of chondrocyte differentiation	4	6	10	84	0.0106268	0.171033
BP	GO:0050432	catecholamine secretion	5	5	10	87	0.013434	0.197643
BP	GO:0030858	positive regulation of epithelial cell differentiation	5	5	10	89	0.0155922	0.20686
BP	GO:0042102	positive regulation of T cell proliferation	2	8	10	91	0.0179981	0.21953
BP	GO:0030850	prostate gland development	6	4	10	97	0.02685	0.271137
BP	GO:0015696	ammonium transport	8	2	10	99	0.0303926	0.295056
BP	GO:0060350	endochondral bone morphogenesis	6	4	10	99	0.0303926	0.295056
BP	GO:0046635	positive regulation of alpha-beta T cell activation	3	7	10	104	0.0406654	0.341318
BP	GO:0032890	regulation of organic acid transport	6	4	10	106	0.0453702	0.34165
BP	GO:0110111	negative regulation of animal organ morphogenesis	8	2	10	107	0.0478552	0.34165
BP	GO:1904035	regulation of epithelial cell apoptotic process	4	6	10	107	0.0478552	0.34165
BP	GO:0001502	cartilage condensation	7	2	9	40	0.000152867	0.0129266
BP	GO:0072348	sulfur compound transport	9	0	9	44	0.000329691	0.0220153
BP	GO:0060561	apoptotic process involved in morphogenesis	8	1	9	49	0.000759505	0.0371459
BP	GO:0014046	dopamine secretion	4	5	9	50	0.000884747	0.041131
BP	GO:0014059	regulation of dopamine secretion	4	5	9	50	0.000884747	0.041131
BP	GO:0034405	response to fluid shear stress	6	3	9	57	0.00230718	0.0773161
BP	GO:0009069	serine family amino acid metabolic process	7	2	9	58	0.00260927	0.0800196
BP	GO:0009435	NAD biosynthetic process	5	4	9	59	0.00294184	0.0861416
BP	GO:1990776	response to angiotensin	8	1	9	60	0.00330698	0.0929242
BP	GO:0031640	killing of cells of other organism	3	6	9	61	0.00370684	0.100418
BP	GO:0090184	positive regulation of kidney development	8	1	9	63	0.00461954	0.112966
BP	GO:0009066	aspartate family amino acid metabolic process	6	3	9	69	0.00842836	0.155315
BP	GO:1901031	regulation of response to reactive oxygen species	6	3	9	72	0.0110543	0.174553
BP	GO:0045823	positive regulation of heart contraction	7	2	9	73	0.0120528	0.185705
BP	GO:0045912	negative regulation of carbohydrate metabolic process	5	4	9	73	0.0120528	0.185705
BP	GO:0001974	blood vessel remodeling	7	2	9	74	0.0131171	0.194564
BP	GO:0051955	regulation of amino acid transport	6	3	9	74	0.0131171	0.194564
BP	GO:0060142	regulation of syncytium formation by plasma membrane fusion	6	3	9	74	0.0131171	0.194564
BP	GO:2000257	regulation of protein activation cascade	2	7	9	74	0.0131171	0.194564
BP	GO:2000826	regulation of heart morphogenesis	6	3	9	77	0.0167287	0.213217
BP	GO:0014047	glutamate secretion	7	2	9	79	0.0195091	0.233644
BP	GO:0034698	response to gonadotropin	7	2	9	81	0.0226092	0.253178
BP	GO:0061005	cell differentiation involved in kidney development	6	3	9	82	0.0242846	0.256709
BP	GO:0048557	embryonic digestive tract morphogenesis	5	4	9	83	0.0260465	0.266817
BP	GO:0032350	regulation of hormone metabolic process	7	2	9	86	0.0318709	0.30135
BP	GO:0090207	regulation of triglyceride metabolic process	4	5	9	86	0.0318709	0.30135
BP	GO:2001169	regulation of ATP biosynthetic process	6	3	9	86	0.0318709	0.30135
BP	GO:0010332	response to gamma radiation	7	2	9	87	0.0339982	0.306278
BP	GO:0032637	interleukin-8 production	6	3	9	88	0.0362214	0.317248
BP	GO:0046638	positive regulation of alpha-beta T cell differentiation	3	6	9	91	0.0434826	0.34165
BP	GO:0002455	humoral immune response mediated by circulating immunoglobulin	2	7	9	92	0.0461049	0.34165
BP	GO:0015740	C4-dicarboxylate transport	7	1	8	24	1.63376e-05	0.00268665
BP	GO:0090189	regulation of branching involved in ureteric bud morphogenesis	8	0	8	36	0.000388689	0.0240881
BP	GO:0071688	striated muscle myosin thick filament assembly	7	1	8	37	0.000473881	0.0282084
BP	GO:0061217	regulation of mesonephros development	8	0	8	39	0.000689611	0.0342835
BP	GO:0043094	cellular metabolic compound salvage	3	5	8	48	0.00281571	0.0843244
BP	GO:0060977	coronary vasculature morphogenesis	5	3	8	48	0.00281571	0.0843244
BP	GO:0070498	interleukin-1-mediated signaling pathway	5	3	8	50	0.00366114	0.0997772
BP	GO:0070296	sarcoplasmic reticulum calcium ion transport	5	3	8	51	0.00415135	0.107626
BP	GO:0051181	cofactor transport	5	3	8	56	0.00740028	0.146661
BP	GO:0030810	positive regulation of nucleotide biosynthetic process	5	3	8	59	0.0101023	0.166799
BP	GO:1900373	positive regulation of purine nucleotide biosynthetic process	5	3	8	59	0.0101023	0.166799
BP	GO:0060351	cartilage development involved in endochondral bone morphogenesis	5	3	8	60	0.0111478	0.175113
BP	GO:1904705	regulation of vascular smooth muscle cell proliferation	6	2	8	60	0.0111478	0.175113
BP	GO:2000351	regulation of endothelial cell apoptotic process	4	4	8	62	0.013475	0.197925
BP	GO:1990874	vascular smooth muscle cell proliferation	6	2	8	63	0.014763	0.198905
BP	GO:1904036	negative regulation of epithelial cell apoptotic process	3	5	8	64	0.0161382	0.208552
BP	GO:2001024	negative regulation of response to drug	5	3	8	64	0.0161382	0.208552
BP	GO:0008345	larval locomotory behavior	4	4	8	65	0.0176035	0.217059
BP	GO:0010677	negative regulation of cellular carbohydrate metabolic process	4	4	8	65	0.0176035	0.217059
BP	GO:0010955	negative regulation of protein processing	4	4	8	65	0.0176035	0.217059
BP	GO:1903318	negative regulation of protein maturation	4	4	8	65	0.0176035	0.217059
BP	GO:0060416	response to growth hormone	4	4	8	66	0.0191618	0.231477
BP	GO:0009163	nucleoside biosynthetic process	4	4	8	68	0.0225692	0.253044
BP	GO:0010803	regulation of tumor necrosis factor-mediated signaling pathway	4	4	8	68	0.0225692	0.253044
BP	GO:0030195	negative regulation of blood coagulation	2	6	8	69	0.0244238	0.256709
BP	GO:0045620	negative regulation of lymphocyte differentiation	4	4	8	69	0.0244238	0.256709
BP	GO:0050819	negative regulation of coagulation	2	6	8	69	0.0244238	0.256709
BP	GO:0072577	endothelial cell apoptotic process	4	4	8	69	0.0244238	0.256709
BP	GO:1900047	negative regulation of hemostasis	2	6	8	69	0.0244238	0.256709
BP	GO:1905710	positive regulation of membrane permeability	7	1	8	69	0.0244238	0.256709
BP	GO:0033280	response to vitamin D	7	1	8	70	0.0263824	0.267475
BP	GO:0072528	pyrimidine-containing compound biosynthetic process	4	4	8	71	0.0284476	0.28008
BP	GO:1903115	regulation of actin filament-based movement	3	5	8	71	0.0284476	0.28008
BP	GO:0010656	negative regulation of muscle cell apoptotic process	4	4	8	73	0.0329071	0.305874
BP	GO:0035277	spiracle morphogenesis, open tracheal system	6	2	8	73	0.0329071	0.305874
BP	GO:0045907	positive regulation of vasoconstriction	3	5	8	73	0.0329071	0.305874
BP	GO:0060571	morphogenesis of an epithelial fold	6	2	8	73	0.0329071	0.305874
BP	GO:1901659	glycosyl compound biosynthetic process	4	4	8	73	0.0329071	0.305874
BP	GO:0061614	pri-miRNA transcription by RNA polymerase II	6	2	8	76	0.0404516	0.340821
BP	GO:0016318	ommatidial rotation	4	4	8	79	0.0490662	0.34165
BP	GO:0007597	blood coagulation, intrinsic pathway	1	6	7	20	3.91928e-05	0.00513937
BP	GO:0072215	regulation of metanephros development	7	0	7	29	0.000526444	0.0290674
BP	GO:0072337	modified amino acid transport	6	1	7	31	0.000810987	0.0394506
BP	GO:0035461	vitamin transmembrane transport	6	1	7	33	0.0012049	0.049768
BP	GO:0007386	compartment pattern specification	5	2	7	34	0.00145106	0.0547049
BP	GO:0016540	protein autoprocessing	4	3	7	34	0.00145106	0.0547049
BP	GO:0071371	cellular response to gonadotropin stimulus	5	2	7	42	0.00509968	0.120475
BP	GO:0061037	negative regulation of cartilage development	4	3	7	43	0.00582762	0.131492
BP	GO:0060992	response to fungicide	4	3	7	45	0.00751262	0.146661
BP	GO:0071599	otic vesicle development	5	2	7	45	0.00751262	0.146661
BP	GO:0003230	cardiac atrium development	3	4	7	48	0.0106796	0.171033
BP	GO:0019835	cytolysis	1	6	7	48	0.0106796	0.171033
BP	GO:0060674	placenta blood vessel development	6	1	7	48	0.0106796	0.171033
BP	GO:2000036	regulation of stem cell population maintenance	6	1	7	48	0.0106796	0.171033
BP	GO:2001171	positive regulation of ATP biosynthetic process	4	3	7	48	0.0106796	0.171033
BP	GO:0043501	skeletal muscle adaptation	6	1	7	50	0.0132684	0.196164
BP	GO:0010888	negative regulation of lipid storage	6	1	7	51	0.0147189	0.19877
BP	GO:1902042	negative regulation of extrinsic apoptotic signaling pathway via death domain receptors	2	5	7	51	0.0147189	0.19877
BP	GO:1904385	cellular response to angiotensin	6	1	7	52	0.0162788	0.208552
BP	GO:0002053	positive regulation of mesenchymal cell proliferation	5	2	7	53	0.0179522	0.219503
BP	GO:0060037	pharyngeal system development	2	5	7	54	0.019743	0.235046
BP	GO:0001825	blastocyst formation	4	3	7	55	0.0216548	0.245838
BP	GO:0051180	vitamin transport	6	1	7	56	0.0236912	0.255216
BP	GO:0001504	neurotransmitter uptake	6	1	7	57	0.0258555	0.266817
BP	GO:0001893	maternal placenta development	5	2	7	57	0.0258555	0.266817
BP	GO:0090075	relaxation of muscle	4	3	7	57	0.0258555	0.266817
BP	GO:0051412	response to corticosterone	6	1	7	59	0.0305805	0.296562
BP	GO:0006213	pyrimidine nucleoside metabolic process	4	3	7	61	0.0358533	0.314342
BP	GO:0030325	adrenal gland development	4	3	7	62	0.0387015	0.328183
BP	GO:0031638	zymogen activation	3	4	7	62	0.0387015	0.328183
BP	GO:0002759	regulation of antimicrobial humoral response	5	2	7	63	0.0416938	0.34165
BP	GO:0010464	regulation of mesenchymal cell proliferation	5	2	7	63	0.0416938	0.34165
BP	GO:0044273	sulfur compound catabolic process	5	2	7	63	0.0416938	0.34165
BP	GO:1901739	regulation of myoblast fusion	5	2	7	63	0.0416938	0.34165
BP	GO:0071470	cellular response to osmotic stress	2	5	7	65	0.0481184	0.34165
BP	GO:0046898	response to cycloheximide	4	2	6	15	6.00098e-05	0.00687303
BP	GO:0015669	gas transport	2	4	6	19	0.000272588	0.0189721
BP	GO:1990822	basic amino acid transmembrane transport	5	1	6	21	0.000499182	0.0290674
BP	GO:0043174	nucleoside salvage	2	4	6	22	0.000656831	0.0333877
BP	GO:0015802	basic amino acid transport	5	1	6	24	0.00108521	0.0465356
BP	GO:0009068	aspartate family amino acid catabolic process	4	2	6	29	0.00307733	0.087835
BP	GO:0046134	pyrimidine nucleoside biosynthetic process	3	3	6	31	0.00437169	0.111138
BP	GO:0090190	positive regulation of branching involved in ureteric bud morphogenesis	6	0	6	31	0.00437169	0.111138
BP	GO:0044849	estrous cycle	4	2	6	32	0.00515146	0.121066
BP	GO:0061213	positive regulation of mesonephros development	6	0	6	34	0.00700934	0.146468
BP	GO:0089718	amino acid import across plasma membrane	5	1	6	35	0.00810064	0.150763
BP	GO:0032352	positive regulation of hormone metabolic process	4	2	6	36	0.00930884	0.160431
BP	GO:1900015	regulation of cytokine production involved in inflammatory response	3	3	6	36	0.00930884	0.160431
BP	GO:1901046	positive regulation of oviposition	2	4	6	36	0.00930884	0.160431
BP	GO:1904707	positive regulation of vascular smooth muscle cell proliferation	5	1	6	36	0.00930884	0.160431
BP	GO:0002861	regulation of inflammatory response to antigenic stimulus	2	4	6	37	0.0106403	0.171033
BP	GO:0002534	cytokine production involved in inflammatory response	3	3	6	38	0.0121012	0.185705
BP	GO:0006817	phosphate ion transport	6	0	6	38	0.0121012	0.185705
BP	GO:0003209	cardiac atrium morphogenesis	3	3	6	39	0.0136976	0.19877
BP	GO:0043171	peptide catabolic process	4	2	6	39	0.0136976	0.19877
BP	GO:0046697	decidualization	5	1	6	39	0.0136976	0.19877
BP	GO:2000352	negative regulation of endothelial cell apoptotic process	3	3	6	40	0.0154353	0.205078
BP	GO:0001913	T cell mediated cytotoxicity	2	4	6	41	0.0173198	0.216151
BP	GO:0014866	skeletal myofibril assembly	4	2	6	41	0.0173198	0.216151
BP	GO:0097065	anterior head development	5	1	6	41	0.0173198	0.216151
BP	GO:0042311	vasodilation	3	3	6	42	0.0193565	0.232278
BP	GO:0043090	amino acid import	5	1	6	42	0.0193565	0.232278
BP	GO:0002675	positive regulation of acute inflammatory response	3	3	6	43	0.0215504	0.245012
BP	GO:0009065	glutamine family amino acid catabolic process	5	1	6	43	0.0215504	0.245012
BP	GO:0001958	endochondral ossification	3	3	6	44	0.0239061	0.255216
BP	GO:0002438	acute inflammatory response to antigenic stimulus	2	4	6	44	0.0239061	0.255216
BP	GO:0035116	embryonic hindlimb morphogenesis	4	2	6	44	0.0239061	0.255216
BP	GO:0036075	replacement ossification	3	3	6	44	0.0239061	0.255216
BP	GO:0014808	release of sequestered calcium ion into cytosol by sarcoplasmic reticulum	3	3	6	45	0.0264282	0.267475
BP	GO:0045071	negative regulation of viral genome replication	5	1	6	45	0.0264282	0.267475
BP	GO:0051450	myoblast proliferation	5	1	6	45	0.0264282	0.267475
BP	GO:0003203	endocardial cushion morphogenesis	3	3	6	46	0.0291207	0.285774
BP	GO:1903514	release of sequestered calcium ion into cytosol by endoplasmic reticulum	3	3	6	46	0.0291207	0.285774
BP	GO:0003298	physiological muscle hypertrophy	3	3	6	47	0.0319872	0.30135
BP	GO:0003301	physiological cardiac muscle hypertrophy	3	3	6	47	0.0319872	0.30135
BP	GO:0010866	regulation of triglyceride biosynthetic process	3	3	6	47	0.0319872	0.30135
BP	GO:0061049	cell growth involved in cardiac muscle cell development	3	3	6	47	0.0319872	0.30135
BP	GO:0002063	chondrocyte development	3	3	6	48	0.0350311	0.309149
BP	GO:0003171	atrioventricular valve development	2	4	6	48	0.0350311	0.309149
BP	GO:0019369	arachidonic acid metabolic process	2	4	6	48	0.0350311	0.309149
BP	GO:0033628	regulation of cell adhesion mediated by integrin	2	4	6	48	0.0350311	0.309149
BP	GO:0071295	cellular response to vitamin	5	1	6	48	0.0350311	0.309149
BP	GO:0097009	energy homeostasis	4	2	6	48	0.0350311	0.309149
BP	GO:1905332	positive regulation of morphogenesis of an epithelium	6	0	6	48	0.0350311	0.309149
BP	GO:0007395	dorsal closure, spreading of leading edge cells	3	3	6	49	0.0382555	0.327324
BP	GO:0007526	larval somatic muscle development	6	0	6	49	0.0382555	0.327324
BP	GO:0032732	positive regulation of interleukin-1 production	3	3	6	50	0.0416628	0.34165
BP	GO:0002026	regulation of the force of heart contraction	6	0	6	51	0.0452553	0.34165
BP	GO:0046456	icosanoid biosynthetic process	2	4	6	51	0.0452553	0.34165
BP	GO:1904748	regulation of apoptotic process involved in development	5	1	6	52	0.0490349	0.34165
BP	GO:0015744	succinate transport	5	0	5	8	1.72479e-05	0.00269068
BP	GO:0071422	succinate transmembrane transport	5	0	5	8	1.72479e-05	0.00269068
BP	GO:1903826	arginine transmembrane transport	4	1	5	10	7.11848e-05	0.00785464
BP	GO:1904045	cellular response to aldosterone	4	1	5	12	0.000205233	0.0156046
BP	GO:0015809	arginine transport	4	1	5	13	0.000319452	0.0217324
BP	GO:0008655	pyrimidine-containing compound salvage	2	3	5	15	0.000684019	0.0341934
BP	GO:0043097	pyrimidine nucleoside salvage	2	3	5	15	0.000684019	0.0341934
BP	GO:0072172	mesonephric tubule formation	5	0	5	16	0.000953184	0.0422765
BP	GO:0110096	cellular response to aldehyde	4	1	5	16	0.000953184	0.0422765
BP	GO:1904044	response to aldosterone	4	1	5	16	0.000953184	0.0422765
BP	GO:0009120	deoxyribonucleoside metabolic process	3	2	5	17	0.00129375	0.0500251
BP	GO:0015697	quaternary ammonium group transport	5	0	5	17	0.00129375	0.0500251
BP	GO:0061004	pattern specification involved in kidney development	4	1	5	17	0.00129375	0.0500251
BP	GO:0072048	renal system pattern specification	4	1	5	17	0.00129375	0.0500251
BP	GO:1904994	regulation of leukocyte adhesion to vascular endothelial cell	2	3	5	17	0.00129375	0.0500251
BP	GO:2001054	negative regulation of mesenchymal cell apoptotic process	4	1	5	19	0.00223202	0.0757657
BP	GO:0001905	activation of membrane attack complex	1	4	5	20	0.00285182	0.0843244
BP	GO:0001969	regulation of activation of membrane attack complex	1	4	5	20	0.00285182	0.0843244
BP	GO:0034356	NAD biosynthesis via nicotinamide riboside salvage pathway	4	1	5	21	0.00358702	0.0983495
BP	GO:0060413	atrial septum morphogenesis	2	3	5	21	0.00358702	0.0983495
BP	GO:0042976	activation of Janus kinase activity	4	1	5	22	0.00444884	0.111196
BP	GO:0051956	negative regulation of amino acid transport	3	2	5	22	0.00444884	0.111196
BP	GO:0000097	sulfur amino acid biosynthetic process	3	2	5	23	0.00544839	0.126079
BP	GO:0039019	pronephric nephron development	4	1	5	23	0.00544839	0.126079
BP	GO:0071389	cellular response to mineralocorticoid stimulus	4	1	5	24	0.0065966	0.140438
BP	GO:1902337	regulation of apoptotic process involved in morphogenesis	4	1	5	24	0.0065966	0.140438
BP	GO:2001053	regulation of mesenchymal cell apoptotic process	4	1	5	24	0.0065966	0.140438
BP	GO:0003283	atrial septum development	2	3	5	25	0.00790408	0.148694
BP	GO:0070417	cellular response to cold	4	1	5	25	0.00790408	0.148694
BP	GO:0097152	mesenchymal cell apoptotic process	4	1	5	25	0.00790408	0.148694
BP	GO:0022038	corpus callosum development	1	4	5	26	0.00938113	0.160758
BP	GO:0035435	phosphate ion transmembrane transport	5	0	5	26	0.00938113	0.160758
BP	GO:2000291	regulation of myoblast proliferation	5	0	5	26	0.00938113	0.160758
BP	GO:0003188	heart valve formation	2	3	5	27	0.0110376	0.174553
BP	GO:0036037	CD8-positive, alpha-beta T cell activation	3	2	5	27	0.0110376	0.174553
BP	GO:0007171	activation of transmembrane receptor protein tyrosine kinase activity	4	1	5	28	0.0128828	0.192667
BP	GO:0035026	leading edge cell differentiation	4	1	5	30	0.0171742	0.216151
BP	GO:0042135	neurotransmitter catabolic process	3	2	5	30	0.0171742	0.216151
BP	GO:0060330	regulation of response to interferon-gamma	2	3	5	30	0.0171742	0.216151
BP	GO:0060334	regulation of interferon-gamma-mediated signaling pathway	2	3	5	30	0.0171742	0.216151
BP	GO:0072077	renal vesicle morphogenesis	5	0	5	30	0.0171742	0.216151
BP	GO:0006883	cellular sodium ion homeostasis	4	1	5	31	0.0196363	0.234392
BP	GO:0034114	regulation of heterotypic cell-cell adhesion	2	3	5	32	0.0223186	0.250856
BP	GO:0045200	establishment of neuroblast polarity	3	2	5	32	0.0223186	0.250856
BP	GO:0045821	positive regulation of glycolytic process	3	2	5	32	0.0223186	0.250856
BP	GO:0072087	renal vesicle development	5	0	5	32	0.0223186	0.250856
BP	GO:0002082	regulation of oxidative phosphorylation	5	0	5	33	0.0252276	0.262367
BP	GO:0032331	negative regulation of chondrocyte differentiation	3	2	5	33	0.0252276	0.262367
BP	GO:0042219	cellular modified amino acid catabolic process	3	2	5	33	0.0252276	0.262367
BP	GO:0045662	negative regulation of myoblast differentiation	4	1	5	33	0.0252276	0.262367
BP	GO:0030813	positive regulation of nucleotide catabolic process	3	2	5	34	0.0283687	0.28008
BP	GO:0035864	response to potassium ion	3	2	5	34	0.0283687	0.28008
BP	GO:0046475	glycerophospholipid catabolic process	2	3	5	34	0.0283687	0.28008
BP	GO:0051197	positive regulation of coenzyme metabolic process	3	2	5	34	0.0283687	0.28008
BP	GO:0051580	regulation of neurotransmitter uptake	4	1	5	34	0.0283687	0.28008
BP	GO:2001014	regulation of skeletal muscle cell differentiation	3	2	5	34	0.0283687	0.28008
BP	GO:0071600	otic vesicle morphogenesis	4	1	5	35	0.0317467	0.30135
BP	GO:1903010	regulation of bone development	3	2	5	35	0.0317467	0.30135
BP	GO:0003272	endocardial cushion formation	2	3	5	36	0.0353657	0.310971
BP	GO:0071480	cellular response to gamma radiation	3	2	5	36	0.0353657	0.310971
BP	GO:0002711	positive regulation of T cell mediated immunity	3	2	5	37	0.039229	0.331105
BP	GO:0032891	negative regulation of organic acid transport	3	2	5	37	0.039229	0.331105
BP	GO:0055119	relaxation of cardiac muscle	2	3	5	37	0.039229	0.331105
BP	GO:0072273	metanephric nephron morphogenesis	5	0	5	37	0.039229	0.331105
BP	GO:0000188	inactivation of MAPK activity	5	0	5	38	0.0433393	0.34165
BP	GO:0003417	growth plate cartilage development	3	2	5	38	0.0433393	0.34165
BP	GO:0010667	negative regulation of cardiac muscle cell apoptotic process	3	2	5	38	0.0433393	0.34165
BP	GO:0032332	positive regulation of chondrocyte differentiation	1	4	5	38	0.0433393	0.34165
BP	GO:0051194	positive regulation of cofactor metabolic process	3	2	5	38	0.0433393	0.34165
BP	GO:0061756	leukocyte adhesion to vascular endothelial cell	2	3	5	38	0.0433393	0.34165
BP	GO:0010880	regulation of release of sequestered calcium ion into cytosol by sarcoplasmic reticulum	2	3	5	39	0.0476984	0.34165
BP	GO:0035909	aorta morphogenesis	1	4	5	39	0.0476984	0.34165
BP	GO:0072498	embryonic skeletal joint development	2	3	5	39	0.0476984	0.34165
BP	GO:1901018	positive regulation of potassium ion transmembrane transporter activity	3	2	5	39	0.0476984	0.34165
BP	GO:0015743	malate transport	4	0	4	6	9.48132e-05	0.00999302
BP	GO:0003278	apoptotic process involved in heart morphogenesis	3	1	4	7	0.000212225	0.0156115
BP	GO:0072174	metanephric tubule formation	4	0	4	9	0.000703232	0.0345807
BP	GO:1904672	regulation of somatic stem cell population maintenance	4	0	4	9	0.000703232	0.0345807
BP	GO:0015671	oxygen transport	2	2	4	10	0.0011246	0.0471081
BP	GO:0039017	pattern specification involved in pronephros development	3	1	4	10	0.0011246	0.0471081
BP	GO:0097187	dentinogenesis	2	2	4	10	0.0011246	0.0471081
BP	GO:0030037	actin filament reorganization involved in cell cycle	1	3	4	11	0.0016958	0.0616208
BP	GO:0046125	pyrimidine deoxyribonucleoside metabolic process	2	2	4	11	0.0016958	0.0616208
BP	GO:1902338	negative regulation of apoptotic process involved in morphogenesis	4	0	4	11	0.0016958	0.0616208
BP	GO:0061032	visceral serous pericardium development	2	2	4	12	0.00244108	0.0793219
BP	GO:0072038	mesenchymal stem cell maintenance involved in nephron morphogenesis	4	0	4	12	0.00244108	0.0793219
BP	GO:0002074	extraocular skeletal muscle development	4	0	4	13	0.00338403	0.0942113
BP	GO:0046459	short-chain fatty acid metabolic process	2	2	4	13	0.00338403	0.0942113
BP	GO:0034638	phosphatidylcholine catabolic process	1	3	4	14	0.00454723	0.111803
BP	GO:0045721	negative regulation of gluconeogenesis	1	3	4	14	0.00454723	0.111803
BP	GO:0071316	cellular response to nicotine	3	1	4	14	0.00454723	0.111803
BP	GO:0072173	metanephric tubule morphogenesis	4	0	4	14	0.00454723	0.111803
BP	GO:1902455	negative regulation of stem cell population maintenance	4	0	4	14	0.00454723	0.111803
BP	GO:1903862	positive regulation of oxidative phosphorylation	4	0	4	14	0.00454723	0.111803
BP	GO:0019370	leukotriene biosynthetic process	1	3	4	15	0.00595204	0.132645
BP	GO:0035634	response to stilbenoid	3	1	4	15	0.00595204	0.132645
BP	GO:0060982	coronary artery morphogenesis	3	1	4	15	0.00595204	0.132645
BP	GO:1903789	regulation of amino acid transmembrane transport	3	1	4	15	0.00595204	0.132645
BP	GO:0003010	voluntary skeletal muscle contraction	3	1	4	16	0.00761832	0.146661
BP	GO:0006071	glycerol metabolic process	3	1	4	16	0.00761832	0.146661
BP	GO:0014721	twitch skeletal muscle contraction	3	1	4	16	0.00761832	0.146661
BP	GO:0014820	tonic smooth muscle contraction	1	3	4	16	0.00761832	0.146661
BP	GO:1902358	sulfate transmembrane transport	4	0	4	16	0.00761832	0.146661
BP	GO:2000258	negative regulation of protein activation cascade	1	3	4	16	0.00761832	0.146661
BP	GO:0006971	hypotonic response	0	4	4	17	0.00956434	0.161151
BP	GO:0008272	sulfate transport	4	0	4	17	0.00956434	0.161151
BP	GO:0061056	sclerotome development	2	2	4	17	0.00956434	0.161151
BP	GO:0072216	positive regulation of metanephros development	4	0	4	17	0.00956434	0.161151
BP	GO:0090527	actin filament reorganization	1	3	4	17	0.00956434	0.161151
BP	GO:0002227	innate immune response in mucosa	3	1	4	18	0.0118066	0.183508
BP	GO:0009071	serine family amino acid catabolic process	3	1	4	18	0.0118066	0.183508
BP	GO:0031036	myosin II filament assembly	3	1	4	18	0.0118066	0.183508
BP	GO:0007496	anterior midgut development	3	1	4	19	0.0143598	0.19877
BP	GO:0014807	regulation of somitogenesis	1	3	4	19	0.0143598	0.19877
BP	GO:0019400	alditol metabolic process	3	1	4	19	0.0143598	0.19877
BP	GO:0033327	Leydig cell differentiation	1	3	4	19	0.0143598	0.19877
BP	GO:0070444	oligodendrocyte progenitor proliferation	4	0	4	19	0.0143598	0.19877
BP	GO:0070445	regulation of oligodendrocyte progenitor proliferation	4	0	4	19	0.0143598	0.19877
BP	GO:0071677	positive regulation of mononuclear cell migration	2	2	4	19	0.0143598	0.19877
BP	GO:1904746	negative regulation of apoptotic process involved in development	4	0	4	19	0.0143598	0.19877
BP	GO:0001916	positive regulation of T cell mediated cytotoxicity	2	2	4	20	0.0172369	0.216151
BP	GO:0071374	cellular response to parathyroid hormone stimulus	3	1	4	20	0.0172369	0.216151
BP	GO:0014819	regulation of skeletal muscle contraction	3	1	4	21	0.0204486	0.239662
BP	GO:0043374	CD8-positive, alpha-beta T cell differentiation	3	1	4	21	0.0204486	0.239662
BP	GO:0060174	limb bud formation	1	3	4	21	0.0204486	0.239662
BP	GO:0060289	compartment boundary maintenance	3	1	4	21	0.0204486	0.239662
BP	GO:0070431	nucleotide-binding oligomerization domain containing 2 signaling pathway	3	1	4	21	0.0204486	0.239662
BP	GO:0098719	sodium ion import across plasma membrane	4	0	4	21	0.0204486	0.239662
BP	GO:0034116	positive regulation of heterotypic cell-cell adhesion	1	3	4	22	0.0240041	0.255216
BP	GO:0060294	cilium movement involved in cell motility	3	1	4	22	0.0240041	0.255216
BP	GO:0070471	uterine smooth muscle contraction	1	3	4	22	0.0240041	0.255216
BP	GO:0070886	positive regulation of calcineurin-NFAT signaling cascade	2	2	4	22	0.0240041	0.255216
BP	GO:0106058	positive regulation of calcineurin-mediated signaling	2	2	4	22	0.0240041	0.255216
BP	GO:0001914	regulation of T cell mediated cytotoxicity	2	2	4	23	0.0279105	0.277816
BP	GO:0002863	positive regulation of inflammatory response to antigenic stimulus	2	2	4	23	0.0279105	0.277816
BP	GO:0003184	pulmonary valve morphogenesis	1	3	4	23	0.0279105	0.277816
BP	GO:0003215	cardiac right ventricle morphogenesis	2	2	4	23	0.0279105	0.277816
BP	GO:0003413	chondrocyte differentiation involved in endochondral bone morphogenesis	3	1	4	23	0.0279105	0.277816
BP	GO:0006544	glycine metabolic process	4	0	4	23	0.0279105	0.277816
BP	GO:0042026	protein refolding	4	0	4	23	0.0279105	0.277816
BP	GO:0003161	cardiac conduction system development	3	1	4	24	0.0321733	0.30135
BP	GO:0009070	serine family amino acid biosynthetic process	3	1	4	24	0.0321733	0.30135
BP	GO:0016204	determination of muscle attachment site	4	0	4	24	0.0321733	0.30135
BP	GO:0030240	skeletal muscle thin filament assembly	3	1	4	24	0.0321733	0.30135
BP	GO:0051709	regulation of killing of cells of other organism	1	3	4	24	0.0321733	0.30135
BP	GO:0000466	maturation of 5.8S rRNA from tricistronic rRNA transcript (SSU-rRNA, 5.8S rRNA, LSU-rRNA)	4	0	4	25	0.036796	0.318338
BP	GO:0002760	positive regulation of antimicrobial humoral response	2	2	4	25	0.036796	0.318338
BP	GO:0003177	pulmonary valve development	1	3	4	25	0.036796	0.318338
BP	GO:0006521	regulation of cellular amino acid metabolic process	0	4	4	25	0.036796	0.318338
BP	GO:0006534	cysteine metabolic process	3	1	4	25	0.036796	0.318338
BP	GO:0016045	detection of bacterium	0	4	4	25	0.036796	0.318338
BP	GO:0035288	anterior head segmentation	4	0	4	25	0.036796	0.318338
BP	GO:0071871	response to epinephrine	2	2	4	25	0.036796	0.318338
BP	GO:0032516	positive regulation of phosphoprotein phosphatase activity	1	3	4	26	0.0417806	0.34165
BP	GO:0034616	response to laminar fluid shear stress	3	1	4	26	0.0417806	0.34165
BP	GO:0042474	middle ear morphogenesis	4	0	4	26	0.0417806	0.34165
BP	GO:0046132	pyrimidine ribonucleoside biosynthetic process	3	1	4	26	0.0417806	0.34165
BP	GO:0060872	semicircular canal development	3	1	4	26	0.0417806	0.34165
BP	GO:0006735	NADH regeneration	1	3	4	27	0.0471272	0.34165
BP	GO:0006862	nucleotide transport	2	2	4	27	0.0471272	0.34165
BP	GO:0031664	regulation of lipopolysaccharide-mediated signaling pathway	2	2	4	27	0.0471272	0.34165
BP	GO:0044406	adhesion of symbiont to host	0	4	4	27	0.0471272	0.34165
BP	GO:0046663	dorsal closure, leading edge cell differentiation	3	1	4	27	0.0471272	0.34165
BP	GO:0072170	metanephric tubule development	4	0	4	27	0.0471272	0.34165
BP	GO:0006114	glycerol biosynthetic process	2	1	3	3	0.000134405	0.0117894
BP	GO:0072181	mesonephric duct formation	3	0	3	3	0.000134405	0.0117894
BP	GO:0015709	thiosulfate transport	3	0	3	4	0.000517009	0.0290674
BP	GO:0015729	oxaloacetate transport	3	0	3	4	0.000517009	0.0290674
BP	GO:1902356	oxaloacetate(2-) transmembrane transport	3	0	3	4	0.000517009	0.0290674
BP	GO:0015747	urate transport	3	0	3	5	0.0012431	0.049768
BP	GO:0019401	alditol biosynthetic process	2	1	3	5	0.0012431	0.049768
BP	GO:0036268	swimming	3	0	3	5	0.0012431	0.049768
BP	GO:0071423	malate transmembrane transport	3	0	3	5	0.0012431	0.049768
BP	GO:1903400	L-arginine transmembrane transport	2	1	3	5	0.0012431	0.049768
BP	GO:0000101	sulfur amino acid transport	3	0	3	6	0.00239139	0.078681
BP	GO:0034672	anterior/posterior pattern specification involved in pronephros development	2	1	3	6	0.00239139	0.078681
BP	GO:0072180	mesonephric duct morphogenesis	3	0	3	6	0.00239139	0.078681
BP	GO:0019418	sulfide oxidation	3	0	3	7	0.00402576	0.104971
BP	GO:0060332	positive regulation of response to interferon-gamma	0	3	3	7	0.00402576	0.104971
BP	GO:0060335	positive regulation of interferon-gamma-mediated signaling pathway	0	3	3	7	0.00402576	0.104971
BP	GO:0070221	sulfide oxidation, using sulfide:quinone oxidoreductase	3	0	3	7	0.00402576	0.104971
BP	GO:0072289	metanephric nephron tubule formation	3	0	3	7	0.00402576	0.104971
BP	GO:1900200	mesenchymal cell apoptotic process involved in metanephros development	3	0	3	7	0.00402576	0.104971
BP	GO:1900211	regulation of mesenchymal cell apoptotic process involved in metanephros development	3	0	3	7	0.00402576	0.104971
BP	GO:1900212	negative regulation of mesenchymal cell apoptotic process involved in metanephros development	3	0	3	7	0.00402576	0.104971
BP	GO:1902023	L-arginine transport	2	1	3	7	0.00402576	0.104971
BP	GO:0019344	cysteine biosynthetic process	2	1	3	8	0.00619689	0.134782
BP	GO:0031887	lipid droplet transport along microtubule	0	3	3	8	0.00619689	0.134782
BP	GO:0072039	regulation of mesenchymal cell apoptotic process involved in nephron morphogenesis	3	0	3	8	0.00619689	0.134782
BP	GO:0072040	negative regulation of mesenchymal cell apoptotic process involved in nephron morphogenesis	3	0	3	8	0.00619689	0.134782
BP	GO:0072098	anterior/posterior pattern specification involved in kidney development	2	1	3	8	0.00619689	0.134782
BP	GO:1901145	mesenchymal cell apoptotic process involved in nephron morphogenesis	3	0	3	8	0.00619689	0.134782
BP	GO:1902022	L-lysine transport	2	1	3	8	0.00619689	0.134782
BP	GO:1903401	L-lysine transmembrane transport	2	1	3	8	0.00619689	0.134782
BP	GO:1904673	negative regulation of somatic stem cell population maintenance	3	0	3	8	0.00619689	0.134782
BP	GO:0006751	glutathione catabolic process	2	1	3	9	0.00894372	0.158362
BP	GO:0035726	common myeloid progenitor cell proliferation	2	1	3	9	0.00894372	0.158362
BP	GO:0042033	chemokine biosynthetic process	3	0	3	9	0.00894372	0.158362
BP	GO:0045073	regulation of chemokine biosynthetic process	3	0	3	9	0.00894372	0.158362
BP	GO:0046967	cytosol to endoplasmic reticulum transport	2	1	3	9	0.00894372	0.158362
BP	GO:0050755	chemokine metabolic process	3	0	3	9	0.00894372	0.158362
BP	GO:0060017	parathyroid gland development	2	1	3	9	0.00894372	0.158362
BP	GO:0062042	regulation of cardiac epithelial to mesenchymal transition	1	2	3	9	0.00894372	0.158362
BP	GO:0072179	nephric duct formation	3	0	3	9	0.00894372	0.158362
BP	GO:1902219	negative regulation of intrinsic apoptotic signaling pathway in response to osmotic stress	2	1	3	9	0.00894372	0.158362
BP	GO:1905005	regulation of epithelial to mesenchymal transition involved in endocardial cushion formation	1	2	3	9	0.00894372	0.158362
BP	GO:0001826	inner cell mass cell differentiation	2	1	3	10	0.0122948	0.186025
BP	GO:0003339	regulation of mesenchymal to epithelial transition involved in metanephros morphogenesis	3	0	3	10	0.0122948	0.186025
BP	GO:0071393	cellular response to progesterone stimulus	1	2	3	10	0.0122948	0.186025
BP	GO:0071409	cellular response to cycloheximide	3	0	3	10	0.0122948	0.186025
BP	GO:0106049	regulation of cellular response to osmotic stress	2	1	3	10	0.0122948	0.186025
BP	GO:1902218	regulation of intrinsic apoptotic signaling pathway in response to osmotic stress	2	1	3	10	0.0122948	0.186025
BP	GO:1990169	stress response to copper ion	1	2	3	10	0.0122948	0.186025
BP	GO:0008335	female germline ring canal stabilization	1	2	3	11	0.0162694	0.208552
BP	GO:0015727	lactate transport	3	0	3	11	0.0162694	0.208552
BP	GO:0015937	coenzyme A biosynthetic process	1	2	3	11	0.0162694	0.208552
BP	GO:0032621	interleukin-18 production	1	2	3	11	0.0162694	0.208552
BP	GO:0033212	iron import into cell	3	0	3	11	0.0162694	0.208552
BP	GO:0035844	cloaca development	3	0	3	11	0.0162694	0.208552
BP	GO:0035873	lactate transmembrane transport	3	0	3	11	0.0162694	0.208552
BP	GO:0039020	pronephric nephron tubule development	3	0	3	11	0.0162694	0.208552
BP	GO:0071476	cellular hypotonic response	0	3	3	11	0.0162694	0.208552
BP	GO:0071895	odontoblast differentiation	1	2	3	11	0.0162694	0.208552
BP	GO:0072282	metanephric nephron tubule morphogenesis	3	0	3	11	0.0162694	0.208552
BP	GO:0098528	skeletal muscle fiber differentiation	3	0	3	11	0.0162694	0.208552
BP	GO:2000341	regulation of chemokine (C-X-C motif) ligand 2 production	3	0	3	11	0.0162694	0.208552
BP	GO:0001865	NK T cell differentiation	0	3	3	12	0.0208788	0.240652
BP	GO:0003415	chondrocyte hypertrophy	2	1	3	12	0.0208788	0.240652
BP	GO:0008291	acetylcholine metabolic process	3	0	3	12	0.0208788	0.240652
BP	GO:0009631	cold acclimation	2	1	3	12	0.0208788	0.240652
BP	GO:0016264	gap junction assembly	2	1	3	12	0.0208788	0.240652
BP	GO:0043059	regulation of forward locomotion	2	1	3	12	0.0208788	0.240652
BP	GO:0046121	deoxyribonucleoside catabolic process	2	1	3	12	0.0208788	0.240652
BP	GO:0060305	regulation of cell diameter	1	2	3	12	0.0208788	0.240652
BP	GO:0072114	pronephros morphogenesis	2	1	3	12	0.0208788	0.240652
BP	GO:0072321	chaperone-mediated protein transport	2	1	3	12	0.0208788	0.240652
BP	GO:1900619	acetate ester metabolic process	3	0	3	12	0.0208788	0.240652
BP	GO:2000121	regulation of removal of superoxide radicals	2	1	3	12	0.0208788	0.240652
BP	GO:0002579	positive regulation of antigen processing and presentation	0	3	3	13	0.0261273	0.266817
BP	GO:0003223	ventricular compact myocardium morphogenesis	2	1	3	13	0.0261273	0.266817
BP	GO:0010958	regulation of amino acid import across plasma membrane	3	0	3	13	0.0261273	0.266817
BP	GO:0014724	regulation of twitch skeletal muscle contraction	3	0	3	13	0.0261273	0.266817
BP	GO:0034433	steroid esterification	2	1	3	13	0.0261273	0.266817
BP	GO:0034434	sterol esterification	2	1	3	13	0.0261273	0.266817
BP	GO:0034435	cholesterol esterification	2	1	3	13	0.0261273	0.266817
BP	GO:0042268	regulation of cytolysis	0	3	3	13	0.0261273	0.266817
BP	GO:0048133	male germ-line stem cell asymmetric division	1	2	3	13	0.0261273	0.266817
BP	GO:0071462	cellular response to water stimulus	1	2	3	13	0.0261273	0.266817
BP	GO:1901029	negative regulation of mitochondrial outer membrane permeabilization involved in apoptotic signaling pathway	3	0	3	13	0.0261273	0.266817
BP	GO:1904996	positive regulation of leukocyte adhesion to vascular endothelial cell	1	2	3	13	0.0261273	0.266817
BP	GO:0000479	endonucleolytic cleavage of tricistronic rRNA transcript (SSU-rRNA, 5.8S rRNA, LSU-rRNA)	3	0	3	14	0.0320127	0.30135
BP	GO:0003149	membranous septum morphogenesis	2	1	3	14	0.0320127	0.30135
BP	GO:0003337	mesenchymal to epithelial transition involved in metanephros morphogenesis	3	0	3	14	0.0320127	0.30135
BP	GO:0008627	intrinsic apoptotic signaling pathway in response to osmotic stress	2	1	3	14	0.0320127	0.30135
BP	GO:0031652	positive regulation of heat generation	2	1	3	14	0.0320127	0.30135
BP	GO:0032060	bleb assembly	0	3	3	14	0.0320127	0.30135
BP	GO:0033603	positive regulation of dopamine secretion	1	2	3	14	0.0320127	0.30135
BP	GO:0060397	growth hormone receptor signaling pathway via JAK-STAT	2	1	3	14	0.0320127	0.30135
BP	GO:0060591	chondroblast differentiation	3	0	3	14	0.0320127	0.30135
BP	GO:0060592	mammary gland formation	1	2	3	14	0.0320127	0.30135
BP	GO:0072177	mesonephric duct development	3	0	3	14	0.0320127	0.30135
BP	GO:0090399	replicative senescence	1	2	3	14	0.0320127	0.30135
BP	GO:0003096	renal sodium ion transport	3	0	3	15	0.0385279	0.327324
BP	GO:0031665	negative regulation of lipopolysaccharide-mediated signaling pathway	2	1	3	15	0.0385279	0.327324
BP	GO:0045916	negative regulation of complement activation	1	2	3	15	0.0385279	0.327324
BP	GO:0071321	cellular response to cGMP	3	0	3	15	0.0385279	0.327324
BP	GO:0071468	cellular response to acidic pH	2	1	3	15	0.0385279	0.327324
BP	GO:0072217	negative regulation of metanephros development	3	0	3	15	0.0385279	0.327324
BP	GO:0072567	chemokine (C-X-C motif) ligand 2 production	3	0	3	15	0.0385279	0.327324
BP	GO:1900017	positive regulation of cytokine production involved in inflammatory response	1	2	3	15	0.0385279	0.327324
BP	GO:0000478	endonucleolytic cleavage involved in rRNA processing	3	0	3	16	0.0456609	0.34165
BP	GO:0003418	growth plate cartilage chondrocyte differentiation	2	1	3	16	0.0456609	0.34165
BP	GO:0010248	establishment or maintenance of transmembrane electrochemical gradient	3	0	3	16	0.0456609	0.34165
BP	GO:0071340	skeletal muscle acetylcholine-gated channel clustering	3	0	3	16	0.0456609	0.34165
BP	GO:0071635	negative regulation of transforming growth factor beta production	2	1	3	16	0.0456609	0.34165
BP	GO:1901724	positive regulation of cell proliferation involved in kidney development	2	1	3	16	0.0456609	0.34165
BP	GO:1902459	positive regulation of stem cell population maintenance	2	1	3	16	0.0456609	0.34165
BP	GO:1903265	positive regulation of tumor necrosis factor-mediated signaling pathway	1	2	3	16	0.0456609	0.34165
BP	GO:1903332	regulation of protein folding	2	1	3	16	0.0456609	0.34165
BP	GO:0001971	negative regulation of activation of membrane attack complex	0	2	2	2	0.00262664	0.0800196
BP	GO:0035565	regulation of pronephros size	2	0	2	2	0.00262664	0.0800196
BP	GO:0061206	mesonephros morphogenesis	2	0	2	2	0.00262664	0.0800196
BP	GO:0061215	mesonephric nephron development	2	0	2	2	0.00262664	0.0800196
BP	GO:0061228	mesonephric nephron morphogenesis	2	0	2	2	0.00262664	0.0800196
BP	GO:0061235	mesenchymal stem cell maintenance involved in mesonephric nephron morphogenesis	2	0	2	2	0.00262664	0.0800196
BP	GO:0061295	regulation of mesenchymal cell apoptotic process involved in mesonephric nephron morphogenesis	2	0	2	2	0.00262664	0.0800196
BP	GO:0061296	negative regulation of mesenchymal cell apoptotic process involved in mesonephric nephron morphogenesis	2	0	2	2	0.00262664	0.0800196
BP	GO:0061757	leukocyte adhesion to arterial endothelial cell	2	0	2	2	0.00262664	0.0800196
BP	GO:0097638	L-arginine import across plasma membrane	1	1	2	2	0.00262664	0.0800196
BP	GO:0097639	L-lysine import across plasma membrane	1	1	2	2	0.00262664	0.0800196
BP	GO:1901146	mesenchymal cell apoptotic process involved in mesonephric nephron morphogenesis	2	0	2	2	0.00262664	0.0800196
BP	GO:1904997	regulation of leukocyte adhesion to arterial endothelial cell	2	0	2	2	0.00262664	0.0800196
BP	GO:2000098	negative regulation of smooth muscle cell-matrix adhesion	1	1	2	2	0.00262664	0.0800196
BP	GO:0002541	activation of plasma proteins involved in acute inflammatory response	1	1	2	3	0.0076111	0.146661
BP	GO:0003193	pulmonary valve formation	1	1	2	3	0.0076111	0.146661
BP	GO:0035922	foramen ovale closure	1	1	2	3	0.0076111	0.146661
BP	GO:0036276	response to antidepressant	1	1	2	3	0.0076111	0.146661
BP	GO:0038161	prolactin signaling pathway	2	0	2	3	0.0076111	0.146661
BP	GO:0043152	induction of bacterial agglutination	0	2	2	3	0.0076111	0.146661
BP	GO:0060414	aorta smooth muscle tissue morphogenesis	0	2	2	3	0.0076111	0.146661
BP	GO:0061017	hepatoblast differentiation	2	0	2	3	0.0076111	0.146661
BP	GO:0090076	relaxation of skeletal muscle	1	1	2	3	0.0076111	0.146661
BP	GO:1902733	regulation of growth plate cartilage chondrocyte differentiation	1	1	2	3	0.0076111	0.146661
BP	GO:1902738	regulation of chondrocyte differentiation involved in endochondral bone morphogenesis	1	1	2	3	0.0076111	0.146661
BP	GO:1903041	regulation of chondrocyte hypertrophy	1	1	2	3	0.0076111	0.146661
BP	GO:1903042	negative regulation of chondrocyte hypertrophy	1	1	2	3	0.0076111	0.146661
BP	GO:1904307	response to desipramine	1	1	2	3	0.0076111	0.146661
BP	GO:0002540	leukotriene production involved in inflammatory response	1	1	2	4	0.0147052	0.19877
BP	GO:0003275	apoptotic process involved in outflow tract morphogenesis	1	1	2	4	0.0147052	0.19877
BP	GO:0007598	blood coagulation, extrinsic pathway	1	1	2	4	0.0147052	0.19877
BP	GO:0015811	L-cystine transport	2	0	2	4	0.0147052	0.19877
BP	GO:0019464	glycine decarboxylation via glycine cleavage system	2	0	2	4	0.0147052	0.19877
BP	GO:0019541	propionate metabolic process	2	0	2	4	0.0147052	0.19877
BP	GO:0032470	positive regulation of endoplasmic reticulum calcium ion concentration	2	0	2	4	0.0147052	0.19877
BP	GO:0032604	granulocyte macrophage colony-stimulating factor production	0	2	2	4	0.0147052	0.19877
BP	GO:0032645	regulation of granulocyte macrophage colony-stimulating factor production	0	2	2	4	0.0147052	0.19877
BP	GO:0032725	positive regulation of granulocyte macrophage colony-stimulating factor production	0	2	2	4	0.0147052	0.19877
BP	GO:0036179	osteoclast maturation	0	2	2	4	0.0147052	0.19877
BP	GO:0036438	maintenance of lens transparency	1	1	2	4	0.0147052	0.19877
BP	GO:0045918	negative regulation of cytolysis	0	2	2	4	0.0147052	0.19877
BP	GO:0051365	cellular response to potassium ion starvation	2	0	2	4	0.0147052	0.19877
BP	GO:0060844	arterial endothelial cell fate commitment	0	2	2	4	0.0147052	0.19877
BP	GO:0060853	Notch signaling pathway involved in arterial endothelial cell fate commitment	0	2	2	4	0.0147052	0.19877
BP	GO:0062044	negative regulation of cardiac epithelial to mesenchymal transition	1	1	2	4	0.0147052	0.19877
BP	GO:0071931	positive regulation of transcription involved in G1/S transition of mitotic cell cycle	2	0	2	4	0.0147052	0.19877
BP	GO:0072108	positive regulation of mesenchymal to epithelial transition involved in metanephros morphogenesis	2	0	2	4	0.0147052	0.19877
BP	GO:0090282	positive regulation of transcription involved in G2/M transition of mitotic cell cycle	2	0	2	4	0.0147052	0.19877
BP	GO:1900623	regulation of monocyte aggregation	1	1	2	4	0.0147052	0.19877
BP	GO:1900625	positive regulation of monocyte aggregation	1	1	2	4	0.0147052	0.19877
BP	GO:1901389	negative regulation of transforming growth factor beta activation	2	0	2	4	0.0147052	0.19877
BP	GO:1901668	regulation of superoxide dismutase activity	1	1	2	4	0.0147052	0.19877
BP	GO:1902256	regulation of apoptotic process involved in outflow tract morphogenesis	1	1	2	4	0.0147052	0.19877
BP	GO:1903596	regulation of gap junction assembly	2	0	2	4	0.0147052	0.19877
BP	GO:1904693	midbrain morphogenesis	1	1	2	4	0.0147052	0.19877
BP	GO:1904995	negative regulation of leukocyte adhesion to vascular endothelial cell	1	1	2	4	0.0147052	0.19877
BP	GO:1905006	negative regulation of epithelial to mesenchymal transition involved in endocardial cushion formation	1	1	2	4	0.0147052	0.19877
BP	GO:2000211	regulation of glutamate metabolic process	0	2	2	4	0.0147052	0.19877
BP	GO:0001302	replicative cell aging	1	1	2	5	0.0236799	0.255216
BP	GO:0002019	regulation of renal output by angiotensin	2	0	2	5	0.0236799	0.255216
BP	GO:0002538	arachidonic acid metabolite production involved in inflammatory response	1	1	2	5	0.0236799	0.255216
BP	GO:0003163	sinoatrial node development	2	0	2	5	0.0236799	0.255216
BP	GO:0006546	glycine catabolic process	2	0	2	5	0.0236799	0.255216
BP	GO:0006556	S-adenosylmethionine biosynthetic process	2	0	2	5	0.0236799	0.255216
BP	GO:0006716	juvenile hormone metabolic process	2	0	2	5	0.0236799	0.255216
BP	GO:0014873	response to muscle activity involved in regulation of muscle adaptation	2	0	2	5	0.0236799	0.255216
BP	GO:0021935	cerebellar granule cell precursor tangential migration	0	2	2	5	0.0236799	0.255216
BP	GO:0038162	erythropoietin-mediated signaling pathway	1	1	2	5	0.0236799	0.255216
BP	GO:0043503	skeletal muscle fiber adaptation	2	0	2	5	0.0236799	0.255216
BP	GO:0046092	deoxycytidine metabolic process	0	2	2	5	0.0236799	0.255216
BP	GO:0046108	uridine metabolic process	1	1	2	5	0.0236799	0.255216
BP	GO:0048795	swim bladder morphogenesis	1	1	2	5	0.0236799	0.255216
BP	GO:0060018	astrocyte fate commitment	2	0	2	5	0.0236799	0.255216
BP	GO:0060846	blood vessel endothelial cell fate commitment	0	2	2	5	0.0236799	0.255216
BP	GO:0061182	negative regulation of chondrocyte development	1	1	2	5	0.0236799	0.255216
BP	GO:0072034	renal vesicle induction	2	0	2	5	0.0236799	0.255216
BP	GO:1902261	positive regulation of delayed rectifier potassium channel activity	0	2	2	5	0.0236799	0.255216
BP	GO:1902359	Notch signaling pathway involved in somitogenesis	1	1	2	5	0.0236799	0.255216
BP	GO:1902366	regulation of Notch signaling pathway involved in somitogenesis	1	1	2	5	0.0236799	0.255216
BP	GO:1903515	calcium ion transport from cytosol to endoplasmic reticulum	2	0	2	5	0.0236799	0.255216
BP	GO:0000117	regulation of transcription involved in G2/M transition of mitotic cell cycle	2	0	2	6	0.0343242	0.306278
BP	GO:0003420	regulation of growth plate cartilage chondrocyte proliferation	1	1	2	6	0.0343242	0.306278
BP	GO:0006003	fructose 2,6-bisphosphate metabolic process	1	1	2	6	0.0343242	0.306278
BP	GO:0006530	asparagine catabolic process	2	0	2	6	0.0343242	0.306278
BP	GO:0006868	glutamine transport	2	0	2	6	0.0343242	0.306278
BP	GO:0009092	homoserine metabolic process	2	0	2	6	0.0343242	0.306278
BP	GO:0009157	deoxyribonucleoside monophosphate biosynthetic process	0	2	2	6	0.0343242	0.306278
BP	GO:0019346	transsulfuration	2	0	2	6	0.0343242	0.306278
BP	GO:0019563	glycerol catabolic process	2	0	2	6	0.0343242	0.306278
BP	GO:0031443	fast-twitch skeletal muscle fiber contraction	1	1	2	6	0.0343242	0.306278
BP	GO:0034136	negative regulation of toll-like receptor 2 signaling pathway	1	1	2	6	0.0343242	0.306278
BP	GO:0035063	nuclear speck organization	1	1	2	6	0.0343242	0.306278
BP	GO:0035564	regulation of kidney size	2	0	2	6	0.0343242	0.306278
BP	GO:0035905	ascending aorta development	0	2	2	6	0.0343242	0.306278
BP	GO:0035910	ascending aorta morphogenesis	0	2	2	6	0.0343242	0.306278
BP	GO:0043435	response to corticotropin-releasing hormone	2	0	2	6	0.0343242	0.306278
BP	GO:0045080	positive regulation of chemokine biosynthetic process	2	0	2	6	0.0343242	0.306278
BP	GO:0046127	pyrimidine deoxyribonucleoside catabolic process	1	1	2	6	0.0343242	0.306278
BP	GO:0046844	chorion micropyle formation	1	1	2	6	0.0343242	0.306278
BP	GO:0046968	peptide antigen transport	0	2	2	6	0.0343242	0.306278
BP	GO:0060594	mammary gland specification	0	2	2	6	0.0343242	0.306278
BP	GO:0061181	regulation of chondrocyte development	1	1	2	6	0.0343242	0.306278
BP	GO:0070837	dehydroascorbic acid transport	2	0	2	6	0.0343242	0.306278
BP	GO:0071376	cellular response to corticotropin-releasing hormone stimulus	2	0	2	6	0.0343242	0.306278
BP	GO:0098838	folate transmembrane transport	1	1	2	6	0.0343242	0.306278
BP	GO:1901388	regulation of transforming growth factor beta activation	2	0	2	6	0.0343242	0.306278
BP	GO:1903334	positive regulation of protein folding	1	1	2	6	0.0343242	0.306278
BP	GO:2000097	regulation of smooth muscle cell-matrix adhesion	1	1	2	6	0.0343242	0.306278
BP	GO:2000118	regulation of sodium-dependent phosphate transport	2	0	2	6	0.0343242	0.306278
BP	GO:0000820	regulation of glutamine family amino acid metabolic process	0	2	2	7	0.0464436	0.34165
BP	GO:0015884	folic acid transport	1	1	2	7	0.0464436	0.34165
BP	GO:0019405	alditol catabolic process	2	0	2	7	0.0464436	0.34165
BP	GO:0021934	hindbrain tangential cell migration	0	2	2	7	0.0464436	0.34165
BP	GO:0031117	positive regulation of microtubule depolymerization	2	0	2	7	0.0464436	0.34165
BP	GO:0033292	T-tubule organization	2	0	2	7	0.0464436	0.34165
BP	GO:0035879	plasma membrane lactate transport	2	0	2	7	0.0464436	0.34165
BP	GO:0036155	acylglycerol acyl-chain remodeling	2	0	2	7	0.0464436	0.34165
BP	GO:0046104	thymidine metabolic process	2	0	2	7	0.0464436	0.34165
BP	GO:0061156	pulmonary artery morphogenesis	1	1	2	7	0.0464436	0.34165
BP	GO:0061218	negative regulation of mesonephros development	2	0	2	7	0.0464436	0.34165
BP	GO:0062043	positive regulation of cardiac epithelial to mesenchymal transition	0	2	2	7	0.0464436	0.34165
BP	GO:0070487	monocyte aggregation	1	1	2	7	0.0464436	0.34165
BP	GO:0071464	cellular response to hydrostatic pressure	1	1	2	7	0.0464436	0.34165
BP	GO:0072003	kidney rudiment formation	2	0	2	7	0.0464436	0.34165
BP	GO:0072095	regulation of branch elongation involved in ureteric bud branching	2	0	2	7	0.0464436	0.34165
BP	GO:0072197	ureter morphogenesis	2	0	2	7	0.0464436	0.34165
BP	GO:0090131	mesenchyme migration	1	1	2	7	0.0464436	0.34165
BP	GO:1901748	leukotriene D4 metabolic process	1	1	2	7	0.0464436	0.34165
BP	GO:1901750	leukotriene D4 biosynthetic process	1	1	2	7	0.0464436	0.34165
BP	GO:1904798	positive regulation of core promoter binding	2	0	2	7	0.0464436	0.34165
BP	GO:1905007	positive regulation of epithelial to mesenchymal transition involved in endocardial cushion formation	0	2	2	7	0.0464436	0.34165
BP	GO:1990267	response to transition metal nanoparticle	1	1	2	7	0.0464436	0.34165
BP	GO:1990441	negative regulation of transcription from RNA polymerase II promoter in response to endoplasmic reticulum stress	2	0	2	7	0.0464436	0.34165
BP	GO:1990511	piRNA biosynthetic process	1	1	2	7	0.0464436	0.34165
BP	GO:2000271	positive regulation of fibroblast apoptotic process	1	1	2	7	0.0464436	0.34165
BP	GO:2000579	positive regulation of ATP-dependent microtubule motor activity, minus-end-directed	0	2	2	7	0.0464436	0.34165
CC	GO:0071944	cell periphery	183	165	348	6362	0.0395884	0.402561
CC	GO:0005886	plasma membrane	179	163	342	6141	0.0162466	0.228535
CC	GO:0005576	extracellular region	90	101	191	2596	3.01139e-08	5.08323e-06
CC	GO:0005856	cytoskeleton	81	71	152	2580	0.0243648	0.29377
CC	GO:0005783	endoplasmic reticulum	67	71	138	2312	0.0217092	0.28378
CC	GO:0031226	intrinsic component of plasma membrane	73	62	135	2198	0.00972998	0.161022
CC	GO:0005887	integral component of plasma membrane	70	56	126	2095	0.0226563	0.28378
CC	GO:0005615	extracellular space	48	62	110	1295	4.79717e-08	5.80789e-06
CC	GO:0099080	supramolecular complex	68	42	110	1637	0.00128441	0.0318837
CC	GO:0099081	supramolecular polymer	60	33	93	1215	4.05362e-05	0.00244375
CC	GO:0099512	supramolecular fiber	59	33	92	1208	5.38295e-05	0.00302881
CC	GO:0009986	cell surface	27	45	72	1005	0.00187455	0.0451982
CC	GO:0045177	apical part of cell	42	20	62	869	0.00414843	0.0853785
CC	GO:0043292	contractile fiber	40	18	58	501	3.63958e-09	7.67951e-07
CC	GO:0015629	actin cytoskeleton	33	25	58	681	7.72906e-05	0.00407708
CC	GO:0030016	myofibril	38	18	56	471	2.59171e-09	7.29133e-07
CC	GO:0030017	sarcomere	36	17	53	432	2.32479e-09	7.29133e-07
CC	GO:0016324	apical plasma membrane	34	13	47	612	0.0030896	0.0651905
CC	GO:0005788	endoplasmic reticulum lumen	17	25	42	372	1.04072e-06	9.62029e-05
CC	GO:0016323	basolateral plasma membrane	25	14	39	453	0.000910247	0.0264559
CC	GO:0031012	extracellular matrix	18	17	35	454	0.00926685	0.156424
CC	GO:0031674	I band	25	9	34	272	1.13985e-06	9.62029e-05
CC	GO:0009897	external side of plasma membrane	9	22	31	335	0.000940376	0.0264559
CC	GO:0098862	cluster of actin-based cell projections	20	9	29	288	0.000350825	0.0113883
CC	GO:0030018	Z disc	18	9	27	245	0.000128908	0.00550618
CC	GO:0062023	collagen-containing extracellular matrix	11	13	24	266	0.00463111	0.0908989
CC	GO:0031672	A band	17	6	23	155	3.52429e-06	0.000270409
CC	GO:0005903	brush border	17	6	23	192	0.000115402	0.00550618
CC	GO:0042383	sarcolemma	9	12	21	240	0.0107828	0.175013
CC	GO:0043230	extracellular organelle	6	12	18	147	0.000471759	0.0142202
CC	GO:0044291	cell-cell contact zone	11	7	18	160	0.00128425	0.0318837
CC	GO:0016459	myosin complex	14	3	17	107	2.62713e-05	0.00184775
CC	GO:0016528	sarcoplasm	10	7	17	131	0.000339291	0.0113883
CC	GO:0016529	sarcoplasmic reticulum	9	7	16	110	0.000133089	0.00550618
CC	GO:0031430	M band	10	6	16	115	0.000225461	0.00792872
CC	GO:1903561	extracellular vesicle	6	10	16	134	0.00124983	0.0318837
CC	GO:0031526	brush border membrane	13	2	15	89	3.81334e-05	0.00244375
CC	GO:0070062	extracellular exosome	5	10	15	127	0.00195183	0.0451982
CC	GO:0005604	basement membrane	7	8	15	176	0.0344235	0.372479
CC	GO:0032982	myosin filament	13	1	14	32	1.35646e-10	1.14486e-07
CC	GO:0016460	myosin II complex	13	1	14	47	4.81697e-08	5.80789e-06
CC	GO:0001725	stress fiber	7	7	14	119	0.00282008	0.0610294
CC	GO:0097517	contractile actin filament bundle	7	7	14	119	0.00282008	0.0610294
CC	GO:0032432	actin filament bundle	7	7	14	127	0.00509458	0.0955517
CC	GO:0042641	actomyosin	7	7	14	141	0.0124445	0.187556
CC	GO:0005859	muscle myosin complex	12	1	13	41	6.33475e-08	6.68316e-06
CC	GO:0014704	intercalated disc	8	4	12	104	0.00638974	0.114743
CC	GO:0097729	9+2 motile cilium	10	2	12	120	0.0187736	0.259753
CC	GO:0033017	sarcoplasmic reticulum membrane	7	4	11	58	0.000137002	0.00550618
CC	GO:0036379	myofilament	8	3	11	59	0.000160783	0.0061682
CC	GO:0031093	platelet alpha granule lumen	4	7	11	88	0.00484878	0.0930085
CC	GO:0036126	sperm flagellum	9	2	11	113	0.0283781	0.332654
CC	GO:0031091	platelet alpha granule	4	7	11	115	0.0317463	0.357252
CC	GO:0005865	striated muscle thin filament	7	3	10	55	0.000391939	0.0122517
CC	GO:0030315	T-tubule	3	7	10	105	0.0404273	0.406198
CC	GO:0030684	preribosome	8	0	8	72	0.0289739	0.334985
CC	GO:0031233	intrinsic component of external side of plasma membrane	2	5	7	25	0.000181521	0.00666101
CC	GO:0097512	cardiac myofibril	4	2	6	17	0.00012799	0.00550618
CC	GO:0098533	ATPase dependent transmembrane transport complex	5	1	6	27	0.00198144	0.0451982
CC	GO:0031904	endosome lumen	3	3	6	45	0.0252289	0.299905
CC	GO:0031362	anchored component of external side of plasma membrane	1	4	5	17	0.00123273	0.0318837
CC	GO:0030687	preribosome, large subunit precursor	5	0	5	22	0.00424869	0.0853785
CC	GO:0097225	sperm midpiece	4	1	5	38	0.0416824	0.413881
CC	GO:0014701	junctional sarcoplasmic reticulum membrane	1	3	4	16	0.0073357	0.128345
CC	GO:0090533	cation-transporting ATPase complex	4	0	4	18	0.0113785	0.177842
CC	GO:0097228	sperm principal piece	3	1	4	18	0.0113785	0.177842
CC	GO:0042583	chromaffin granule	4	0	4	19	0.0138451	0.205005
CC	GO:0005826	actomyosin contractile ring	3	1	4	25	0.0355675	0.379987
CC	GO:0035976	transcription factor AP-1 complex	3	0	3	8	0.0060121	0.110309
CC	GO:0005862	muscle thin filament tropomyosin	2	1	3	10	0.011938	0.183195
CC	GO:0005577	fibrinogen complex	0	3	3	11	0.0158038	0.226075
CC	GO:0072562	blood microparticle	0	3	3	11	0.0158038	0.226075
CC	GO:0061200	clathrin-sculpted gamma-aminobutyric acid transport vesicle	2	1	3	12	0.0202896	0.271817
CC	GO:0061202	clathrin-sculpted gamma-aminobutyric acid transport vesicle membrane	2	1	3	12	0.0202896	0.271817
CC	GO:0031209	SCAR complex	1	2	3	14	0.0311345	0.355101
CC	GO:0005861	troponin complex	2	1	3	15	0.0374859	0.385831
CC	GO:0034364	high-density lipoprotein particle	2	1	3	15	0.0374859	0.385831
CC	GO:0042584	chromaffin granule membrane	3	0	3	15	0.0374859	0.385831
CC	GO:0014801	longitudinal sarcoplasmic reticulum	2	0	2	3	0.00745129	0.128345
CC	GO:0005833	hemoglobin complex	0	2	2	5	0.0232001	0.28378
CC	GO:0005960	glycine cleavage complex	2	0	2	5	0.0232001	0.28378
CC	GO:0070032	synaptobrevin 2-SNAP-25-syntaxin-1a-complexin I complex	1	1	2	5	0.0232001	0.28378
CC	GO:0098855	HCN channel complex	2	0	2	5	0.0232001	0.28378
CC	GO:0000126	transcription factor TFIIIB complex	1	1	2	6	0.033641	0.368741
CC	GO:0030485	smooth muscle contractile fiber	0	2	2	6	0.033641	0.368741
CC	GO:0060199	clathrin-sculpted glutamate transport vesicle	1	1	2	7	0.0455358	0.431823
CC	GO:0060203	clathrin-sculpted glutamate transport vesicle membrane	1	1	2	7	0.0455358	0.431823
CC	GO:0070081	clathrin-sculpted monoamine transport vesicle	1	1	2	7	0.0455358	0.431823
CC	GO:0070083	clathrin-sculpted monoamine transport vesicle membrane	1	1	2	7	0.0455358	0.431823
MF	GO:0043168	anion binding	118	92	210	3652	0.0128128	0.178699
MF	GO:0036094	small molecule binding	99	82	181	3205	0.0390959	0.321362
MF	GO:0097367	carbohydrate derivative binding	99	72	171	2870	0.00710793	0.131789
MF	GO:0000166	nucleotide binding	90	65	155	2732	0.0486346	0.321362
MF	GO:1901265	nucleoside phosphate binding	90	65	155	2734	0.0496316	0.321362
MF	GO:0032553	ribonucleotide binding	85	63	148	2439	0.00666086	0.126476
MF	GO:0032555	purine ribonucleotide binding	83	63	146	2418	0.00837014	0.139199
MF	GO:0017076	purine nucleotide binding	83	63	146	2433	0.0103232	0.150642
MF	GO:0008144	drug binding	74	67	141	2162	0.000521216	0.0210625
MF	GO:0035639	purine ribonucleoside triphosphate binding	79	61	140	2312	0.00895033	0.142482
MF	GO:0032559	adenyl ribonucleotide binding	68	55	123	1941	0.0034101	0.0726259
MF	GO:0030554	adenyl nucleotide binding	68	55	123	1950	0.00398163	0.0804493
MF	GO:0005524	ATP binding	64	53	117	1838	0.00371701	0.0773882
MF	GO:0005215	transporter activity	83	30	113	1596	9.34361e-05	0.00701216
MF	GO:0022857	transmembrane transporter activity	79	26	105	1369	6.47371e-06	0.00102026
MF	GO:0008092	cytoskeletal protein binding	49	47	96	1395	0.000850162	0.0291273
MF	GO:0015075	ion transmembrane transporter activity	69	20	89	1165	4.04412e-05	0.00354085
MF	GO:0043565	sequence-specific DNA binding	59	29	88	1316	0.00319609	0.0690006
MF	GO:0015318	inorganic molecular entity transmembrane transporter activity	66	19	85	1126	9.20071e-05	0.00701216
MF	GO:0000981	DNA-binding transcription factor activity, RNA polymerase II-specific	58	26	84	1388	0.0399821	0.321362
MF	GO:0003690	double-stranded DNA binding	49	30	79	1138	0.00194064	0.0546152
MF	GO:0001067	regulatory region nucleic acid binding	49	27	76	1105	0.00299341	0.0655224
MF	GO:1990837	sequence-specific double-stranded DNA binding	48	26	74	1016	0.000745164	0.0273111
MF	GO:0000976	transcription regulatory region sequence-specific DNA binding	47	25	72	979	0.000672457	0.0252331
MF	GO:0000977	RNA polymerase II transcription regulatory region sequence-specific DNA binding	44	20	64	889	0.00221954	0.056165
MF	GO:0008324	cation transmembrane transporter activity	48	15	63	896	0.00409965	0.0817854
MF	GO:0003779	actin binding	35	26	61	626	4.94601e-07	0.000111356
MF	GO:0005198	structural molecule activity	35	25	60	821	0.00214955	0.056165
MF	GO:0022890	inorganic cation transmembrane transporter activity	43	13	56	862	0.0280076	0.31305
MF	GO:0008509	anion transmembrane transporter activity	44	6	50	433	3.24589e-08	1.70518e-05
MF	GO:0022804	active transmembrane transporter activity	44	6	50	440	5.42904e-08	2.13904e-05
MF	GO:0000987	cis-regulatory region sequence-specific DNA binding	33	13	46	641	0.00927729	0.143343
MF	GO:0001216	DNA-binding transcription activator activity	34	9	43	593	0.00983223	0.147577
MF	GO:0001228	DNA-binding transcription activator activity, RNA polymerase II-specific	34	9	43	593	0.00983223	0.147577
MF	GO:0015077	monovalent inorganic cation transmembrane transporter activity	36	6	42	551	0.00463487	0.091307
MF	GO:0008514	organic anion transmembrane transporter activity	35	6	41	282	7.78795e-10	1.22738e-06
MF	GO:0015291	secondary active transmembrane transporter activity	37	4	41	290	1.82456e-09	1.43776e-06
MF	GO:0016887	ATPase activity	27	14	41	602	0.0290205	0.321362
MF	GO:0000978	RNA polymerase II cis-regulatory region sequence-specific DNA binding	29	12	41	613	0.0371311	0.321362
MF	GO:0004857	enzyme inhibitor activity	17	23	40	434	0.000156477	0.00986432
MF	GO:0022853	active ion transmembrane transporter activity	31	3	34	307	1.28266e-05	0.0018377
MF	GO:0030546	signaling receptor activator activity	19	14	33	379	0.00150217	0.0460159
MF	GO:0030545	receptor regulator activity	19	14	33	395	0.00291503	0.0647055
MF	GO:0048018	receptor ligand activity	19	13	32	368	0.00179519	0.052393
MF	GO:0005342	organic acid transmembrane transporter activity	23	5	28	193	3.99148e-07	0.000104843
MF	GO:0046943	carboxylic acid transmembrane transporter activity	23	5	28	193	3.99148e-07	0.000104843
MF	GO:0051015	actin filament binding	21	7	28	269	0.000211405	0.0128144
MF	GO:0015293	symporter activity	21	3	24	184	1.69993e-05	0.00191363
MF	GO:0061134	peptidase regulator activity	7	16	23	213	0.000449221	0.0200864
MF	GO:0015081	sodium ion transmembrane transporter activity	21	2	23	231	0.00137086	0.0432096
MF	GO:0061135	endopeptidase regulator activity	7	15	22	159	1.4859e-05	0.00187718
MF	GO:0030414	peptidase inhibitor activity	7	15	22	163	2.20797e-05	0.00231984
MF	GO:0004866	endopeptidase inhibitor activity	7	14	21	153	2.61144e-05	0.00257227
MF	GO:0015103	inorganic anion transmembrane transporter activity	20	0	20	185	0.00101565	0.0340566
MF	GO:0000287	magnesium ion binding	8	12	20	246	0.0231931	0.268768
MF	GO:0015294	solute:cation symporter activity	17	2	19	141	8.04042e-05	0.00666932
MF	GO:0008307	structural constituent of muscle	14	4	18	97	1.3383e-06	0.000263645
MF	GO:0008201	heparin binding	14	4	18	234	0.0476755	0.321362
MF	GO:0002020	protease binding	8	9	17	202	0.0258132	0.292594
MF	GO:0015171	amino acid transmembrane transporter activity	13	3	16	111	0.000129772	0.00870637
MF	GO:0020037	heme binding	9	7	16	122	0.000392118	0.0193118
MF	GO:0046906	tetrapyrrole binding	9	7	16	130	0.000797473	0.0279293
MF	GO:0004867	serine-type endopeptidase inhibitor activity	5	10	15	71	1.85613e-06	0.000325029
MF	GO:0015370	solute:sodium symporter activity	14	1	15	100	0.000132584	0.00870637
MF	GO:0015297	antiporter activity	14	1	15	112	0.00047023	0.0200864
MF	GO:0031072	heat shock protein binding	8	7	15	181	0.0390217	0.321362
MF	GO:0003774	motor activity	11	4	15	186	0.0476236	0.321362
MF	GO:0051082	unfolded protein binding	11	3	14	134	0.00738354	0.132232
MF	GO:0051087	chaperone binding	9	5	14	134	0.00738354	0.132232
MF	GO:0005200	structural constituent of cytoskeleton	10	4	14	135	0.00786994	0.139199
MF	GO:0052689	carboxylic ester hydrolase activity	8	6	14	148	0.0167981	0.210109
MF	GO:0003777	microtubule motor activity	10	4	14	162	0.0334214	0.321362
MF	GO:0048306	calcium-dependent protein binding	8	4	12	110	0.00907109	0.14296
MF	GO:0004860	protein kinase inhibitor activity	8	4	12	130	0.030259	0.321362
MF	GO:0019210	kinase inhibitor activity	8	4	12	133	0.0352269	0.321362
MF	GO:0015179	L-amino acid transmembrane transporter activity	8	3	11	71	0.000769337	0.0275563
MF	GO:0015144	carbohydrate transmembrane transporter activity	9	1	10	54	0.000306359	0.016094
MF	GO:0043531	ADP binding	6	4	10	84	0.0091798	0.143241
MF	GO:0016597	amino acid binding	7	3	10	95	0.0206182	0.251893
MF	GO:0051119	sugar transmembrane transporter activity	9	0	9	34	3.24846e-05	0.00301151
MF	GO:0030170	pyridoxal phosphate binding	3	6	9	56	0.00174704	0.0519498
MF	GO:0070279	vitamin B6 binding	3	6	9	57	0.00198412	0.0548593
MF	GO:0015145	monosaccharide transmembrane transporter activity	8	0	8	31	0.000109041	0.00781127
MF	GO:1901682	sulfur compound transmembrane transporter activity	8	0	8	35	0.00027224	0.0153232
MF	GO:0015175	neutral amino acid transmembrane transporter activity	6	2	8	37	0.0004086	0.0195137
MF	GO:0032027	myosin light chain binding	7	1	8	43	0.00117634	0.0378348
MF	GO:0001968	fibronectin binding	4	4	8	46	0.00185401	0.0531257
MF	GO:0005310	dicarboxylic acid transmembrane transporter activity	7	1	8	49	0.00280745	0.0632077
MF	GO:0051019	mitogen-activated protein kinase binding	7	1	8	58	0.00804	0.139199
MF	GO:0004896	cytokine receptor activity	5	3	8	80	0.0469129	0.321362
MF	GO:0097493	structural molecule activity conferring elasticity	6	1	7	26	0.000221494	0.0129287
MF	GO:0005355	glucose transmembrane transporter activity	7	0	7	28	0.000365197	0.0185661
MF	GO:0015149	hexose transmembrane transporter activity	7	0	7	29	0.000460757	0.0200864
MF	GO:0005402	carbohydrate:cation symporter activity	6	1	7	30	0.000575242	0.0226645
MF	GO:0000146	microfilament motor activity	6	1	7	47	0.00849211	0.139199
MF	GO:0015932	nucleobase-containing compound transmembrane transporter activity	4	3	7	49	0.0106421	0.153871
MF	GO:0016836	hydro-lyase activity	3	4	7	60	0.0298926	0.321362
MF	GO:0051371	muscle alpha-actinin binding	6	0	6	26	0.00151829	0.0460159
MF	GO:0005452	inorganic anion exchanger activity	6	0	6	28	0.00228081	0.056165
MF	GO:0090482	vitamin transmembrane transporter activity	5	1	6	29	0.00275561	0.0629397
MF	GO:0005242	inward rectifier potassium channel activity	3	3	6	35	0.00729547	0.132232
MF	GO:0000979	RNA polymerase II core promoter sequence-specific DNA binding	4	2	6	36	0.00839151	0.139199
MF	GO:0015301	anion:anion antiporter activity	5	1	6	36	0.00839151	0.139199
MF	GO:0140323	solute:anion antiporter activity	5	1	6	36	0.00839151	0.139199
MF	GO:0019825	oxygen binding	2	4	6	37	0.00960082	0.146902
MF	GO:0005343	organic acid:sodium symporter activity	5	1	6	43	0.0195542	0.240761
MF	GO:0005520	insulin-like growth factor binding	3	3	6	45	0.0240244	0.276368
MF	GO:0015141	succinate transmembrane transporter activity	5	0	5	8	1.54844e-05	0.00187718
MF	GO:0015556	C4-dicarboxylate transmembrane transporter activity	5	0	5	13	0.000288186	0.0156614
MF	GO:0015174	basic amino acid transmembrane transporter activity	4	1	5	20	0.00258993	0.0600254
MF	GO:0015114	phosphate ion transmembrane transporter activity	5	0	5	26	0.00856748	0.139199
MF	GO:0035259	glucocorticoid receptor binding	4	1	5	27	0.0100896	0.148609
MF	GO:0042813	Wnt-activated receptor activity	2	3	5	27	0.0100896	0.148609
MF	GO:0016769	transferase activity, transferring nitrogenous groups	2	3	5	28	0.0117871	0.165862
MF	GO:0004693	cyclin-dependent protein serine/threonine kinase activity	3	2	5	30	0.0157423	0.198479
MF	GO:0097472	cyclin-dependent protein kinase activity	3	2	5	31	0.0180154	0.223561
MF	GO:0015605	organophosphate ester transmembrane transporter activity	4	1	5	35	0.029231	0.321362
MF	GO:0004622	lysophospholipase activity	3	2	5	37	0.0361846	0.321362
MF	GO:0015101	organic cation transmembrane transporter activity	5	0	5	40	0.0483753	0.321362
MF	GO:0015181	arginine transmembrane transporter activity	3	1	4	9	0.000646713	0.024859
MF	GO:0005315	inorganic phosphate transmembrane transporter activity	4	0	4	12	0.00225109	0.056165
MF	GO:0017018	myosin phosphatase activity	4	0	4	12	0.00225109	0.056165
MF	GO:0017017	MAP kinase tyrosine/serine/threonine phosphatase activity	4	0	4	15	0.00550375	0.107085
MF	GO:0015116	sulfate transmembrane transporter activity	4	0	4	16	0.00705088	0.131789
MF	GO:0033549	MAP kinase phosphatase activity	4	0	4	17	0.00885988	0.142481
MF	GO:0031432	titin binding	3	1	4	18	0.0109468	0.156837
MF	GO:0019200	carbohydrate kinase activity	2	2	4	22	0.0223345	0.265141
MF	GO:0031994	insulin-like growth factor I binding	1	3	4	22	0.0223345	0.265141
MF	GO:0042605	peptide antigen binding	1	3	4	23	0.0259918	0.292594
MF	GO:0008483	transaminase activity	1	3	4	26	0.0390091	0.321362
MF	GO:0015117	thiosulfate transmembrane transporter activity	3	0	3	4	0.000484317	0.0200864
MF	GO:0015131	oxaloacetate transmembrane transporter activity	3	0	3	4	0.000484317	0.0200864
MF	GO:0015140	malate transmembrane transporter activity	3	0	3	5	0.00116551	0.0378348
MF	GO:0004687	myosin light chain kinase activity	1	2	3	6	0.00224407	0.056165
MF	GO:0008330	protein tyrosine/threonine phosphatase activity	3	0	3	6	0.00224407	0.056165
MF	GO:0000099	sulfur amino acid transmembrane transporter activity	3	0	3	7	0.00378102	0.0773882
MF	GO:0008889	glycerophosphodiester phosphodiesterase activity	3	0	3	7	0.00378102	0.0773882
MF	GO:0042979	ornithine decarboxylase regulator activity	2	1	3	8	0.00582516	0.111957
MF	GO:0005412	glucose:sodium symporter activity	3	0	3	9	0.00841439	0.139199
MF	GO:0008443	phosphofructokinase activity	1	2	3	10	0.0115769	0.164371
MF	GO:0050700	CARD domain binding	0	3	3	13	0.0246636	0.281665
MF	GO:0004859	phospholipase inhibitor activity	1	2	3	14	0.0302443	0.321362
MF	GO:0015651	quaternary ammonium group transmembrane transporter activity	3	0	3	14	0.0302443	0.321362
MF	GO:0005114	type II transforming growth factor beta receptor binding	0	3	3	15	0.0364294	0.321362
MF	GO:0005451	monovalent cation:proton antiporter activity	3	0	3	15	0.0364294	0.321362
MF	GO:0015347	sodium-independent organic anion transmembrane transporter activity	3	0	3	15	0.0364294	0.321362
MF	GO:0031995	insulin-like growth factor II binding	1	2	3	15	0.0364294	0.321362
MF	GO:0055102	lipase inhibitor activity	1	2	3	16	0.0432091	0.321362
MF	GO:1990405	protein antigen binding	0	3	3	16	0.0432091	0.321362
MF	GO:0004925	prolactin receptor activity	2	0	2	2	0.00251348	0.0591231
MF	GO:0015143	urate transmembrane transporter activity	2	0	2	2	0.00251348	0.0591231
MF	GO:1901702	salt transmembrane transporter activity	2	0	2	2	0.00251348	0.0591231
MF	GO:0004035	alkaline phosphatase activity	2	0	2	4	0.0140934	0.179122
MF	GO:0004478	methionine adenosyltransferase activity	2	0	2	4	0.0140934	0.179122
MF	GO:0005287	high-affinity basic amino acid transmembrane transporter activity	1	1	2	4	0.0140934	0.179122
MF	GO:0005289	high-affinity arginine transmembrane transporter activity	1	1	2	4	0.0140934	0.179122
MF	GO:0005292	high-affinity lysine transmembrane transporter activity	1	1	2	4	0.0140934	0.179122
MF	GO:0008410	CoA-transferase activity	0	2	2	4	0.0140934	0.179122
MF	GO:0015086	cadmium ion transmembrane transporter activity	1	1	2	4	0.0140934	0.179122
MF	GO:0015184	L-cystine transmembrane transporter activity	2	0	2	4	0.0140934	0.179122
MF	GO:0042978	ornithine decarboxylase activator activity	2	0	2	4	0.0140934	0.179122
MF	GO:0098770	FBXO family protein binding	1	1	2	4	0.0140934	0.179122
MF	GO:0102991	myristoyl-CoA hydrolase activity	0	2	2	4	0.0140934	0.179122
MF	GO:0000048	peptidyltransferase activity	1	1	2	5	0.022712	0.265141
MF	GO:0002951	leukotriene-C(4) hydrolase	1	1	2	5	0.022712	0.265141
MF	GO:0003873	6-phosphofructo-2-kinase activity	1	1	2	5	0.022712	0.265141
MF	GO:0008426	protein kinase C inhibitor activity	2	0	2	5	0.022712	0.265141
MF	GO:0004067	asparaginase activity	2	0	2	6	0.0329459	0.321362
MF	GO:0015186	L-glutamine transmembrane transporter activity	2	0	2	6	0.0329459	0.321362
MF	GO:0019865	immunoglobulin binding	0	2	2	6	0.0329459	0.321362
MF	GO:0033300	dehydroascorbic acid transmembrane transporter activity	2	0	2	6	0.0329459	0.321362
MF	GO:0036042	long-chain fatty acyl-CoA binding	1	1	2	6	0.0329459	0.321362
MF	GO:0001515	opioid peptide activity	1	1	2	7	0.0446119	0.321362
MF	GO:0003847	1-alkyl-2-acetylglycerophosphocholine esterase activity	2	0	2	7	0.0446119	0.321362
MF	GO:0004565	beta-galactosidase activity	0	2	2	7	0.0446119	0.321362
MF	GO:0005344	oxygen carrier activity	0	2	2	7	0.0446119	0.321362
MF	GO:0015189	L-lysine transmembrane transporter activity	1	1	2	7	0.0446119	0.321362
MF	GO:0036374	glutathione hydrolase activity	1	1	2	7	0.0446119	0.321362
MF	GO:0102953	hypoglycin A gamma-glutamyl transpeptidase activity	1	1	2	7	0.0446119	0.321362
MF	GO:0103068	leukotriene C4 gamma-glutamyl transferase activity	1	1	2	7	0.0446119	0.321362
