# Supplementary material for: Transcriptome Analysis Elucidates the Potential Key Genes Involved in Rib Development in bmp6-Deficient Silver Carp (Hypophthalmichthys molitrix)
Source: Animals (Basel). 2024 May 13;14(10):1451. doi: 10.3390/ani14101451 (PMC11117292; doi:10.3390/ani14101451)
Supplement: Supplementary file 1 [file animals-14-01451-s001.zip › Table S4.xlsx]

## Sheet: Sheet1
Table S4. KEGG pathways enriched by DEGs in ribs between WT and CH groups.
Pathway	Rich factor	Pvalue	DEG_number	total_number
Hematopoietic cell lineage	0.175439	1.36428e-06	20	114
Antigen processing and presentation	0.157895	0.000101553	15	95
Pyrimidine metabolism	0.164706	0.000107936	14	85
Complement and coagulation cascades	0.132353	0.000221693	18	136
Intestinal immune network for IgA production	0.192308	0.000284889	10	52
Glycine, serine and threonine metabolism	0.1875	0.000694318	9	48
Proximal tubule bicarbonate reclamation	0.166667	0.00299377	8	48
Cardiac muscle contraction	0.113636	0.00341385	15	132
NF-kappa B signaling pathway	0.112	0.00523941	14	125
Hippo signaling pathway	0.0902256	0.00575279	24	266
Cysteine and methionine metabolism	0.142857	0.00785098	8	56
Gastric acid secretion	0.10687	0.00789728	14	131
IL-17 signaling pathway	0.11828	0.00850517	11	93
Phagosome	0.0917431	0.0093808	20	218
Th17 cell differentiation	0.1	0.0110108	15	150
Fatty acid elongation	0.153846	0.0143886	6	39
Osteoclast differentiation	0.0930233	0.0168279	16	172
Signaling pathways regulating pluripotency of stem cells	0.0851064	0.0200447	20	235
Bile secretion	0.0991736	0.0229503	12	121
Th1 and Th2 cell differentiation	0.097561	0.0257212	12	123
Apelin signaling pathway	0.0849057	0.0270461	18	212
PI3K-Akt signaling pathway	0.0707457	0.0328539	37	523
Drug metabolism - other enzymes	0.109589	0.0347372	8	73
MAPK signaling pathway	0.0708333	0.0391501	34	480
Nicotinate and nicotinamide metabolism	0.111111	0.04381	7	63
Tight junction	0.0761246	0.0456967	22	289
